# Supplementary material for: Crystal structure of pencycuron
Source: Acta Crystallogr E Crystallogr Commun. 2015 Jul 4;71(Pt 8):o532. doi: 10.1107/S2056989015012414 (PMC4571381; doi:10.1107/S2056989015012414)
Supplement: Supplementary file 1 [file e-71-0o532-sup1.cif]

##############################################################################
#                                                                            #
# This CIF contains the data in a paper accepted for publication in          #
# Acta Crystallographica Section E. It conforms to the requirements of       #
# Notes for Authors for Acta Crystallographica Section E, and has been       #
# peer reviewed under the auspices of the IUCr Commission on Journals.       #
#                                                                            #
# Full details of the Crystallographic Information File format               #
# are given in the paper "The Crystallographic Information File (CIF):       #
# a New Standard Archive File for Crystallography" by S. R. Hall, F. H.      #
# Allen and I. D. Brown [Acta Cryst. (1991), A47, 655-685].                  #
#                                                                            #
# The current version of the core CIF dictionary is obtainable from          #
# ftp://ftp.iucr.org/pub/cif_core.dic.                                       #
#                                                                            #
# Software is freely available for graphical display of the structure(s)     #
# in this CIF. For information consult the CIF software page                 #
# http://www.iucr.org/resources/cif/software.                                #
#                                                                            #
# This file may be used for bona fide research purposes within the           #
# scientific community so long as proper attribution is given to the journal # 
# article from which it was obtained.                                        #
#                                                                            #
##############################################################################
data_global
_audit_creation_method     'form.cif (version 2.0)'
_journal_data_validation_number     ?
_journal_date_recd_electronic     2015-06-27
_journal_date_accepted     2015-06-29
_journal_name_full     'Acta Crystallographica, Section E'
_journal_year     2015
_journal_volume     71
_journal_issue      8
_journal_page_first     o532
_journal_page_last     o532
_journal_paper_category     HO
_journal_paper_doi     10.1107/S2056989015012414
_journal_coeditor_code     HB7456
loop_
    _publ_contact_author_name
    _publ_contact_author_address
    _publ_contact_author_email
    'Kim, Tae Ho'
;
Department of Chemistry and Research Institute of Natural Sciences, Gyeongsang
National University, Jinju 660-701, Republic of Korea
;
;
thkim@gnu.ac.kr
;
    'Kim, Jineun'
;
Department of Chemistry and Research Institute of Natural Sciences, Gyeongsang
National University, Jinju 660-701, Republic of Korea
;
;
jekim@gnu.ac.kr
;
_publ_contact_author_fax     '+82-55-772-2789'
_publ_contact_author_phone     '+82-55-772-2789'
_publ_section_title
;
Crystal structure of pencycuron
;
loop_
    _publ_author_name
    _publ_author_address
    'Kang, Gihaeng'
;
Department of Chemistry and Research Institute of Natural Sciences, Gyeongsang
National University, Jinju 660-701, Republic of Korea
;
    'Kim, Jineun'
;
Department of Chemistry and Research Institute of Natural Sciences, Gyeongsang
National University, Jinju 660-701, Republic of Korea
;
    'Kwon, Eunjin'
;
Department of Chemistry and Research Institute of Natural Sciences, Gyeongsang
National University, Jinju 660-701, Republic of Korea
;
    'Kim, Tae Ho'
;
Department of Chemistry and Research Institute of Natural Sciences, Gyeongsang
National University, Jinju 660-701, Republic of Korea
;
data_I
_database_code_depnum_ccdc_archive 'CCDC 1409194'
_audit_creation_method     SHELXL-2013
_chemical_name_systematic
;
1-(4-Chlorobenzyl)-1-cyclopentyl-3-phenylurea
;
_chemical_name_common
;
Pencycuron
;
_chemical_formula_moiety     'C19 H21 Cl N2 O'
_chemical_formula_sum     'C19 H21 Cl N2 O'
_chemical_formula_iupac     'C19 H21 Cl N2 O'
_chemical_formula_weight     328.83
_chemical_melting_point     ?
_shelx_space_group_comment
;
The symmetry employed for this shelxl refinement is uniquely defined
by the following loop, which should always be used as a source of
symmetry information in preference to the above space-group names.
They are only intended as comments.
;
_space_group_crystal_system     orthorhombic
_space_group_name_H-M_alt     'P b c a'
_space_group_name_Hall     '-P 2ac 2ab'
loop_
    _space_group_symop_operation_xyz
    'x, y, z'
    '-x+1/2, -y, z+1/2'
    'x+1/2, -y+1/2, -z'
    '-x, y+1/2, -z+1/2'
    '-x, -y, -z'
    'x-1/2, y, -z-1/2'
    '-x-1/2, y-1/2, z'
    'x, -y-1/2, z-1/2'
_cell_length_a     12.1585(5)
_cell_length_b     8.6721(4)
_cell_length_c     32.6152(12)
_cell_angle_alpha     90
_cell_angle_beta     90
_cell_angle_gamma     90
_cell_volume     3438.9(2)
_cell_formula_units_Z     8
_cell_measurement_reflns_used     6227
_cell_measurement_theta_min     2.50
_cell_measurement_theta_max     27.30
_cell_measurement_temperature     173(2)
_exptl_crystal_description     needle
_exptl_crystal_colour     colourless
_exptl_crystal_size_max     0.50
_exptl_crystal_size_mid     0.11
_exptl_crystal_size_min     0.09
_exptl_crystal_density_diffrn     1.270
_exptl_crystal_density_meas     ?
_exptl_crystal_density_method     ?
_exptl_crystal_F_000     1392
_exptl_absorpt_coefficient_mu     0.228
_exptl_absorpt_correction_type     multi-scan
_exptl_absorpt_process_details
;
(SADABS; Bruker, 2009)
;
_shelx_estimated_absorpt_T_min     0.894
_shelx_estimated_absorpt_T_max     0.980
_exptl_absorpt_correction_T_min     0.894
_exptl_absorpt_correction_T_max     0.980
_exptl_special_details     ?
_diffrn_ambient_temperature     173(2)
_diffrn_radiation_type     MoK\a
_diffrn_radiation_wavelength     0.71073
_diffrn_measurement_device_type     'Bruker APEX-II CCD'
_diffrn_measurement_method     '\f and \w scans'
_diffrn_detector_area_resol_mean     ?
_diffrn_reflns_number     27037
_diffrn_reflns_av_R_equivalents     0.0389
_diffrn_reflns_theta_min     2.089
_diffrn_reflns_theta_max     26.000
_diffrn_reflns_theta_full     25.242
_diffrn_measured_fraction_theta_max     0.998
_diffrn_measured_fraction_theta_full     0.997
_diffrn_reflns_limit_h_min     -14
_diffrn_reflns_limit_h_max     14
_diffrn_reflns_limit_k_min     -6
_diffrn_reflns_limit_k_max     10
_diffrn_reflns_limit_l_min     -40
_diffrn_reflns_limit_l_max     40
_refine_special_details     ?
_reflns_number_total     3374
_reflns_number_gt     2698
_reflns_threshold_expression     'I > 2\s(I)'
_refine_ls_structure_factor_coef     Fsqd
_refine_ls_matrix_type     full
_refine_ls_R_factor_all     0.0512
_refine_ls_R_factor_gt     0.0372
_refine_ls_wR_factor_gt     0.0889
_refine_ls_wR_factor_ref     0.0946
_refine_ls_goodness_of_fit_ref     1.037
_refine_ls_restrained_S_all     1.037
_refine_ls_number_reflns     3374
_refine_ls_number_parameters     212
_refine_ls_number_restraints     0
_refine_ls_hydrogen_treatment     mixed
_refine_ls_weighting_scheme     calc
_refine_ls_weighting_details
              'w=1/[\s^2^(Fo^2^)+(0.0384P)^2^+1.2518P] where P=(Fo^2^+2Fc^2^)/3'
_atom_sites_solution_hydrogens     mixed
_atom_sites_solution_primary     ?
_atom_sites_solution_secondary     ?
_refine_ls_shift/su_max     0.000
_refine_ls_shift/su_mean     0.000
_refine_diff_density_max     0.167
_refine_diff_density_min     -0.236
_refine_ls_extinction_method     none
_refine_ls_extinction_coef     .
loop_
    _atom_type_symbol
    _atom_type_description
    _atom_type_scat_dispersion_real
    _atom_type_scat_dispersion_imag
    _atom_type_scat_source
    'C' 'C' 0.0033 0.0016
                         'International Tables Vol C Tables 4.2.6.8 and 6.1.1.4'
    'H' 'H' 0.0000 0.0000
                         'International Tables Vol C Tables 4.2.6.8 and 6.1.1.4'
    'Cl' 'Cl' 0.1484 0.1585
                         'International Tables Vol C Tables 4.2.6.8 and 6.1.1.4'
    'N' 'N' 0.0061 0.0033
                         'International Tables Vol C Tables 4.2.6.8 and 6.1.1.4'
    'O' 'O' 0.0106 0.0060
                         'International Tables Vol C Tables 4.2.6.8 and 6.1.1.4'
_computing_data_collection
;
APEX2 (Bruker, 2009)
;
_computing_cell_refinement
;
SAINT (Bruker, 2009)
;
_computing_data_reduction
;
SAINT (Bruker, 2009)
;
_computing_structure_solution
;
SHELXS-97 (Sheldrick 2008)
;
_computing_structure_refinement
;
SHELXL-2013 (Sheldrick, 2015)
;
_computing_molecular_graphics
;
DIAMOND (Brandenburg, 2010)
;
_computing_publication_material
;
SHELXTL (Sheldrick 2008)
;
loop_
    _atom_site_type_symbol
    _atom_site_label
    _atom_site_fract_x
    _atom_site_fract_y
    _atom_site_fract_z
    _atom_site_U_iso_or_equiv
    _atom_site_adp_type
    _atom_site_calc_flag
    _atom_site_occupancy
    _atom_site_disorder_assembly
    _atom_site_disorder_group
    Cl Cl1 0.23590(4) -0.16966(8) -0.05434(2) 0.06131(19) Uani d 1 . .
    O O1 0.15878(8) -0.14846(11) 0.15909(3) 0.0287(2) Uani d 1 . .
    N N1 0.08966(10) 0.07872(15) 0.13656(4) 0.0278(3) Uani d 1 . .
    N N2 0.23017(10) 0.07453(16) 0.18515(4) 0.0288(3) Uani d 1 . .
    H H2N 0.2489(14) 0.162(2) 0.1777(5) 0.039(5) Uiso d 1 . .
    C C1 0.17668(14) -0.1232(2) -0.00710(5) 0.0384(4) Uani d 1 . .
    C C2 0.22919(13) -0.0213(2) 0.01841(5) 0.0397(4) Uani d 1 . .
    H H2 0.2975 0.0233 0.0106 0.048 Uiso calc 1 . .
    C C3 0.18127(12) 0.0160(2) 0.05576(5) 0.0355(4) Uani d 1 . .
    H H3 0.2173 0.0863 0.0736 0.043 Uiso calc 1 . .
    C C4 0.08150(12) -0.04807(17) 0.06739(4) 0.0277(3) Uani d 1 . .
    C C5 0.03091(13) -0.15110(19) 0.04097(5) 0.0327(4) Uani d 1 . .
    H H5 -0.0373 -0.1962 0.0486 0.039 Uiso calc 1 . .
    C C6 0.07769(14) -0.1895(2) 0.00376(5) 0.0390(4) Uani d 1 . .
    H H6 0.0423 -0.2604 -0.0141 0.047 Uiso calc 1 . .
    C C7 0.02356(12) -0.00774(19) 0.10708(4) 0.0298(3) Uani d 1 . .
    H H7A -0.0428 0.0535 0.1005 0.036 Uiso calc 1 . .
    H H7B -0.0012 -0.1045 0.1203 0.036 Uiso calc 1 . .
    C C8 0.06470(12) 0.24352(18) 0.14250(5) 0.0315(4) Uani d 1 . .
    H H8 0.1190 0.2854 0.1627 0.038 Uiso calc 1 . .
    C C9 0.07296(15) 0.3403(2) 0.10377(5) 0.0436(4) Uani d 1 . .
    H H9A 0.0381 0.2873 0.0802 0.052 Uiso calc 1 . .
    H H9B 0.1506 0.3629 0.0969 0.052 Uiso calc 1 . .
    C C10 0.01105(17) 0.4869(2) 0.11481(6) 0.0532(5) Uani d 1 . .
    H H10A -0.0149 0.5406 0.0898 0.064 Uiso calc 1 . .
    H H10B 0.0584 0.5579 0.1307 0.064 Uiso calc 1 . .
    C C11 -0.08580(17) 0.4315(2) 0.14061(7) 0.0565(5) Uani d 1 . .
    H H11A -0.1520 0.4182 0.1233 0.068 Uiso calc 1 . .
    H H11B -0.1027 0.5070 0.1625 0.068 Uiso calc 1 . .
    C C12 -0.05145(14) 0.2774(2) 0.15928(6) 0.0421(4) Uani d 1 . .
    H H12A -0.1033 0.1949 0.1511 0.050 Uiso calc 1 . .
    H H12B -0.0502 0.2841 0.1896 0.050 Uiso calc 1 . .
    C C13 0.15966(11) -0.00577(17) 0.16037(4) 0.0249(3) Uani d 1 . .
    C C14 0.29239(11) 0.00718(17) 0.21711(4) 0.0255(3) Uani d 1 . .
    C C15 0.39770(12) 0.06323(18) 0.22439(5) 0.0300(3) Uani d 1 . .
    H H15 0.4283 0.1387 0.2066 0.036 Uiso calc 1 . .
    C C16 0.45819(13) 0.0096(2) 0.25737(5) 0.0357(4) Uani d 1 . .
    H H16 0.5295 0.0500 0.2625 0.043 Uiso calc 1 . .
    C C17 0.41528(14) -0.1025(2) 0.28280(5) 0.0381(4) Uani d 1 . .
    H H17 0.4569 -0.1396 0.3054 0.046 Uiso calc 1 . .
    C C18 0.31135(14) -0.16039(19) 0.27514(5) 0.0354(4) Uani d 1 . .
    H H18 0.2822 -0.2390 0.2923 0.043 Uiso calc 1 . .
    C C19 0.24920(12) -0.10478(18) 0.24270(4) 0.0293(3) Uani d 1 . .
    H H19 0.1772 -0.1434 0.2381 0.035 Uiso calc 1 . .
loop_
    _atom_site_aniso_label
    _atom_site_aniso_U_11
    _atom_site_aniso_U_22
    _atom_site_aniso_U_33
    _atom_site_aniso_U_12
    _atom_site_aniso_U_13
    _atom_site_aniso_U_23
    Cl1 0.0543(3) 0.0950(5) 0.0346(2) 0.0261(3) 0.0028(2) -0.0022(3)
    O1 0.0304(5) 0.0214(5) 0.0343(6) -0.0008(5) -0.0029(4) -0.0001(5)
    N1 0.0293(6) 0.0238(7) 0.0303(6) 0.0018(6) -0.0084(5) -0.0012(6)
    N2 0.0295(7) 0.0207(6) 0.0361(7) -0.0033(6) -0.0097(5) 0.0054(6)
    C1 0.0388(9) 0.0465(10) 0.0298(8) 0.0157(8) -0.0022(7) 0.0049(8)
    C2 0.0300(8) 0.0476(11) 0.0414(9) 0.0029(8) 0.0011(7) 0.0082(9)
    C3 0.0303(8) 0.0365(9) 0.0396(9) -0.0018(7) -0.0046(7) -0.0005(8)
    C4 0.0274(7) 0.0269(8) 0.0290(7) 0.0030(7) -0.0073(6) 0.0041(7)
    C5 0.0300(8) 0.0331(9) 0.0350(8) -0.0003(7) -0.0070(6) 0.0014(7)
    C6 0.0408(9) 0.0412(10) 0.0352(8) 0.0044(8) -0.0113(7) -0.0056(8)
    C7 0.0254(7) 0.0316(9) 0.0324(8) -0.0024(7) -0.0056(6) -0.0017(7)
    C8 0.0354(8) 0.0245(8) 0.0345(8) 0.0026(7) -0.0091(7) 0.0022(7)
    C9 0.0495(10) 0.0358(10) 0.0454(10) 0.0022(8) -0.0033(8) 0.0120(9)
    C10 0.0705(13) 0.0338(10) 0.0552(11) 0.0087(10) -0.0153(10) 0.0118(9)
    C11 0.0532(11) 0.0433(12) 0.0730(14) 0.0190(10) -0.0099(10) 0.0020(11)
    C12 0.0459(10) 0.0343(9) 0.0459(10) 0.0084(8) 0.0025(8) -0.0006(8)
    C13 0.0231(7) 0.0246(8) 0.0269(7) -0.0011(6) 0.0017(6) 0.0016(7)
    C14 0.0265(7) 0.0211(7) 0.0290(7) 0.0047(6) -0.0049(6) -0.0033(6)
    C15 0.0278(8) 0.0253(8) 0.0369(8) 0.0015(6) -0.0026(6) -0.0027(7)
    C16 0.0271(7) 0.0346(9) 0.0454(9) 0.0065(7) -0.0104(7) -0.0104(8)
    C17 0.0430(9) 0.0375(10) 0.0339(8) 0.0145(8) -0.0141(7) -0.0038(8)
    C18 0.0440(9) 0.0297(9) 0.0326(8) 0.0073(8) -0.0023(7) 0.0018(7)
    C19 0.0286(7) 0.0249(8) 0.0342(8) 0.0023(7) -0.0038(6) -0.0013(7)
_geom_special_details
;
All e.s.d.'s (except the e.s.d. in the dihedral angle between two l.s. planes)
are estimated using the full covariance matrix. The cell e.s.d.'s are taken
into account individually in the estimation of e.s.d.'s in distances, angles
and torsion angles; correlations between e.s.d.'s in cell parameters are only
used when they are defined by crystal symmetry. An approximate (isotropic)
treatment of cell e.s.d.'s is used for estimating e.s.d.'s involving l.s.
planes.
;
loop_
    _geom_bond_atom_site_label_1
    _geom_bond_atom_site_label_2
    _geom_bond_site_symmetry_2
    _geom_bond_distance
    _geom_bond_publ_flag
    Cl1 C1 . 1.7478(17) ?
    O1 C13 . 1.2382(17) ?
    N1 C13 . 1.3654(18) ?
    N1 C7 . 1.4604(18) ?
    N1 C8 . 1.474(2) ?
    N2 C13 . 1.3686(19) ?
    N2 C14 . 1.4141(18) ?
    N2 H2N . 0.828(19) ?
    C1 C2 . 1.371(2) ?
    C1 C6 . 1.380(2) ?
    C2 C3 . 1.389(2) ?
    C2 H2 . 0.9500 ?
    C3 C4 . 1.387(2) ?
    C3 H3 . 0.9500 ?
    C4 C5 . 1.385(2) ?
    C4 C7 . 1.515(2) ?
    C5 C6 . 1.381(2) ?
    C5 H5 . 0.9500 ?
    C6 H6 . 0.9500 ?
    C7 H7A . 0.9900 ?
    C7 H7B . 0.9900 ?
    C8 C9 . 1.520(2) ?
    C8 C12 . 1.543(2) ?
    C8 H8 . 1.0000 ?
    C9 C10 . 1.521(3) ?
    C9 H9A . 0.9900 ?
    C9 H9B . 0.9900 ?
    C10 C11 . 1.525(3) ?
    C10 H10A . 0.9900 ?
    C10 H10B . 0.9900 ?
    C11 C12 . 1.527(3) ?
    C11 H11A . 0.9900 ?
    C11 H11B . 0.9900 ?
    C12 H12A . 0.9900 ?
    C12 H12B . 0.9900 ?
    C14 C19 . 1.384(2) ?
    C14 C15 . 1.390(2) ?
    C15 C16 . 1.384(2) ?
    C15 H15 . 0.9500 ?
    C16 C17 . 1.380(2) ?
    C16 H16 . 0.9500 ?
    C17 C18 . 1.382(2) ?
    C17 H17 . 0.9500 ?
    C18 C19 . 1.387(2) ?
    C18 H18 . 0.9500 ?
    C19 H19 . 0.9500 ?
loop_
    _geom_angle_atom_site_label_1
    _geom_angle_atom_site_label_2
    _geom_angle_atom_site_label_3
    _geom_angle_site_symmetry_1
    _geom_angle_site_symmetry_3
    _geom_angle
    _geom_angle_publ_flag
    C13 N1 C7 . . 116.23(12) ?
    C13 N1 C8 . . 125.02(12) ?
    C7 N1 C8 . . 118.11(12) ?
    C13 N2 C14 . . 124.07(13) ?
    C13 N2 H2N . . 117.8(12) ?
    C14 N2 H2N . . 116.5(12) ?
    C2 C1 C6 . . 121.24(15) ?
    C2 C1 Cl1 . . 119.44(13) ?
    C6 C1 Cl1 . . 119.32(14) ?
    C1 C2 C3 . . 119.13(15) ?
    C1 C2 H2 . . 120.4 ?
    C3 C2 H2 . . 120.4 ?
    C4 C3 C2 . . 120.91(15) ?
    C4 C3 H3 . . 119.5 ?
    C2 C3 H3 . . 119.5 ?
    C5 C4 C3 . . 118.45(14) ?
    C5 C4 C7 . . 118.30(13) ?
    C3 C4 C7 . . 123.23(14) ?
    C6 C5 C4 . . 121.28(15) ?
    C6 C5 H5 . . 119.4 ?
    C4 C5 H5 . . 119.4 ?
    C1 C6 C5 . . 118.98(16) ?
    C1 C6 H6 . . 120.5 ?
    C5 C6 H6 . . 120.5 ?
    N1 C7 C4 . . 115.17(12) ?
    N1 C7 H7A . . 108.5 ?
    C4 C7 H7A . . 108.5 ?
    N1 C7 H7B . . 108.5 ?
    C4 C7 H7B . . 108.5 ?
    H7A C7 H7B . . 107.5 ?
    N1 C8 C9 . . 114.36(13) ?
    N1 C8 C12 . . 114.81(13) ?
    C9 C8 C12 . . 104.49(13) ?
    N1 C8 H8 . . 107.6 ?
    C9 C8 H8 . . 107.6 ?
    C12 C8 H8 . . 107.6 ?
    C8 C9 C10 . . 103.43(14) ?
    C8 C9 H9A . . 111.1 ?
    C10 C9 H9A . . 111.1 ?
    C8 C9 H9B . . 111.1 ?
    C10 C9 H9B . . 111.1 ?
    H9A C9 H9B . . 109.0 ?
    C9 C10 C11 . . 104.42(15) ?
    C9 C10 H10A . . 110.9 ?
    C11 C10 H10A . . 110.9 ?
    C9 C10 H10B . . 110.9 ?
    C11 C10 H10B . . 110.9 ?
    H10A C10 H10B . . 108.9 ?
    C10 C11 C12 . . 106.55(15) ?
    C10 C11 H11A . . 110.4 ?
    C12 C11 H11A . . 110.4 ?
    C10 C11 H11B . . 110.4 ?
    C12 C11 H11B . . 110.4 ?
    H11A C11 H11B . . 108.6 ?
    C11 C12 C8 . . 105.99(14) ?
    C11 C12 H12A . . 110.5 ?
    C8 C12 H12A . . 110.5 ?
    C11 C12 H12B . . 110.5 ?
    C8 C12 H12B . . 110.5 ?
    H12A C12 H12B . . 108.7 ?
    O1 C13 N1 . . 120.78(13) ?
    O1 C13 N2 . . 122.27(13) ?
    N1 C13 N2 . . 116.96(13) ?
    C19 C14 C15 . . 119.46(13) ?
    C19 C14 N2 . . 122.10(13) ?
    C15 C14 N2 . . 118.31(14) ?
    C16 C15 C14 . . 120.32(15) ?
    C16 C15 H15 . . 119.8 ?
    C14 C15 H15 . . 119.8 ?
    C17 C16 C15 . . 120.21(15) ?
    C17 C16 H16 . . 119.9 ?
    C15 C16 H16 . . 119.9 ?
    C16 C17 C18 . . 119.51(15) ?
    C16 C17 H17 . . 120.2 ?
    C18 C17 H17 . . 120.2 ?
    C17 C18 C19 . . 120.64(16) ?
    C17 C18 H18 . . 119.7 ?
    C19 C18 H18 . . 119.7 ?
    C14 C19 C18 . . 119.83(14) ?
    C14 C19 H19 . . 120.1 ?
    C18 C19 H19 . . 120.1 ?
loop_
    _geom_torsion_atom_site_label_1
    _geom_torsion_atom_site_label_2
    _geom_torsion_atom_site_label_3
    _geom_torsion_atom_site_label_4
    _geom_torsion_site_symmetry_1
    _geom_torsion_site_symmetry_2
    _geom_torsion_site_symmetry_3
    _geom_torsion_site_symmetry_4
    _geom_torsion
    _geom_torsion_publ_flag
    C6 C1 C2 C3 . . . . -0.2(3) ?
    Cl1 C1 C2 C3 . . . . 179.54(13) ?
    C1 C2 C3 C4 . . . . -0.2(3) ?
    C2 C3 C4 C5 . . . . 0.4(2) ?
    C2 C3 C4 C7 . . . . -177.90(15) ?
    C3 C4 C5 C6 . . . . -0.3(2) ?
    C7 C4 C5 C6 . . . . 178.12(14) ?
    C2 C1 C6 C5 . . . . 0.4(3) ?
    Cl1 C1 C6 C5 . . . . -179.41(12) ?
    C4 C5 C6 C1 . . . . -0.1(2) ?
    C13 N1 C7 C4 . . . . -81.80(16) ?
    C8 N1 C7 C4 . . . . 106.87(15) ?
    C5 C4 C7 N1 . . . . 169.45(13) ?
    C3 C4 C7 N1 . . . . -12.2(2) ?
    C13 N1 C8 C9 . . . . 131.17(15) ?
    C7 N1 C8 C9 . . . . -58.34(18) ?
    C13 N1 C8 C12 . . . . -108.04(16) ?
    C7 N1 C8 C12 . . . . 62.45(18) ?
    N1 C8 C9 C10 . . . . 163.14(14) ?
    C12 C8 C9 C10 . . . . 36.79(18) ?
    C8 C9 C10 C11 . . . . -38.08(18) ?
    C9 C10 C11 C12 . . . . 24.7(2) ?
    C10 C11 C12 C8 . . . . -1.9(2) ?
    N1 C8 C12 C11 . . . . -147.64(15) ?
    C9 C8 C12 C11 . . . . -21.56(18) ?
    C7 N1 C13 O1 . . . . -6.1(2) ?
    C8 N1 C13 O1 . . . . 164.53(14) ?
    C7 N1 C13 N2 . . . . 173.51(12) ?
    C8 N1 C13 N2 . . . . -15.8(2) ?
    C14 N2 C13 O1 . . . . -13.1(2) ?
    C14 N2 C13 N1 . . . . 167.32(13) ?
    C13 N2 C14 C19 . . . . -40.2(2) ?
    C13 N2 C14 C15 . . . . 144.02(15) ?
    C19 C14 C15 C16 . . . . -1.1(2) ?
    N2 C14 C15 C16 . . . . 174.79(14) ?
    C14 C15 C16 C17 . . . . 1.4(2) ?
    C15 C16 C17 C18 . . . . -0.2(2) ?
    C16 C17 C18 C19 . . . . -1.3(2) ?
    C15 C14 C19 C18 . . . . -0.3(2) ?
    N2 C14 C19 C18 . . . . -176.06(14) ?
    C17 C18 C19 C14 . . . . 1.5(2) ?
loop_
    _geom_hbond_atom_site_label_D
    _geom_hbond_atom_site_label_H
    _geom_hbond_atom_site_label_A
    _geom_hbond_site_symmetry_A
    _geom_hbond_distance_DH
    _geom_hbond_distance_HA
    _geom_hbond_distance_DA
    _geom_hbond_angle_DHA
    N2 H2N O1 7_665 0.828(19) 2.081(19) 2.8838(17) 163.1(17)
_shelx_hkl_file
;
   1   0   0    0.02    0.03
   1   0   0    0.00    0.02
   1   0   0   -0.05    0.02
  -1   0   0   -0.03    0.03
  -1   0   0    0.01    0.04
  -1   0   0    0.00    0.01
  -1   0   0    0.09    0.05
   1   0   0    0.01    0.03
   2   0   0    4.61    0.29
  -2   0   0    4.32    0.30
  -2   0   0    4.33    0.22
  -2   0   0    4.72    0.36
   2   0   0    4.20    0.22
   2   0   0    4.68    0.37
   2   0   0    4.72    0.28
  -3   0   0   -0.16    0.26
   3   0   0   -0.63    0.08
  -3   0   0   -0.52    0.05
   3   0   0   -0.73    0.23
   3   0   0   -0.22    0.26
  -3   0   0   -0.51    0.18
   4   0   0  300.68    8.10
  -4   0   0  295.94    7.38
   4   0   0  289.60    7.69
  -4   0   0  290.64    8.05
   4   0   0  297.70    7.30
  -4   0   0  284.38    7.57
   5   0   0   -0.29    0.25
   5   0   0   -0.04    0.12
  -5   0   0   -0.34    0.15
  -5   0   0    0.02    0.08
  -5   0   0   -0.24    0.21
   5   0   0    0.11    0.24
   6   0   0  322.07    9.17
   6   0   0  322.26    8.23
  -6   0   0  317.54    8.44
  -6   0   0  321.61    8.37
   6   0   0  324.79    8.63
  -6   0   0  328.06    9.10
  -7   0   0    0.14    0.11
  -7   0   0    0.08    0.25
   7   0   0   -0.22    0.29
  -7   0   0    0.02    0.31
   7   0   0    0.15    0.18
  -7   0   0    0.02    0.11
  -8   0   0   32.09    1.69
  -8   0   0   31.57    1.23
   8   0   0   32.54    1.48
  -8   0   0   29.72    1.57
   8   0   0   33.76    1.50
  -8   0   0   32.20    1.23
  -9   0   0   -0.01    0.38
   9   0   0   -0.10    0.21
  -9   0   0   -0.05    0.37
  -9   0   0   -0.02    0.13
   9   0   0   -0.46    0.40
 -10   0   0   14.65    0.81
 -10   0   0   16.36    1.53
  10   0   0   13.62    1.11
 -10   0   0   14.27    1.24
 -11   0   0    0.74    0.50
 -11   0   0    0.24    0.20
 -11   0   0    0.17    0.37
  11   0   0    0.23    0.39
  12   0   0   54.05    2.35
 -12   0   0   56.57    2.06
 -12   0   0   57.52    2.70
 -13   0   0    1.35    0.33
  13   0   0    0.86    0.47
 -13   0   0    1.22    0.45
 -14   0   0    3.70    0.53
 -14   0   0    3.46    0.75
  14   0   0    4.83    0.81
 -15   0   0    0.49    0.27
  15   0   0    1.18    0.46
 -15   0   0    0.47    0.47
  -1  -1   0    0.05    0.05
   1  -1   0    0.04    0.05
  -1  -1   0    0.02    0.06
   1  -1   0    0.00    0.02
  -1  -1   0   -0.03    0.03
   1   1   0    0.04    0.07
  -1   1   0   -0.11    0.06
   2  -1   0   84.91    2.23
   2  -1   0   85.61    2.26
  -2  -1   0   96.71    2.26
   2  -1   0   83.19    2.27
   2  -1   0   86.59    2.25
  -2  -1   0   84.26    2.17
  -2   1   0   85.22    2.28
   2   1   0   86.36    2.20
   2   1   0   87.17    2.18
  -2   1   0   84.48    2.50
  -2   1   0   82.77    2.26
   2   1   0   84.72    2.39
   2   1   0   83.95    2.21
  -3  -1   0    0.10    0.07
   3  -1   0    0.04    0.07
  -3  -1   0   -0.04    0.10
   3  -1   0   -0.15    0.15
   3  -1   0    0.02    0.24
  -3  -1   0    0.02    0.11
  -3  -1   0    0.67    0.20
   3  -1   0   -0.24    0.07
  -3  -1   0   -0.08    0.04
   3   1   0    0.53    0.22
  -3   1   0   -0.14    0.06
   3   1   0   -0.07    0.09
  -3   1   0   -0.16    0.17
  -3   1   0    0.04    0.27
   3   1   0    0.39    0.17
  -4  -1   0    9.55    0.60
  -4  -1   0   10.83    0.44
   4  -1   0    9.50    0.70
   4  -1   0   10.58    0.60
  -4  -1   0   10.64    0.41
  -4  -1   0   10.09    0.60
  -4  -1   0   10.78    0.56
   4  -1   0    9.75    0.53
   4   1   0   10.97    0.58
   4   1   0   10.97    0.70
   4   1   0   10.84    0.55
  -4   1   0    9.88    0.47
  -4   1   0   10.25    0.74
  -4   1   0    9.38    0.62
   5  -1   0    0.12    0.15
  -5  -1   0   -0.19    0.18
   5  -1   0    0.02    0.18
  -5  -1   0    0.06    0.12
   5  -1   0    0.12    0.27
  -5  -1   0   -0.04    0.07
  -5  -1   0   -0.18    0.15
  -5  -1   0   -0.15    0.12
  -5   1   0   -0.09    0.08
   5   1   0   -0.02    0.23
  -5   1   0   -0.21    0.26
  -5   1   0    0.33    0.22
   5   1   0   -0.02    0.13
  -6  -1   0    9.49    0.73
   6  -1   0   10.36    0.88
  -6  -1   0    9.84    0.63
  -6  -1   0    8.84    0.72
   6  -1   0    9.48    0.64
  -6  -1   0   10.82    0.49
   6  -1   0    9.63    0.68
   6   1   0    9.13    0.70
  -6   1   0    9.91    0.75
   6   1   0   10.28    0.66
  -6   1   0   11.12    0.93
  -6   1   0   10.06    0.55
  -7  -1   0    0.10    0.10
  -7  -1   0    0.22    0.19
   7  -1   0   -0.22    0.31
   7  -1   0   -0.11    0.24
  -7  -1   0    0.13    0.22
   7  -1   0   -0.11    0.15
  -7  -1   0    0.48    0.31
   7   1   0   -0.13    0.15
   7   1   0   -0.01    0.30
  -7   1   0    0.01    0.11
  -7   1   0   -0.08    0.25
  -7   1   0    0.01    0.35
  -8  -1   0    8.11    0.89
  -8  -1   0    8.31    0.96
   8  -1   0    7.95    1.05
   8  -1   0    7.67    0.84
  -8  -1   0    8.25    0.49
  -8  -1   0    7.35    0.74
   8  -1   0    7.66    0.77
  -8   1   0    6.57    0.83
   8   1   0    7.62    0.77
   8   1   0    6.96    0.78
  -8   1   0    6.78    0.95
  -8   1   0    7.58    0.55
   9  -1   0   -0.12    0.18
   9  -1   0   -0.47    0.29
  -9  -1   0    0.13    0.30
  -9  -1   0   -0.24    0.32
  -9  -1   0    0.04    0.20
  -9  -1   0   -0.04    0.10
  -9   1   0   -0.11    0.14
  -9   1   0   -0.39    0.37
  -9   1   0    0.07    0.31
   9   1   0   -0.22    0.44
 -10  -1   0    8.52    1.07
  10  -1   0    7.31    0.84
 -10  -1   0    9.15    0.57
 -10  -1   0   11.35    1.06
  10  -1   0    8.08    0.96
 -10   1   0    8.91    0.67
 -10   1   0   10.70    1.22
  10   1   0    8.25    0.98
 -10   1   0    8.65    1.16
  11  -1   0   -0.39    0.28
 -11  -1   0    0.00    0.15
 -11  -1   0   -0.02    0.24
 -11  -1   0    0.31    0.43
  11   1   0    0.48    0.46
 -11   1   0   -0.22    0.17
 -11   1   0    0.15    0.39
 -11   1   0   -0.03    0.17
 -12  -1   0    2.51    0.39
 -12  -1   0    1.47    0.65
  12  -1   0    3.87    0.66
 -12  -1   0    2.22    0.59
 -12   1   0    2.53    0.47
  12   1   0    3.53    0.73
 -12   1   0    3.55    0.83
  13  -1   0    0.81    0.40
 -13  -1   0    0.24    0.35
 -13  -1   0    0.10    0.18
 -13   1   0    0.86    0.42
 -13   1   0   -0.08    0.20
  13   1   0    0.25    0.45
 -14  -1   0    7.44    0.58
  14  -1   0    8.50    0.97
 -14  -1   0    6.25    1.04
  14   1   0    8.82    1.11
 -14   1   0    6.96    0.79
 -14   1   0    9.82    1.31
  15  -1   0    1.08    0.40
 -15  -1   0    0.06    0.18
 -15  -1   0    0.45    0.43
  15   1   0    1.18    0.52
 -15   1   0    0.20    0.26
 -15   1   0   -0.23    0.34
   1  -2   0   -0.24    0.05
   1  -2   0   -0.29    0.07
  -2  -2   0    0.29    0.10
  -2  -2   0    0.16    0.07
  -2  -2   0    0.26    0.16
   2  -2   0    0.17    0.13
   2  -2   0    0.09    0.09
  -2   2   0    0.04    0.19
   3  -2   0   -0.01    0.09
  -3  -2   0    0.30    0.14
  -3  -2   0   -0.12    0.06
  -3  -2   0    0.07    0.12
   3  -2   0   -0.04    0.12
  -3   2   0   -0.02    0.05
  -3   2   0    0.23    0.21
  -3   2   0   -0.15    0.13
   4  -2   0    6.36    0.28
  -4  -2   0    6.26    0.48
  -4  -2   0    8.60    0.53
  -4  -2   0    4.66    0.37
   4  -2   0    6.43    0.47
   4  -2   0    6.17    0.52
   4   2   0    6.64    0.35
  -4   2   0    5.66    0.34
  -4   2   0    6.55    0.50
  -4   2   0    6.35    0.66
  -5  -2   0   -0.32    0.17
   5  -2   0   -0.06    0.15
   5  -2   0   -0.16    0.10
   5  -2   0   -0.07    0.14
  -5  -2   0    0.00    0.14
   5  -2   0   -0.04    0.07
  -5   2   0   -0.26    0.16
   5   2   0    0.03    0.19
  -5   2   0   -0.17    0.09
  -5   2   0    0.02    0.29
  -6  -2   0   13.56    0.89
   6  -2   0   16.30    0.91
   6  -2   0   14.27    0.68
   6  -2   0   14.22    0.98
   6  -2   0   15.87    0.64
  -6   2   0   15.16    1.11
  -6   2   0   12.94    0.87
   6   2   0   15.01    0.77
  -6   2   0   14.84    0.70
   6   2   0   15.32    0.84
   7  -2   0   -0.08    0.17
   7  -2   0   -0.45    0.15
  -7  -2   0    0.31    0.31
  -7  -2   0   -0.17    0.15
   7  -2   0    0.10    0.29
   7   2   0   -0.10    0.31
  -7   2   0   -0.11    0.11
   7   2   0   -0.01    0.14
  -7   2   0    0.00    0.26
  -7   2   0    0.24    0.41
   8  -2   0    3.49    0.67
   8  -2   0    3.12    0.56
  -8  -2   0    2.87    0.52
  -8  -2   0    2.40    0.19
  -8  -2   0    2.47    0.18
  -8  -2   0    3.24    0.64
   8  -2   0    3.05    0.45
   8   2   0    2.62    0.58
  -8   2   0    3.01    0.44
  -8   2   0    2.29    0.54
  -8   2   0    3.24    0.77
   9  -2   0   -0.17    0.24
  -9  -2   0   -0.53    0.31
   9  -2   0   -0.11    0.19
  -9  -2   0   -0.16    0.18
  -9  -2   0    0.04    0.08
   9   2   0   -0.41    0.41
  -9   2   0   -0.06    0.14
  -9   2   0   -0.08    0.47
 -10  -2   0   19.40    1.24
  10  -2   0   17.74    1.02
 -10  -2   0   18.12    0.67
 -10  -2   0   13.59    1.36
  10  -2   0   19.97    1.31
 -10   2   0   17.94    1.54
 -10   2   0   17.56    1.01
  10   2   0   17.94    1.30
 -11  -2   0    0.05    0.09
  11  -2   0   -0.20    0.28
 -11  -2   0    0.04    0.45
  11  -2   0    0.24    0.27
 -11  -2   0    0.07    0.25
 -11   2   0    0.03    0.21
  11   2   0   -0.03    0.43
 -11   2   0    0.09    0.49
 -12  -2   0    1.54    0.52
  12  -2   0    1.51    0.43
 -12  -2   0    2.12    0.70
 -12   2   0    1.45    0.41
 -12   2   0    0.79    0.58
  12   2   0    1.69    0.60
 -13  -2   0   -0.21    0.28
  13  -2   0    0.69    0.30
 -13  -2   0    0.10    0.51
 -13   2   0    1.01    0.45
 -13   2   0    0.12    0.26
 -13   2   0   -0.08    0.23
  13   2   0    0.76    0.50
 -14  -2   0    2.85    0.78
  14  -2   0    2.52    0.49
  14   2   0    3.15    0.72
 -14   2   0    4.75    0.89
 -14   2   0    1.61    0.44
 -15  -2   0   -0.15    0.35
 -15   2   0    0.17    0.27
  15   2   0    1.43    0.55
   1  -3   0    0.00    0.06
  -2  -3   0   17.42    0.55
  -2  -3   0   16.92    0.53
   2  -3   0   17.41    0.68
   2  -3   0   18.28    0.66
  -3  -3   0    0.02    0.12
  -3  -3   0   -0.03    0.08
   3  -3   0   -0.18    0.09
   3  -3   0   -0.15    0.12
  -3   3   0    0.04    0.18
  -4  -3   0   -0.06    0.15
  -4  -3   0    0.25    0.16
  -4  -3   0    0.10    0.11
   4  -3   0   -0.11    0.10
   4  -3   0   -0.10    0.13
  -4   3   0    0.00    0.23
  -4   3   0   -0.02    0.06
  -5  -3   0   -0.17    0.14
  -5  -3   0    0.02    0.19
   5  -3   0    0.04    0.16
  -5  -3   0    0.12    0.11
  -5   3   0    0.02    0.09
   5   3   0   -0.04    0.13
  -5   3   0   -0.17    0.28
  -6  -3   0    4.78    0.58
   6  -3   0    6.61    0.69
   6  -3   0    6.21    0.66
  -6  -3   0    6.46    0.74
  -6  -3   0    5.67    0.58
  -6   3   0    5.56    0.81
  -6   3   0    5.68    0.42
   6   3   0    5.84    0.49
  -6   3   0    7.55    0.75
   7  -3   0    0.03    0.07
   7  -3   0   -0.13    0.12
  -7  -3   0    0.09    0.27
  -7  -3   0    0.04    0.20
   7  -3   0    0.05    0.06
   7  -3   0   -0.05    0.23
   7   3   0   -0.10    0.33
  -7   3   0    0.03    0.43
  -7   3   0    0.03    0.13
  -8  -3   0   12.10    0.93
   8  -3   0   10.78    0.87
   8  -3   0   10.65    0.52
  -8   3   0   10.83    0.70
   8   3   0   11.84    0.94
  -8   3   0   11.54    1.33
   9  -3   0   -0.12    0.14
   9  -3   0   -0.07    0.21
  -9  -3   0   -0.06    0.35
  -9  -3   0   -0.13    0.18
   9   3   0    0.28    0.47
  -9   3   0   -0.37    0.49
  -9   3   0    0.02    0.17
  10  -3   0    3.87    0.70
  10  -3   0    2.84    0.39
 -10  -3   0    2.66    0.61
 -10  -3   0    1.95    0.61
  10   3   0    2.52    0.68
 -10   3   0    3.09    0.51
 -10   3   0    1.65    0.74
 -11  -3   0    0.43    0.46
 -11  -3   0   -0.13    0.28
  11  -3   0   -0.12    0.30
  11  -3   0    0.48    0.21
  11   3   0    0.10    0.47
 -11   3   0    0.16    0.24
 -11   3   0   -0.34    0.53
  12  -3   0    3.72    0.77
  12  -3   0    3.82    0.49
 -12  -3   0    2.72    0.81
 -12  -3   0    2.52    0.68
  12   3   0    3.78    0.80
 -12   3   0    2.73    0.54
 -12   3   0    1.92    0.81
  13  -3   0    0.71    0.22
 -13  -3   0    1.19    0.62
 -13  -3   0    0.43    0.38
 -13   3   0   -0.23    0.24
  13   3   0    0.13    0.46
 -14  -3   0    1.00    0.65
  14  -3   0    1.10    0.27
 -14  -3   0    0.60    0.49
 -14   3   0   -0.01    0.31
  14   3   0    0.83    0.54
 -14   3   0    0.20    0.31
 -15  -3   0    0.21    0.50
 -15   3   0   -0.28    0.25
 -15   3   0    0.00    0.32
  15   3   0    1.48    0.58
   1  -4   0    0.20    0.08
   2  -4   0  126.84    3.35
  -2  -4   0  131.72    3.14
   2  -4   0  132.74    3.35
  -2  -4   0  128.86    3.12
   3  -4   0   -0.06    0.13
  -3  -4   0   -0.12    0.10
  -3  -4   0   -0.06    0.07
   3  -4   0   -0.08    0.10
  -3   4   0    0.05    0.15
  -4  -4   0   17.91    0.80
  -4  -4   0   17.58    0.74
   4  -4   0   17.01    0.85
   4  -4   0   18.88    0.91
  -4   4   0   17.67    0.97
  -4   4   0   18.24    0.60
  -5  -4   0   -0.10    0.10
   5  -4   0    0.13    0.19
   5  -4   0   -0.03    0.11
  -5  -4   0    0.12    0.19
  -5   4   0   -0.03    0.09
  -5   4   0   -0.26    0.27
  -6  -4   0   20.12    1.05
  -6  -4   0   18.75    1.15
   6  -4   0   16.80    1.00
  -6  -4   0   19.22    0.95
  -6   4   0   18.36    0.81
  -6   4   0   19.11    1.29
   6   4   0   18.55    0.75
  -7  -4   0    0.30    0.32
  -7  -4   0   -0.28    0.14
   7  -4   0   -0.13    0.18
  -7   4   0   -0.18    0.44
  -7   4   0    0.05    0.15
   8  -4   0   12.90    1.00
  -8  -4   0   15.09    1.14
  -8   4   0   16.16    1.56
  -8   4   0   16.36    0.86
  -9  -4   0   -0.03    0.34
   9  -4   0    0.28    0.30
  -9  -4   0    0.00    0.25
  -9   4   0   -0.16    0.18
 -10  -4   0    0.86    0.43
  10  -4   0    0.95    0.42
 -10  -4   0    0.44    0.47
 -10   4   0    0.95    0.32
 -11  -4   0    0.40    0.41
 -11  -4   0   -0.23    0.40
  11  -4   0    0.16    0.35
 -11   4   0   -0.17    0.19
 -12  -4   0   20.15    1.95
  12  -4   0   19.20    1.48
 -12  -4   0   20.81    1.64
 -12   4   0   21.45    1.27
  13  -4   0   -0.44    0.28
 -13  -4   0    0.81    0.57
 -13  -4   0   -0.44    0.32
 -13   4   0    0.29    0.29
 -14  -4   0    5.52    1.11
 -14  -4   0    6.02    1.22
 -14   4   0    5.38    0.82
   1  -5   0   -0.03    0.07
  -2  -5   0    0.00    0.04
   2  -5   0    0.07    0.10
   2  -5   0    0.07    0.13
   3  -5   0   -0.04    0.10
   3  -5   0   -0.15    0.15
  -3  -5   0    0.04    0.11
  -3  -5   0   -0.03    0.07
  -3   5   0   -0.02    0.13
  -4  -5   0   33.14    1.14
  -4  -5   0   34.17    1.21
   4  -5   0   31.22    1.30
   4  -5   0   36.14    1.35
  -4   5   0   31.94    1.40
   5  -5   0   -0.24    0.18
  -5  -5   0    0.04    0.21
   5  -5   0    0.06    0.17
  -5  -5   0   -0.13    0.10
  -5   5   0    0.13    0.34
  -6  -5   0    1.43    0.38
   6  -5   0    1.85    0.42
  -7  -5   0   -0.45    0.23
   7  -5   0    0.11    0.25
   8  -5   0   11.43    0.94
  -8  -5   0   11.11    1.12
   9  -5   0   -0.20    0.24
  -9  -5   0   -0.08    0.31
  -9  -5   0    0.00    0.37
  10  -5   0    2.09    0.57
 -10  -5   0    1.87    0.59
 -10  -5   0    1.30    0.55
 -10   5   0    2.20    0.46
 -11  -5   0   -0.42    0.33
 -11  -5   0   -0.38    0.36
  11  -5   0    0.25    0.34
 -11   5   0    0.09    0.24
 -12  -5   0    4.43    0.95
  12  -5   0    4.80    0.91
 -12  -5   0    4.63    1.02
 -12   5   0    4.79    0.75
  13  -5   0    0.30    0.51
 -13  -5   0    0.57    0.54
 -13  -5   0    0.54    0.48
 -13   5   0   -0.22    0.26
 -14  -5   0    2.86    0.90
 -14  -5   0    2.99    0.92
 -14   5   0    3.78    0.73
   1  -6   0    0.03    0.11
   1  -6   0   -0.04    0.07
   2  -6   0   20.14    0.81
   2  -6   0   19.05    0.78
   3  -6   0    0.14    0.19
   3  -6   0   -0.05    0.12
  -3  -6   0    0.02    0.12
  -3  -6   0   -0.03    0.08
   4  -6   0   33.10    1.32
   4  -6   0   31.88    1.33
  -4  -6   0   30.92    1.16
  -4  -6   0   31.58    1.10
  -5  -6   0    0.29    0.25
  -5  -6   0   -0.09    0.13
   5  -6   0    0.03    0.20
  -6  -6   0   86.05    2.81
   6  -6   0   87.80    2.93
   7  -6   0    0.66    0.34
  -7  -6   0   -0.15    0.27
   8  -6   0   -0.08    0.26
  -8  -6   0   -0.02    0.31
   9  -6   0   -0.24    0.24
  -9  -6   0    0.23    0.38
 -10  -6   0    5.64    0.95
  10  -6   0    5.42    0.89
 -11  -6   0    0.23    0.46
  11  -6   0    0.16    0.39
  12  -6   0    1.36    0.58
 -12  -6   0    1.21    0.59
  13  -6   0   -0.88    0.26
 -13  -6   0   -0.14    0.47
   1  -7   0    0.04    0.12
   1  -7   0    0.08    0.10
   2  -7   0   21.85    0.87
   2  -7   0   22.81    0.89
  -2  -7   0   19.78    0.64
  -3  -7   0   -0.01    0.08
   3  -7   0    0.05    0.18
   3  -7   0    0.19    0.15
  -3  -7   0    0.04    0.15
   4  -7   0   17.66    0.95
  -4  -7   0   18.35    0.85
  -4  -7   0   17.07    0.75
  -5  -7   0   -0.18    0.20
   5  -7   0    0.02    0.20
  -6  -7   0    3.35    0.56
   6  -7   0    3.36    0.57
  -7  -7   0    0.21    0.32
   7  -7   0   -0.03    0.25
   8  -7   0   12.08    1.20
  -8  -7   0   11.85    1.14
   9  -7   0    0.13    0.32
  -9  -7   0    0.44    0.39
 -10  -7   0    1.92    0.61
  10  -7   0    1.15    0.54
  11  -7   0   -0.45    0.28
 -11  -7   0   -0.25    0.39
  12  -7   0    7.03    1.13
 -12  -7   0    8.11    1.26
   0  -8   0    8.87    0.39
   1  -8   0   -0.26    0.12
   1  -8   0   -0.10    0.11
  -2  -8   0    0.00    0.07
   2  -8   0    0.02    0.12
  -2  -8   0    0.14    0.11
  -3  -8   0   -0.16    0.13
  -3  -8   0   -0.08    0.09
   3  -8   0   -0.19    0.14
  -4  -8   0    5.54    0.53
   4  -8   0    6.47    0.70
   5  -8   0    0.04    0.21
  -5  -8   0    0.06    0.24
   6  -8   0   47.35    1.96
  -6  -8   0   43.95    1.81
   7  -8   0    0.39    0.32
  -7  -8   0    0.16    0.31
   8  -8   0    1.74    0.53
  -8  -8   0    1.31    0.49
   9  -8   0   -0.31    0.24
  -9  -8   0    0.24    0.36
  10  -8   0    4.65    0.87
 -10  -8   0    5.72    0.95
  11  -8   0   -0.07    0.36
 -11  -8   0    0.12    0.47
   0  -9   0   -0.07    0.09
   0  -9   0    0.03    0.11
  -1  -9   0   -0.08    0.06
   1  -9   0    0.07    0.13
   2  -9   0    2.13    0.34
  -2  -9   0    2.01    0.24
  -2  -9   0    2.33    0.21
   3  -9   0    0.01    0.16
  -3  -9   0   -0.02    0.14
  -4  -9   0    1.72    0.32
   4  -9   0    1.78    0.41
   5  -9   0   -0.19    0.19
  -5  -9   0   -0.23    0.22
  -6  -9   0    0.74    0.34
   6  -9   0    1.27    0.43
  -7  -9   0    0.28    0.31
   7  -9   0    0.35    0.31
   8  -9   0    2.36    0.60
  -8  -9   0    1.65    0.51
   9  -9   0    0.01    0.36
  -9  -9   0    0.53    0.41
   0 -10   0    0.08    0.13
   1 -10   0   -0.11    0.12
   2 -10   0    0.78    0.27
  -3 -10   0    0.04    0.13
   3 -10   0    0.05    0.20
   4 -10   0    7.80    0.78
  -4 -10   0    7.15    0.54
  -5 -10   0    0.02    0.21
   5 -10   0   -0.21    0.23
   6 -10   0    0.88    0.39
  -6 -10   0    0.85    0.35
  -7 -10   0    0.71    0.34
   7 -10   0    0.13    0.32
   0 -11   0    0.12    0.14
   1 -11   0    0.03    0.15
   2 -11   0   -0.07    0.18
   3 -11   0    0.32    0.22
  15   0  -1    1.30    0.52
 -15   0   1    0.03    0.35
 -15   0   1    0.12    0.22
  14   0  -1    1.57    0.51
 -14   0   1   -0.06    0.34
 -14   0   1    0.08    0.21
 -13   0   1    0.25    0.22
  13   0  -1    0.68    0.44
 -13   0   1    0.14    0.29
 -12   0   1    0.28    0.19
  12   0  -1    1.22    0.49
 -11   0   1    0.18    0.44
 -11   0   1   -0.07    0.16
  11   0  -1   -0.33    0.36
 -11   0   1    0.44    0.37
  10   0  -1   -0.65    0.38
 -10   0   1    0.03    0.16
 -10   0   1   -0.42    0.31
 -10   0   1    0.01    0.38
  -9   0   1   -0.10    0.33
   9   0  -1   -0.30    0.41
   9   0  -1   -0.36    0.17
  -9   0   1   -0.10    0.12
  -9   0   1   -0.15    0.10
  -9   0   1   -0.41    0.28
  -8   0   1   -0.27    0.28
  -8   0   1    0.28    0.33
   8   0  -1   -0.11    0.17
  -8   0   1   -0.04    0.12
  -8   0   1    0.06    0.12
   8   0  -1   -0.02    0.36
  -7   0   1   -0.09    0.28
  -7   0   1    0.06    0.12
   7   0  -1   -0.01    0.16
  -7   0   1    0.06    0.25
   7   0  -1    0.02    0.32
   6   0  -1   -0.12    0.27
  -6   0   1   -0.19    0.22
   6   0  -1    0.07    0.16
  -6   0   1   -0.35    0.25
  -6   0   1    0.23    0.11
   6   0  -1    0.14    0.36
   5   0  -1    0.33    0.27
  -5   0   1    0.01    0.21
   5   0  -1    0.02    0.28
   5   0  -1   -0.11    0.11
  -5   0   1    0.03    0.08
  -5   0   1   -0.16    0.18
  -4   0   1   -0.06    0.21
  -4   0   1   -0.07    0.17
   4   0  -1    0.04    0.21
   4   0  -1   -0.13    0.09
   4   0  -1   -0.01    0.23
  -4   0   1   -0.11    0.07
  -3   0   1   -0.19    0.13
   3   0  -1   -0.02    0.09
   3   0  -1   -0.01    0.23
   3   0  -1   -0.05    0.22
  -3   0   1    0.09    0.07
  -3   0   1    0.07    0.20
   2   0  -1   -0.03    0.12
  -2   0   1   -0.03    0.10
   2   0  -1   -0.02    0.08
  -2   0   1   -0.04    0.10
  -2   0   1   -0.19    0.10
   2   0  -1   -0.12    0.04
  -2   0   1   -0.09    0.04
   2   0  -1   -0.13    0.10
   1   0  -1   -0.02    0.03
   1   0  -1   -0.01    0.04
   1   0  -1   -0.04    0.02
  -1   0   1   -0.02    0.01
   1   0  -1   -0.03    0.02
  -1   0   1    0.01    0.04
  -1   0   1    0.05    0.05
  -1   0   1    0.06    0.04
   0   0   1    0.00    0.00
   0   0  -1   -0.01    0.01
   1   0   1    0.01    0.02
  -1   0  -1    0.04    0.06
   1   0   1   -0.02    0.03
   1   0   1    0.01    0.03
  -1   0  -1   -0.01    0.02
  -1   0  -1    0.00    0.04
  -1   0  -1   -0.03    0.01
   1   0   1   -0.01    0.03
  -1   0  -1   -0.01    0.04
   2   0   1   -0.18    0.06
   2   0   1   -0.10    0.13
  -2   0  -1   -0.09    0.10
   2   0   1   -0.16    0.10
  -2   0  -1   -0.22    0.13
  -2   0  -1   -0.15    0.04
   2   0   1   -0.15    0.04
  -2   0  -1   -0.16    0.10
  -3   0  -1    0.04    0.06
   3   0   1   -0.06    0.25
  -3   0  -1    0.00    0.25
   3   0   1   -0.04    0.10
  -3   0  -1   -0.08    0.16
   3   0   1   -0.20    0.21
  -4   0  -1    0.29    0.11
  -4   0  -1    1.00    0.32
  -4   0  -1    0.87    0.25
   4   0   1    0.06    0.22
   4   0   1    0.67    0.28
  -5   0  -1    0.04    0.09
   5   0   1    0.29    0.24
  -5   0  -1    0.02    0.25
   5   0   1    0.09    0.27
   5   0   1   -0.02    0.13
  -5   0  -1    0.08    0.22
  -6   0  -1    0.08    0.31
   6   0   1   -0.18    0.32
   6   0   1    0.02    0.27
   6   0   1   -0.08    0.18
  -6   0  -1    0.04    0.09
  -6   0  -1    0.15    0.11
  -6   0  -1   -0.09    0.25
  -7   0  -1   -0.17    0.29
  -7   0  -1    0.04    0.28
   7   0   1    0.04    0.19
  -7   0  -1    0.06    0.10
  -7   0  -1    0.06    0.11
   7   0   1   -0.27    0.28
   8   0   1    0.04    0.21
  -8   0  -1    0.08    0.31
  -8   0  -1   -0.02    0.10
  -8   0  -1   -0.07    0.33
   8   0   1   -0.39    0.33
   9   0   1   -0.19    0.19
   9   0   1   -0.41    0.38
  -9   0  -1   -0.38    0.32
  -9   0  -1   -0.16    0.11
  -9   0  -1   -0.21    0.35
 -10   0  -1   -0.22    0.34
 -10   0  -1    0.20    0.42
  10   0   1   -0.07    0.41
 -10   0  -1   -0.10    0.13
 -11   0  -1    0.20    0.42
  11   0   1    0.35    0.38
 -11   0  -1    0.28    0.42
 -11   0  -1   -0.15    0.14
 -12   0  -1    0.39    0.22
 -12   0  -1    1.10    0.43
  12   0   1    0.81    0.44
 -12   0  -1    0.27    0.30
  13   0   1    0.62    0.41
 -13   0  -1    0.16    0.21
 -13   0  -1    0.33    0.34
 -14   0  -1    0.19    0.24
  14   0   1    0.35    0.36
 -14   0  -1   -0.33    0.28
 -15   0  -1   -0.49    0.33
  15   0   1    1.75    0.51
 -15   0  -1    0.17    0.24
  15  -1  -1   13.20    1.11
 -15  -1   1    8.66    1.27
  15   1  -1    9.74    1.20
 -15   1   1    9.34    0.83
  14  -1  -1   13.01    1.07
 -14  -1   1   12.28    0.73
 -14  -1   1    8.50    1.19
 -14   1   1   13.17    0.93
  14   1  -1   10.53    1.27
  13  -1  -1    4.86    0.75
 -13  -1   1    6.25    0.99
 -13  -1   1    5.76    0.58
 -13   1   1    4.90    0.65
 -13   1   1    7.37    1.10
  13   1  -1    5.99    0.99
 -12  -1   1    2.96    0.81
  12  -1  -1    3.52    0.65
 -12  -1   1    2.74    0.40
 -12  -1   1    2.54    0.62
 -12   1   1    3.24    0.73
  12   1  -1    3.86    0.80
 -12   1   1    2.45    0.46
 -12   1   1    3.47    0.55
  11  -1  -1    0.08    0.35
 -11  -1   1    0.37    0.48
 -11  -1   1    0.11    0.26
 -11  -1   1   -0.14    0.13
 -11   1   1    0.32    0.37
  11   1  -1   -0.08    0.42
 -11   1   1    0.05    0.22
 -11   1   1    0.13    0.20
  10  -1  -1    3.17    0.64
  10  -1  -1    2.32    0.55
 -10  -1   1    2.62    0.54
 -10  -1   1    2.67    0.38
 -10  -1   1    3.18    0.73
 -10   1   1    1.27    0.62
 -10   1   1    2.53    0.44
 -10   1   1    2.32    0.64
  10   1  -1    2.19    0.64
  -9  -1   1    0.12    0.21
  -9  -1   1    0.37    0.17
   9  -1  -1   -0.35    0.31
   9  -1  -1    0.35    0.27
  -9  -1   1   -0.11    0.34
   9   1  -1    0.77    0.50
  -9   1   1    0.16    0.19
  -9   1   1    0.58    0.48
  -9   1   1    0.69    0.42
  -8  -1   1   11.44    0.94
   8  -1  -1   11.17    0.83
   8  -1  -1   10.04    0.81
  -8  -1   1   10.23    0.55
   8  -1  -1    8.45    1.04
   8   1  -1   10.79    0.92
   8   1  -1   10.01    0.76
  -8   1   1   10.42    0.64
  -8   1   1   10.11    1.03
  -8   1   1   11.68    1.21
  -7  -1   1   20.57    1.17
   7  -1  -1   18.56    1.04
   7  -1  -1   17.58    0.97
   7  -1  -1   16.62    1.22
  -7  -1   1   19.42    0.77
   7   1  -1   19.73    1.06
   7   1  -1   19.64    1.01
  -7   1   1   18.55    1.12
  -7   1   1   19.04    1.26
  -7   1   1   19.47    0.87
   6  -1  -1   11.55    0.94
  -6  -1   1   11.23    0.52
  -6  -1   1   11.61    0.81
   6  -1  -1   10.95    0.73
   6  -1  -1   11.90    0.73
  -6  -1   1   12.52    0.62
  -6   1   1   11.96    0.61
   6   1  -1   12.07    0.72
   6   1  -1   13.17    0.80
  -6   1   1   10.67    0.79
  -6   1   1   12.13    0.94
  -5  -1   1   51.84    1.49
  -5  -1   1   51.49    1.78
   5  -1  -1   50.45    1.67
  -5  -1   1   51.29    1.52
   5  -1  -1   51.07    1.99
   5  -1  -1   48.49    1.72
  -5   1   1   50.90    1.99
   5   1  -1   50.08    1.68
  -5   1   1   49.78    1.80
   5   1  -1   49.69    1.65
  -5   1   1   51.52    1.60
  -4  -1   1   22.79    0.75
  -4  -1   1   22.78    0.97
  -4  -1   1   22.46    0.73
   4  -1  -1   22.50    0.89
   4  -1  -1   24.55    1.13
   4  -1  -1   23.05    0.95
  -4   1   1   24.72    1.02
   4   1  -1   23.16    1.06
  -4   1   1   22.98    0.83
   4   1  -1   23.74    0.90
   4   1  -1   23.23    0.89
  -4   1   1   23.77    1.13
   3  -1  -1  140.70    3.77
  -3  -1   1  150.60    3.53
   3  -1  -1  141.54    3.75
  -3  -1   1  147.41    3.69
   3  -1  -1  146.97    3.83
   3  -1  -1  147.02    4.14
  -3  -1   1  137.96    3.71
  -3  -1   1  144.47    3.68
  -3   1   1  143.70    4.15
  -3   1   1  143.54    3.79
   3   1  -1  143.95    4.04
   3   1  -1  145.66    3.65
  -3   1   1  130.71    3.74
   3   1  -1  144.78    3.79
   2  -1  -1   11.36    0.37
  -2  -1   1   10.75    0.45
   2  -1  -1   11.27    0.48
  -2  -1   1   11.26    0.46
   2  -1  -1   11.15    0.40
  -2   1   1   11.16    0.50
   2   1  -1   10.92    0.34
  -2   1   1   11.30    0.40
   2   1  -1   11.99    0.43
  -2   1   1   11.26    0.57
   2   1  -1   11.05    0.34
  -1  -1   1  228.05    5.35
   1  -1  -1  233.99    6.08
   1  -1  -1  231.77    5.58
  -1  -1   1  239.60    5.59
  -1  -1   1  225.79    5.53
  -1   1   1  227.97    6.09
  -1   1   1  241.23    5.58
   1   1  -1  241.80    5.35
  -1  -1  -1  218.55    5.03
   1  -1   1  183.74    4.99
  -1  -1  -1  211.75    5.04
   1   1   1  224.95    4.88
   2  -1   1   11.24    0.37
   2  -1   1   10.36    0.46
   2  -1   1   10.48    0.49
   2  -1   1   10.90    0.36
  -2  -1  -1   11.53    0.49
  -2  -1  -1   11.64    0.48
  -2  -1  -1    9.94    0.42
  -2   1  -1   11.25    0.49
   2   1   1   10.98    0.42
   2   1   1   10.98    0.37
  -2   1  -1   10.35    0.55
  -2   1  -1   11.21    0.38
   2   1   1   11.14    0.50
   3  -1   1  146.58    3.75
  -3  -1  -1  142.66    3.57
   3  -1   1  145.57    4.15
   3  -1   1  148.18    3.80
  -3  -1  -1  144.06    3.74
  -3  -1  -1  145.03    3.73
  -3  -1  -1  143.74    3.77
  -3  -1  -1  144.68    4.02
   3  -1   1  141.14    3.83
  -3   1  -1  146.25    4.20
  -3   1  -1  141.98    3.82
   3   1   1  145.55    3.85
   3   1   1  145.09    4.11
   3   1   1  147.51    3.68
  -3   1  -1  143.35    3.79
  -4  -1  -1   21.63    0.97
  -4  -1  -1   22.38    0.72
  -4  -1  -1   24.05    0.89
   4  -1   1   22.69    0.93
   4  -1   1   22.56    0.85
  -4  -1  -1   22.79    0.97
   4  -1   1   22.10    1.08
  -4  -1  -1   19.20    0.74
  -4   1  -1   24.19    1.00
   4   1   1   21.91    1.05
  -4   1  -1   21.29    1.09
   4   1   1   23.64    0.89
   4   1   1   22.28    0.87
  -4   1  -1   22.30    0.79
  -5  -1  -1   50.83    1.55
   5  -1   1   50.59    1.74
  -5  -1  -1   49.96    1.62
  -5  -1  -1   54.83    1.83
  -5  -1  -1   50.98    1.50
   5  -1   1   49.54    1.97
   5  -1   1   51.47    1.66
  -5  -1  -1   49.17    1.84
   5   1   1   50.02    1.70
  -5   1  -1   50.29    1.60
   5   1   1   50.69    1.67
  -5   1  -1   52.87    2.03
  -5   1  -1   51.40    1.82
   6  -1   1   11.57    0.69
   6  -1   1   11.50    0.75
  -6  -1  -1   12.68    0.71
  -6  -1  -1   11.89    0.53
  -6  -1  -1   11.66    0.82
   6  -1   1   11.22    0.92
  -6  -1  -1   10.57    0.81
  -6   1  -1   10.47    0.92
   6   1   1   11.91    0.77
  -6   1  -1   11.40    0.59
  -6   1  -1   10.89    0.81
   6   1   1   11.56    0.70
  -7  -1  -1   20.89    0.81
  -7  -1  -1   19.80    1.01
  -7  -1  -1   19.85    1.15
   7  -1   1   21.09    1.10
  -7  -1  -1   19.82    1.18
   7  -1   1   19.42    1.28
   7  -1   1   19.90    0.99
  -7   1  -1   20.56    0.90
   7   1   1   20.41    1.04
  -7   1  -1   21.93    1.22
   7   1   1   20.00    1.08
  -7   1  -1   16.42    1.24
  -8  -1  -1    7.98    0.92
   8  -1   1   11.59    1.20
   8  -1   1   10.32    0.92
   8  -1   1   10.00    0.81
  -8  -1  -1    9.87    0.88
  -8  -1  -1   11.19    0.57
  -8  -1  -1   10.58    0.75
  -8   1  -1   10.57    1.09
   8   1   1   10.74    0.77
  -8   1  -1   10.60    0.65
   8   1   1    8.84    0.86
  -8   1  -1    9.17    1.06
  -9  -1  -1    0.45    0.28
   9  -1   1    0.43    0.28
  -9  -1  -1    0.53    0.44
  -9  -1  -1    0.21    0.37
   9  -1   1   -0.29    0.32
  -9  -1  -1    0.50    0.18
   9   1   1   -0.28    0.42
  -9   1  -1    0.27    0.49
  -9   1  -1    0.67    0.39
  -9   1  -1    0.16    0.18
 -10  -1  -1    2.75    0.37
  10  -1   1    1.76    0.50
 -10  -1  -1    1.67    0.45
 -10  -1  -1    2.30    0.69
  10  -1   1    2.12    0.53
 -10  -1  -1    2.89    0.62
 -10   1  -1    2.33    0.42
 -10   1  -1    2.41    0.72
 -10   1  -1    3.32    0.52
 -10   1  -1    1.92    0.63
  10   1   1    2.60    0.70
 -11  -1  -1   -0.05    0.13
 -11  -1  -1   -0.03    0.27
  11  -1   1    0.42    0.35
 -11  -1  -1    0.48    0.45
 -11   1  -1    0.00    0.21
 -11   1  -1    0.18    0.21
  11   1   1   -0.10    0.39
 -11   1  -1   -0.15    0.40
  12  -1   1    3.14    0.59
 -12  -1  -1    3.08    0.44
 -12  -1  -1    4.34    0.77
 -12  -1  -1    2.99    0.80
 -12   1  -1    2.89    0.78
  12   1   1    3.20    0.70
 -12   1  -1    3.30    0.52
 -13  -1  -1    4.33    0.84
  13  -1   1    4.81    0.74
 -13  -1  -1    5.97    0.60
 -13   1  -1    6.04    0.75
 -13   1  -1    4.70    0.94
  13   1   1    5.44    0.90
 -14  -1  -1   12.36    0.75
  14  -1   1   15.55    1.13
 -14  -1  -1   10.26    1.30
  14   1   1   11.07    1.21
 -14   1  -1   12.38    0.91
 -14   1  -1   11.53    1.40
  15  -1   1   13.54    1.07
 -15  -1  -1    9.35    1.28
 -15  -1  -1    9.32    0.65
 -15   1  -1    7.50    1.11
 -15   1  -1   10.61    0.87
  15   1   1   12.18    1.39
 -15  -2   1   -0.15    0.35
  15   2  -1    0.94    0.52
 -15   2   1    0.28    0.30
 -14  -2   1    0.88    0.51
  14  -2  -1    0.79    0.31
  14   2  -1    1.26    0.53
 -14   2   1   -0.07    0.27
 -14   2   1   -0.03    0.24
 -13  -2   1    2.93    0.72
  13  -2  -1    3.65    0.60
 -13  -2   1    3.29    0.88
 -13   2   1    4.10    0.83
 -13   2   1    3.05    0.59
 -13   2   1    2.76    0.53
  13   2  -1    3.47    0.74
  12  -2  -1    3.62    0.60
 -12  -2   1    3.28    0.84
 -12  -2   1    4.79    0.84
 -12   2   1    2.94    0.56
 -12   2   1    4.14    0.92
  12   2  -1    4.11    0.80
  11  -2  -1   10.30    1.16
 -11  -2   1    9.46    1.12
  11  -2  -1   10.64    0.81
 -11  -2   1    8.02    1.16
 -11  -2   1    9.31    0.43
 -11   2   1    9.78    0.78
 -11   2   1    7.55    1.16
  11   2  -1    8.54    1.02
 -10  -2   1    3.85    0.66
  10  -2  -1    3.60    0.57
 -10  -2   1    4.05    0.85
  10  -2  -1    3.90    0.72
 -10  -2   1    3.18    0.25
 -10   2   1    4.65    1.00
 -10   2   1    4.28    0.57
  10   2  -1    3.74    0.77
   9  -2  -1   15.76    1.09
  -9  -2   1   14.68    1.18
   9  -2  -1   13.51    0.87
  -9  -2   1   14.69    0.55
  -9  -2   1   13.86    1.00
  -9   2   1   15.23    1.53
   9   2  -1   15.32    1.14
  -9   2   1   15.14    0.86
   8  -2  -1   14.01    0.83
   8  -2  -1   13.45    1.15
  -8  -2   1   16.05    1.11
  -8  -2   1   14.95    0.51
  -8  -2   1   14.14    0.94
  -8  -2   1   15.31    0.53
   8  -2  -1   14.13    0.98
  -8   2   1   16.68    0.84
  -8   2   1   15.39    1.11
   8   2  -1   16.23    1.08
  -8   2   1   16.51    1.30
  -7  -2   1    0.98    0.32
   7  -2  -1    0.98    0.30
   7  -2  -1    1.13    0.33
   7  -2  -1    1.07    0.41
  -7  -2   1    1.07    0.37
   7   2  -1    0.77    0.38
   7   2  -1    1.37    0.32
  -7   2   1    1.30    0.41
  -7   2   1    0.82    0.49
  -7   2   1    0.84    0.23
  -6  -2   1   29.52    1.34
  -6  -2   1   29.86    1.27
   6  -2  -1   30.34    1.10
   6  -2  -1   31.11    1.34
   6  -2  -1   29.98    1.47
   6  -2  -1   29.32    1.02
  -6   2   1   27.75    1.34
  -6   2   1   30.37    1.12
   6   2  -1   29.47    1.20
  -6   2   1   28.67    1.54
   6   2  -1   29.41    1.18
   5  -2  -1   29.38    1.00
   5  -2  -1   26.74    1.29
  -5  -2   1   31.04    1.22
   5  -2  -1   29.86    0.96
   5  -2  -1   30.89    1.25
  -5   2   1   30.09    1.27
   5   2  -1   29.10    1.05
  -5   2   1   28.61    1.04
  -5   2   1   29.29    1.43
   4  -2  -1   19.44    0.95
  -4  -2   1   21.05    0.88
   4  -2  -1   22.27    0.94
  -4  -2   1   22.27    0.92
   4  -2  -1   19.80    0.65
  -4   2   1   19.44    0.73
  -4   2   1   18.40    1.02
  -4   2   1   19.74    0.91
   4   2  -1   19.65    0.68
  -3  -2   1   23.06    0.80
   3  -2  -1   23.72    0.88
  -3  -2   1   22.69    0.83
   3  -2  -1   21.12    0.87
  -3  -2   1   23.20    0.92
   3  -2  -1   21.99    0.88
  -3   2   1   22.17    0.72
  -3   2   1   22.22    0.88
  -3   2   1   22.48    1.00
  -2  -2   1   11.41    0.43
   2  -2  -1   11.71    0.50
  -2  -2   1   11.00    0.41
  -2  -2   1   11.61    0.58
  -2   2   1   10.94    0.57
   1  -2  -1  287.36    6.80
   1  -2  -1  281.14    6.76
   1  -2   1  283.70    6.80
   1  -2   1  291.41    6.85
   2  -2   1   11.14    0.48
  -2  -2  -1   11.02    0.46
   2  -2   1   11.37    0.51
  -2  -2  -1   11.29    0.42
   3  -2   1   21.83    0.85
  -3  -2  -1   21.29    0.78
  -3  -2  -1   20.84    0.82
   3  -2   1   23.11    0.90
  -3  -2  -1   22.42    0.93
   3   2   1   22.03    0.84
  -3   2  -1   21.90    0.70
  -3   2  -1   23.36    0.99
   4  -2   1   19.17    0.86
  -4  -2  -1   20.12    0.90
  -4  -2  -1   18.64    0.79
   4  -2   1   19.54    0.60
  -4  -2  -1   20.63    0.88
   4  -2   1   19.92    0.94
   4  -2   1   16.22    0.57
  -4   2  -1   19.19    0.71
  -4   2  -1   19.25    1.02
  -4   2  -1   19.68    0.89
   4   2   1   21.62    0.72
   5  -2   1   33.82    1.29
  -5  -2  -1   32.16    1.30
   5  -2   1   29.67    0.98
  -5  -2  -1   29.79    1.24
   5  -2   1   30.63    1.02
  -5   2  -1   30.07    1.08
   5   2   1   31.63    1.14
   5   2   1   30.56    1.18
  -5   2  -1   33.55    1.53
  -5   2  -1   30.64    1.29
   6  -2   1   29.50    1.31
   6  -2   1   30.54    1.03
  -6  -2  -1   29.48    1.29
   6  -2   1   31.74    1.50
   6  -2   1   29.71    1.08
  -6   2  -1   29.49    1.57
  -6   2  -1   30.53    1.13
  -6   2  -1   29.50    1.35
   6   2   1   29.28    1.22
  -7  -2  -1    0.73    0.29
   7  -2   1    1.21    0.44
   7  -2   1    0.72    0.25
  -7  -2  -1    0.96    0.37
  -7  -2  -1    0.94    0.11
   7  -2   1    0.90    0.31
  -7  -2  -1    1.14    0.12
  -7   2  -1    1.43    0.28
  -7   2  -1    1.19    0.51
   7   2   1    0.63    0.23
   7   2   1    0.70    0.39
  -7   2  -1    0.36    0.31
   8  -2   1   15.66    1.02
   8  -2   1   13.59    1.15
  -8  -2  -1   15.14    0.54
  -8  -2  -1   14.85    0.54
   8  -2   1   14.38    0.81
  -8  -2  -1   16.44    1.15
  -8  -2  -1   13.90    0.94
  -8   2  -1   14.08    1.06
  -8   2  -1   14.90    0.80
   8   2   1   17.10    1.07
  -8   2  -1   15.51    1.32
   9  -2   1   14.97    0.88
   9  -2   1   16.29    1.11
  -9  -2  -1   13.66    0.57
  -9  -2  -1   15.59    1.06
  -9  -2  -1   16.28    1.23
  -9   2  -1   14.99    0.85
   9   2   1   15.61    1.15
  -9   2  -1   15.02    1.51
 -10  -2  -1    3.36    0.27
  10  -2   1    4.37    0.76
 -10  -2  -1    5.22    0.77
 -10  -2  -1    4.11    0.84
  10  -2   1    4.08    0.59
  10   2   1    4.19    0.78
 -10   2  -1    3.64    0.90
 -10   2  -1    3.59    0.53
 -11  -2  -1    9.45    0.45
  11  -2   1    8.81    0.75
 -11  -2  -1   10.54    1.30
  11  -2   1    9.32    1.10
 -11  -2  -1    9.97    1.13
 -11   2  -1    8.10    1.21
  11   2   1   10.67    1.12
 -11   2  -1    8.86    0.73
 -12  -2  -1    4.40    0.93
 -12  -2  -1    4.20    0.78
  12  -2   1    3.51    0.59
 -12   2  -1    4.27    0.64
  12   2   1    4.51    0.80
 -12   2  -1    3.16    0.90
 -12   2  -1    2.70    0.51
 -13  -2  -1    2.46    0.77
 -13  -2  -1    3.26    0.76
  13  -2   1    3.85    0.59
 -13   2  -1    2.62    0.54
 -13   2  -1    2.19    0.51
  13   2   1    3.45    0.73
 -13   2  -1    2.92    0.78
 -14  -2  -1   -0.49    0.29
  14  -2   1    1.34    0.35
 -14   2  -1   -0.06    0.23
  14   2   1    1.19    0.51
 -15  -2  -1   -0.41    0.40
  15   2   1    1.57    0.56
 -15   2  -1    0.28    0.27
 -15  -3   1    0.81    0.56
 -15   3   1    0.23    0.32
 -15   3   1    0.39    0.38
  15   3  -1    2.08    0.68
 -14  -3   1    3.70    1.03
 -14  -3   1    2.83    0.75
  14  -3  -1    3.39    0.46
 -14   3   1    3.48    0.69
  14   3  -1    4.03    0.90
 -13  -3   1    0.51    0.52
 -13  -3   1    0.91    0.52
  13  -3  -1    1.72    0.35
 -13   3   1    0.83    0.39
 -13   3   1    1.61    0.77
  13   3  -1    2.72    0.74
 -12  -3   1    0.15    0.46
  12  -3  -1    0.16    0.40
 -12  -3   1    0.17    0.32
  12  -3  -1    0.43    0.23
  12   3  -1   -0.05    0.47
 -12   3   1   -0.32    0.52
 -12   3   1    0.01    0.24
  11  -3  -1    3.03    0.43
 -11  -3   1    2.73    0.65
 -11  -3   1    2.73    0.71
  11  -3  -1    2.20    0.61
 -11   3   1    2.43    0.82
 -11   3   1    2.60    0.49
  11   3  -1    2.79    0.73
 -10  -3   1    3.71    0.72
  10  -3  -1    4.12    0.47
  10  -3  -1    3.40    0.68
 -10  -3   1    2.34    0.66
  10   3  -1    3.29    0.73
 -10   3   1    4.02    0.58
 -10   3   1    3.79    0.93
  -9  -3   1    5.20    0.80
   9  -3  -1    4.39    0.73
  -9  -3   1    4.62    0.76
   9  -3  -1    4.69    0.46
  -9   3   1    4.41    0.92
   9   3  -1    5.80    0.83
  -9   3   1    4.33    0.55
  -8  -3   1    8.50    0.96
  -8  -3   1    8.75    0.95
   8  -3  -1    9.07    0.48
   8  -3  -1    9.26    0.94
  -8   3   1    8.81    0.62
   8   3  -1   10.17    0.90
  -8   3   1    8.85    1.14
   7  -3  -1    0.15    0.08
  -7  -3   1    0.10    0.22
   7  -3  -1    0.33    0.22
  -7  -3   1    0.20    0.29
   7  -3  -1    0.22    0.26
   7  -3  -1    0.17    0.09
  -7   3   1    0.16    0.14
   7   3  -1    0.35    0.35
  -7   3   1    0.39    0.46
  -6  -3   1    0.87    0.30
  -6  -3   1    0.67    0.24
   6  -3  -1    0.51    0.27
   6  -3  -1    0.84    0.29
  -6  -3   1    0.22    0.26
  -6   3   1    1.06    0.33
  -6   3   1    0.92    0.22
  -6   3   1    0.67    0.45
   6   3  -1    0.56    0.25
  -5  -3   1   12.95    0.82
  -5  -3   1   12.72    0.75
  -5  -3   1    9.69    0.61
  -5   3   1   13.71    0.97
   5   3  -1   13.03    0.52
  -5   3   1   13.88    0.59
   4  -3  -1    0.99    0.28
  -4  -3   1    0.67    0.21
   4  -3  -1    0.98    0.25
  -4  -3   1    1.12    0.22
  -4  -3   1    1.32    0.32
  -4   3   1    0.86    0.15
  -4   3   1    0.53    0.30
   3  -3  -1   -0.02    0.13
  -3  -3   1   -0.10    0.10
   3  -3  -1    0.11    0.13
  -3  -3   1    0.14    0.10
  -3   3   1    0.15    0.05
  -3   3   1    0.07    0.19
   2  -3  -1    7.39    0.41
  -2  -3   1    7.24    0.29
  -2  -3   1    7.48    0.28
   2  -3  -1    7.50    0.40
   1  -3  -1   12.30    0.43
   1  -3   1   12.41    0.40
  -2  -3  -1    7.34    0.30
   2  -3   1    6.84    0.39
   2  -3   1    7.49    0.38
  -2  -3  -1    6.97    0.32
  -3  -3  -1   -0.01    0.12
   3  -3   1    0.23    0.13
   3  -3   1    0.10    0.15
  -3  -3  -1    0.13    0.10
  -3   3  -1    0.27    0.19
   4  -3   1    0.40    0.18
   4  -3   1    1.02    0.25
  -4  -3  -1    0.88    0.24
  -4  -3  -1    0.37    0.24
  -4  -3  -1    0.90    0.20
  -4   3  -1    1.21    0.17
  -4   3  -1    0.84    0.32
   5  -3   1   14.12    0.80
  -5  -3  -1   13.89    0.80
  -5  -3  -1   13.59    0.86
   5   3   1   13.81    0.58
  -5   3  -1   15.08    1.00
  -5   3  -1   13.50    0.61
  -6  -3  -1    1.27    0.36
  -6  -3  -1    0.67    0.23
   6  -3   1    0.43    0.23
  -6  -3  -1    1.06    0.35
  -6   3  -1    0.91    0.48
  -6   3  -1    0.61    0.19
   6   3   1    0.76    0.31
  -6   3  -1    0.95    0.31
  -7  -3  -1   -0.04    0.26
   7  -3   1    0.01    0.16
   7  -3   1    0.10    0.06
   7  -3   1    0.06    0.24
   7  -3   1    0.07    0.07
  -7  -3  -1   -0.01    0.18
  -7   3  -1    0.23    0.16
  -7   3  -1    0.75    0.50
   7   3   1   -0.26    0.31
  -8  -3  -1   10.31    1.07
  -8  -3  -1    8.97    0.98
   8  -3   1    9.26    0.48
   8  -3   1   11.15    0.88
  -8   3  -1    9.81    1.18
   8   3   1   10.48    0.95
  -8   3  -1   10.25    0.66
  -9  -3  -1    2.88    0.63
   9  -3   1    4.54    0.39
  -9  -3  -1    4.13    0.71
   9  -3   1    4.36    0.69
  -9   3  -1    4.29    0.56
   9   3   1    5.76    0.82
  -9   3  -1    5.03    0.97
 -10  -3  -1    3.04    0.63
 -10  -3  -1    3.66    0.77
  10  -3   1    4.45    0.78
  10  -3   1    4.19    0.45
  10   3   1    4.42    0.81
 -10   3  -1    3.62    0.96
 -10   3  -1    4.01    0.58
  11  -3   1    2.40    0.37
 -11  -3  -1    2.77    0.74
 -11  -3  -1    1.48    0.50
  11  -3   1    2.38    0.63
 -11   3  -1    1.54    0.40
  11   3   1    2.10    0.65
 -11   3  -1    2.59    0.89
  12  -3   1   -0.22    0.31
 -12  -3  -1   -0.11    0.44
 -12  -3  -1    0.87    0.46
  12  -3   1    0.57    0.23
  12   3   1    0.27    0.49
 -12   3  -1   -0.31    0.54
 -12   3  -1   -0.34    0.20
 -13  -3  -1    1.16    0.56
 -13  -3  -1    1.26    0.66
  13  -3   1    1.71    0.33
  13   3   1    1.99    0.65
 -13   3  -1    0.64    0.38
 -14  -3  -1    3.60    0.87
 -14  -3  -1    4.49    1.03
  14  -3   1    3.17    0.45
  14   3   1    2.96    0.74
 -14   3  -1    2.52    0.58
 -14   3  -1    3.02    0.60
 -15  -3  -1   -0.09    0.39
  15   3   1    1.63    0.59
 -15   3  -1    0.68    0.43
 -15   3  -1    0.58    0.43
 -14  -4   1    1.68    0.78
 -14  -4   1    1.30    0.64
 -14   4   1    0.78    0.47
  13  -4  -1    2.46    0.69
 -13  -4   1    2.59    0.76
 -13  -4   1    1.87    0.70
 -13   4   1    1.63    0.47
 -12  -4   1    2.37    0.72
  12  -4  -1    1.81    0.60
 -12  -4   1    1.10    0.63
 -12   4   1    2.55    0.53
 -11  -4   1    2.17    0.67
 -11  -4   1    3.26    0.81
  11  -4  -1    3.38    0.72
 -11   4   1    3.49    0.61
 -10  -4   1    1.96    0.62
 -10  -4   1    1.85    0.58
  10  -4  -1    1.70    0.52
 -10   4   1    1.98    0.44
   9  -4  -1    0.08    0.25
  -9  -4   1   -0.29    0.31
  -9  -4   1   -0.09    0.23
  -9   4   1   -0.13    0.18
  -8  -4   1    4.20    0.69
   8  -4  -1    2.94    0.57
  -8  -4   1    2.71    0.60
  -8   4   1    4.01    0.51
  -8   4   1    2.90    0.81
  -7  -4   1   13.41    1.01
  -7  -4   1   15.48    1.00
   7  -4  -1   14.75    0.98
  -7   4   1   13.45    0.74
  -7   4   1   13.88    1.24
  -6  -4   1    4.10    0.56
   6  -4  -1    3.78    0.56
  -6  -4   1    4.59    0.54
  -6  -4   1    5.12    0.73
  -6   4   1    3.44    0.69
   6   4  -1    4.22    0.38
  -6   4   1    4.22    0.43
  -5  -4   1   17.99    1.07
  -5  -4   1   18.53    0.92
   5  -4  -1   18.09    0.97
  -5  -4   1   18.74    0.86
  -5   4   1   19.51    0.75
  -5   4   1   19.80    1.17
  -4  -4   1    6.18    0.45
   4  -4  -1    5.81    0.48
  -4  -4   1    6.12    0.40
   4  -4  -1    6.45    0.60
  -4   4   1    5.69    0.64
  -4   4   1    5.81    0.29
  -3  -4   1    0.03    0.07
   3  -4  -1   -0.08    0.10
  -3  -4   1    0.02    0.10
   3  -4  -1    0.20    0.16
  -3   4   1    0.03    0.16
  -2  -4   1   -0.02    0.04
   2  -4  -1   -0.18    0.08
   2  -4  -1    0.09    0.12
  -2  -4   1    0.09    0.04
   1  -4  -1  155.45    3.79
   1  -4   1  159.94    3.82
   1  -4   1  158.65    3.83
  -2  -4  -1   -0.01    0.05
   2  -4   1   -0.15    0.10
   2  -4   1   -0.10    0.08
  -2  -4  -1   -0.05    0.07
  -3  -4  -1    0.00    0.07
   3  -4   1   -0.01    0.10
   3  -4   1   -0.13    0.13
  -3  -4  -1   -0.17    0.11
  -3   4  -1    0.18    0.14
   4  -4   1    8.98    0.58
   4  -4   1    6.53    0.53
  -4  -4  -1    6.39    0.48
  -4  -4  -1    6.02    0.41
  -4   4  -1    5.95    0.64
  -4   4  -1    5.85    0.28
   5  -4   1   20.40    1.00
  -5  -4  -1   19.40    0.96
  -5  -4  -1   18.84    0.87
  -5   4  -1   19.11    1.15
  -5   4  -1   19.28    0.74
   6  -4   1    4.75    0.62
  -6  -4  -1    3.95    0.50
  -6  -4  -1    4.78    0.61
  -6  -4  -1    4.76    0.71
   6   4   1    4.54    0.40
  -6   4  -1    4.24    0.43
  -6   4  -1    3.47    0.70
  -7  -4  -1   14.13    1.00
  -7  -4  -1   12.65    0.99
   7  -4   1   13.52    0.93
  -7   4  -1   12.88    0.71
  -7   4  -1   13.69    1.24
   8  -4   1    3.59    0.62
  -8  -4  -1    4.11    0.75
  -8  -4  -1    4.74    0.75
  -8   4  -1    4.94    0.90
  -8   4  -1    4.25    0.52
  -9  -4  -1   -0.28    0.22
   9  -4   1   -0.16    0.24
  -9  -4  -1   -0.14    0.31
  -9   4  -1    0.08    0.20
  10  -4   1    1.50    0.49
 -10  -4  -1    2.23    0.67
 -10  -4  -1    1.55    0.53
 -10   4  -1    1.86    0.41
 -11  -4  -1    2.44    0.71
 -11  -4  -1    2.67    0.77
  11  -4   1    2.89    0.69
 -11   4  -1    2.49    0.51
 -12  -4  -1    1.71    0.65
 -12  -4  -1    2.93    0.78
  12  -4   1    1.74    0.60
 -12   4  -1    1.70    0.45
 -13  -4  -1    1.72    0.69
  13  -4   1    1.05    0.54
 -13  -4  -1    2.33    0.76
 -13   4  -1    2.60    0.55
 -14  -4  -1    1.01    0.58
 -14  -4  -1    1.03    0.63
 -14   4  -1    1.29    0.50
 -14  -5   1    0.61    0.53
 -14  -5   1    0.81    0.61
 -14   5   1    0.56    0.38
 -13  -5   1    1.63    0.74
 -13  -5   1    1.86    0.70
  13  -5  -1    1.52    0.63
 -13   5   1    1.60    0.53
 -12  -5   1    0.30    0.44
 -12  -5   1    1.26    0.70
  12  -5  -1    0.41    0.40
 -12   5   1    0.90    0.40
 -11  -5   1    2.60    0.74
  11  -5  -1    2.28    0.65
 -11  -5   1    1.06    0.58
 -11   5   1    1.62    0.44
  10  -5  -1    7.69    1.04
 -10  -5   1    8.20    1.08
 -10  -5   1    6.62    1.06
 -10   5   1    6.73    0.76
   9  -5  -1    0.72    0.37
  -9  -5   1    0.64    0.46
  -9  -5   1    0.08    0.38
  -9   5   1    0.73    0.29
  -8  -5   1   16.47    1.53
  -8  -5   1   13.71    1.06
   8  -5  -1   13.76    1.04
  -7  -5   1    2.89    0.55
   7  -5  -1    2.71    0.55
   6  -5  -1   11.47    0.84
  -6  -5   1   11.20    0.80
   5  -5  -1    2.61    0.44
   5  -5  -1    2.33    0.46
  -5  -5   1    3.10    0.44
  -5  -5   1    2.25    0.34
  -5   5   1    2.34    0.56
  -4  -5   1    5.23    0.43
   4  -5  -1    5.64    0.55
   4  -5  -1    6.04    0.60
  -4  -5   1    4.89    0.37
  -4   5   1    5.75    0.65
   3  -5  -1    7.28    0.49
  -3  -5   1    7.18    0.35
   3  -5  -1    7.37    0.52
  -3  -5   1    7.02    0.39
  -3   5   1    8.12    0.50
   2  -5  -1    0.06    0.10
   2  -5  -1    0.04    0.14
   1  -5  -1    0.97    0.16
   1  -5   1    0.80    0.12
   1  -5   1    0.96    0.12
  -2  -5  -1    0.09    0.09
   2  -5   1    0.10    0.11
   2  -5   1   -0.02    0.12
  -2  -5  -1    0.20    0.06
  -3  -5  -1    7.26    0.37
   3  -5   1    7.01    0.51
   3  -5   1    7.35    0.48
  -3  -5  -1    8.78    0.45
   4  -5   1    5.59    0.58
  -4  -5  -1    4.95    0.47
  -4  -5  -1    4.55    0.36
   4  -5   1    5.56    0.55
  -4   5  -1    5.80    0.64
   5  -5   1    2.50    0.42
  -5  -5  -1    2.46    0.35
   5  -5   1    3.37    0.51
  -5  -5  -1    2.52    0.41
  -5   5  -1    3.02    0.58
   6  -5   1   12.87    0.87
  -7  -5  -1    2.45    0.53
   7  -5   1    2.30    0.50
   8  -5   1   13.98    1.04
  -8  -5  -1   13.79    1.06
  -9  -5  -1    0.28    0.37
   9  -5   1    0.47    0.37
  -9  -5  -1    0.87    0.46
  10  -5   1    6.36    0.91
 -10  -5  -1    6.50    1.06
 -10  -5  -1    6.63    0.98
 -10   5  -1    7.14    0.79
 -11  -5  -1    2.33    0.70
  11  -5   1    2.75    0.72
 -11  -5  -1    1.38    0.60
 -11   5  -1    2.64    0.54
  12  -5   1    1.04    0.49
 -12  -5  -1    0.83    0.54
 -12  -5  -1    0.35    0.51
 -12   5  -1    0.86    0.38
  13  -5   1    2.80    0.75
 -13  -5  -1    3.37    0.87
 -13  -5  -1    2.03    0.72
 -13   5  -1    2.06    0.53
 -14  -5  -1    1.04    0.62
 -14  -5  -1    0.27    0.52
 -14   5  -1    0.25    0.34
  13  -6  -1    1.02    0.59
 -13  -6   1    1.58    0.70
 -12  -6   1    1.04    0.60
  12  -6  -1    0.83    0.54
  11  -6  -1    0.59    0.43
 -11  -6   1    0.44    0.51
  10  -6  -1   -0.08    0.31
 -10  -6   1    0.32    0.42
   9  -6  -1    1.54    0.52
  -9  -6   1    0.28    0.43
   8  -6  -1    0.38    0.33
  -8  -6   1    0.98    0.43
   7  -6  -1    7.70    0.88
  -7  -6   1    9.44    0.94
  -6  -6   1    0.53    0.32
   6  -6  -1    0.72    0.35
  -5  -6   1    3.69    0.43
   5  -6  -1    4.00    0.55
  -5  -6   1    3.76    0.48
  -4  -6   1    0.19    0.19
   4  -6  -1    0.62    0.22
  -4  -6   1    0.36    0.16
   4  -6  -1    0.77    0.29
   3  -6  -1    0.16    0.18
  -3  -6   1    0.19    0.10
  -3  -6   1    0.01    0.12
   3  -6  -1    0.02    0.15
   2  -6  -1   13.22    0.62
   2  -6  -1   13.27    0.64
   1  -6  -1    1.95    0.23
   1  -6   1    2.26    0.21
   1  -6   1    2.53    0.23
  -2  -6  -1   13.00    0.46
  -2  -6  -1   12.43    0.42
   2  -6   1   11.77    0.60
   2  -6   1   12.76    0.59
  -3  -6  -1    0.26    0.16
   3  -6   1    0.21    0.20
   3  -6   1    0.19    0.15
  -3  -6  -1    0.22    0.11
   4  -6   1    0.57    0.24
   4  -6   1    0.33    0.26
  -4  -6  -1    0.37    0.21
  -4  -6  -1    0.36    0.16
  -5  -6  -1    3.13    0.47
   5  -6   1    3.42    0.52
  -5  -6  -1    4.35    0.47
   6  -6   1    0.62    0.35
  -6  -6  -1    0.55    0.33
  -7  -6  -1    8.63    0.92
   7  -6   1    8.54    0.93
   8  -6   1    0.88    0.38
  -8  -6  -1    1.00    0.45
   9  -6   1    1.01    0.42
  -9  -6  -1    1.06    0.51
 -10  -6  -1    0.62    0.47
  10  -6   1   -0.10    0.30
 -11  -6  -1    0.91    0.55
  11  -6   1    0.35    0.40
  12  -6   1    0.94    0.47
 -12  -6  -1    0.90    0.54
  13  -6   1    1.42    0.60
 -13  -6  -1    1.56    0.69
 -12  -7   1    0.37    0.49
  12  -7  -1    1.26    0.57
  11  -7  -1   -0.28    0.30
 -11  -7   1    0.42    0.53
 -10  -7   1    0.54    0.49
  10  -7  -1    0.09    0.37
  -9  -7   1    5.31    0.85
   9  -7  -1    5.14    0.83
   8  -7  -1   13.60    1.11
  -8  -7   1   14.17    1.11
   7  -7  -1   10.68    1.07
  -7  -7   1   13.85    0.98
   6  -7  -1   21.16    1.23
  -6  -7   1   22.64    1.17
   5  -7  -1   10.59    0.79
  -5  -7   1    9.58    0.68
   4  -7  -1    8.75    0.66
  -4  -7   1    7.80    0.54
  -4  -7   1    7.73    0.47
   3  -7  -1    3.98    0.46
  -3  -7   1    3.14    0.24
  -3  -7   1    2.89    0.30
   3  -7  -1    2.99    0.41
   2  -7  -1    1.09    0.25
   2  -7  -1    1.20    0.24
   1  -7  -1    2.83    0.29
   1  -7  -1    2.79    0.29
   0  -7  -1    0.13    0.09
   1  -7   1    2.48    0.26
   1  -7   1    2.67    0.25
  -2  -7  -1    0.74    0.12
  -2  -7  -1    1.16    0.18
   2  -7   1    0.56    0.21
   2  -7   1    0.58    0.19
  -3  -7  -1    3.46    0.31
   3  -7   1    3.21    0.44
  -3  -7  -1    3.42    0.36
   3  -7   1    3.25    0.42
  -4  -7  -1    7.95    0.49
  -4  -7  -1    8.17    0.58
   4  -7   1   10.27    0.71
   5  -7   1   11.04    0.79
  -5  -7  -1    8.87    0.69
   6  -7   1   23.09    1.26
  -6  -7  -1   21.73    1.18
  -7  -7  -1   11.95    1.10
   7  -7   1   10.22    1.02
  -8  -7  -1   14.47    1.14
   8  -7   1   14.59    1.13
  -9  -7  -1    4.09    0.76
   9  -7   1    3.82    0.73
 -10  -7  -1    0.66    0.47
  10  -7   1    0.21    0.40
  11  -7   1   -0.01    0.38
 -11  -7  -1    0.25    0.48
 -12  -7  -1    1.10    0.64
  12  -7   1    1.61    0.63
 -11  -8   1    1.53    0.66
  11  -8  -1    2.22    0.69
 -10  -8   1    0.01    0.40
  10  -8  -1    0.36    0.44
   9  -8  -1    1.53    0.52
  -9  -8   1    2.26    0.63
  -8  -8   1    1.00    0.46
   8  -8  -1    0.82    0.42
   7  -8  -1    0.79    0.38
  -7  -8   1    0.98    0.42
  -6  -8   1    6.34    0.73
   6  -8  -1    5.59    0.75
   5  -8  -1   15.06    0.99
  -5  -8   1   14.69    0.86
   4  -8  -1    4.59    0.60
  -4  -8   1    2.66    0.38
  -3  -8   1    4.06    0.29
  -3  -8   1    4.50    0.38
   3  -8  -1    4.03    0.49
   2  -8  -1    0.05    0.14
   1  -8  -1   16.82    0.70
   1  -8  -1   14.49    0.65
   0  -8  -1    3.22    0.24
   0  -8   1    2.47    0.20
  -1  -8  -1   15.19    0.52
   1  -8   1   16.35    0.65
   1  -8   1   15.90    0.65
  -2  -8  -1    0.19    0.12
   2  -8   1    0.03    0.17
  -2  -8  -1    0.02    0.07
   2  -8   1    0.12    0.14
  -3  -8  -1    4.09    0.31
   3  -8   1    4.46    0.51
  -3  -8  -1    4.14    0.41
  -4  -8  -1    3.84    0.46
   4  -8   1    4.26    0.56
  -5  -8  -1   13.60    0.85
   5  -8   1   14.06    0.93
   6  -8   1    5.60    0.74
  -6  -8  -1    5.04    0.68
  -7  -8  -1    1.55    0.46
   7  -8   1    1.32    0.43
   8  -8   1    1.18    0.46
  -8  -8  -1    0.57    0.39
  -9  -8  -1    3.85    0.77
   9  -8   1    2.97    0.68
 -10  -8  -1    1.01    0.51
  10  -8   1    0.16    0.40
 -11  -8  -1    1.56    0.63
  11  -8   1    1.48    0.65
  -9  -9   1    1.60    0.52
   9  -9  -1    0.75    0.47
  -8  -9   1    1.27    0.48
   8  -9  -1    1.85    0.53
  -7  -9   1    0.53    0.36
   7  -9  -1   -0.01    0.27
   6  -9  -1    0.21    0.28
  -6  -9   1    0.39    0.29
  -5  -9   1   -0.20    0.21
   5  -9  -1    0.03    0.24
   4  -9  -1   -0.03    0.22
  -4  -9   1   -0.10    0.18
  -3  -9   1    0.70    0.20
   3  -9  -1    0.48    0.24
   2  -9  -1    0.03    0.16
   1  -9  -1   -0.18    0.12
   0  -9   1   -0.07    0.09
   0  -9  -1    0.10    0.10
   0  -9   1   -0.13    0.09
   0  -9  -1    0.01    0.09
   1  -9   1    0.13    0.13
  -1  -9  -1    0.25    0.09
   2  -9   1    0.09    0.15
  -2  -9  -1    0.16    0.10
  -3  -9  -1    1.04    0.23
   3  -9   1    1.26    0.30
   4  -9   1    0.06    0.22
  -4  -9  -1    0.08    0.20
  -5  -9  -1   -0.14    0.21
   5  -9   1   -0.17    0.22
  -6  -9  -1    0.97    0.34
   6  -9   1    0.24    0.30
  -7  -9  -1    0.13    0.31
   7  -9   1    0.64    0.36
  -8  -9  -1    1.45    0.49
   8  -9   1    0.99    0.45
   9  -9   1    0.51    0.43
  -9  -9  -1    1.56    0.53
  -7 -10   1    0.96    0.36
   7 -10  -1    0.76    0.39
   6 -10  -1    1.87    0.51
  -6 -10   1    3.34    0.55
   5 -10  -1    0.20    0.29
  -5 -10   1    0.06    0.21
   4 -10  -1    0.07    0.25
  -4 -10   1    0.56    0.22
   3 -10  -1    0.22    0.23
  -3 -10   1    0.33    0.15
   2 -10  -1    0.02    0.17
   1 -10  -1    0.55    0.20
   0 -10  -1    5.06    0.37
   0 -10   1    4.78    0.31
   1 -10   1    0.35    0.18
   2 -10   1    0.01    0.16
   3 -10   1   -0.16    0.18
   4 -10   1    0.26    0.25
  -4 -10  -1    0.16    0.20
   5 -10   1    0.24    0.28
  -5 -10  -1    0.25    0.25
   6 -10   1    2.26    0.52
  -6 -10  -1    2.40    0.48
   7 -10   1    0.41    0.37
  -7 -10  -1    0.75    0.35
   3 -11  -1    0.08    0.20
   2 -11  -1    0.58    0.25
   1 -11  -1    0.12    0.18
   0 -11  -1    0.18    0.14
   1 -11   1    0.11    0.15
   2 -11   1    0.36    0.23
   3 -11   1    0.24    0.22
 -15   0   2   10.96    0.79
 -15   0   2    7.22    1.09
  15   0  -2   12.68    1.35
 -14   0   2    0.44    0.40
  14   0  -2    0.87    0.46
 -14   0   2    0.02    0.21
  13   0  -2    6.16    0.92
 -13   0   2    5.59    0.64
 -12   0   2    4.08    0.55
  12   0  -2    3.98    0.74
 -11   0   2    1.56    0.64
  11   0  -2    1.46    0.56
 -11   0   2    0.94    0.29
 -10   0   2    0.24    0.42
  10   0  -2    0.95    0.54
 -10   0   2    1.42    0.52
 -10   0   2    0.81    0.26
  -9   0   2    1.57    0.30
  -9   0   2    2.56    0.61
   9   0  -2    1.63    0.44
   9   0  -2    1.63    0.55
  -9   0   2    1.85    0.34
  -9   0   2    1.82    0.55
   8   0  -2    2.77    0.51
  -8   0   2    2.83    0.39
   8   0  -2    2.21    0.52
  -8   0   2    3.15    0.63
  -8   0   2    3.03    0.38
  -8   0   2    3.05    0.59
  -7   0   2   45.44    1.87
  -7   0   2   44.49    1.51
  -7   0   2   42.93    1.91
   7   0  -2   43.33    1.71
   7   0  -2   44.41    1.72
  -6   0   2    0.04    0.24
   6   0  -2   -0.07    0.13
  -6   0   2   -0.02    0.20
   6   0  -2    0.14    0.32
  -6   0   2    0.02    0.10
   6   0  -2    0.20    0.31
   5   0  -2   10.31    0.65
   5   0  -2    9.26    0.59
  -5   0   2    9.31    0.71
  -5   0   2    9.10    0.67
   5   0  -2    9.43    0.78
  -5   0   2    9.96    0.49
  -4   0   2   94.34    2.60
  -4   0   2   93.61    2.93
   4   0  -2   94.30    2.66
   4   0  -2   95.38    2.72
   4   0  -2   95.47    2.98
  -4   0   2   89.30    2.68
   3   0  -2  218.11    5.67
   3   0  -2  219.64    5.95
  -3   0   2  219.94    5.59
  -3   0   2  189.65    5.38
  -3   0   2  230.50    5.94
   2   0  -2    9.17    0.41
  -2   0   2    8.83    0.46
   2   0  -2    9.21    0.48
  -2   0   2    9.39    0.35
  -2   0   2    8.40    0.42
   2   0  -2   10.02    0.43
  -2   0   2    8.07    0.38
  -1   0   2  372.32    9.31
   1   0  -2  364.63    9.37
   1   0  -2  366.31    8.79
  -1   0   2  366.14    8.78
   1   0  -2  360.62    9.33
  -1   0   2  343.93    9.33
   1   0   2  370.46    8.39
  -1   0  -2  383.90    8.99
  -1   0  -2  363.27    8.36
   1   0   2  366.93    8.89
  -1   0  -2  363.91    9.53
  -1   0  -2  369.91    9.96
  -1   0  -2  373.52    9.52
  -2   0  -2    8.84    0.35
  -2   0  -2    9.33    0.45
   2   0   2    9.14    0.51
   2   0   2    9.21    0.41
  -2   0  -2    9.14    0.41
  -2   0  -2    8.91    0.51
   2   0   2    9.22    0.35
   2   0   2    9.29    0.41
  -2   0  -2    8.81    0.35
  -3   0  -2  228.97    6.33
  -3   0  -2  231.72    5.93
   3   0   2  229.87    6.34
   3   0   2  231.20    5.70
  -3   0  -2  228.54    5.77
  -3   0  -2  226.46    5.93
  -4   0  -2   93.56    2.64
  -4   0  -2   97.88    3.05
   4   0   2   94.75    2.68
   4   0   2   92.82    3.04
  -4   0  -2   95.61    2.65
  -4   0  -2   96.97    2.79
   4   0   2   97.68    2.76
  -5   0  -2   10.30    0.80
   5   0   2   10.38    0.82
  -5   0  -2    9.69    0.48
   5   0   2    8.47    0.61
  -5   0  -2    9.64    0.70
   5   0   2   10.53    0.63
  -5   0  -2    9.67    0.48
  -6   0  -2    0.15    0.12
   6   0   2    0.14    0.35
  -6   0  -2   -0.27    0.30
   6   0   2   -0.37    0.24
  -6   0  -2   -0.35    0.23
   6   0   2   -0.20    0.14
  -6   0  -2    0.16    0.12
  -7   0  -2   43.80    1.85
   7   0   2   43.01    1.72
   7   0   2   44.30    1.70
  -7   0  -2   44.88    1.51
  -7   0  -2   43.97    1.98
   8   0   2    3.43    0.54
   8   0   2    3.03    0.59
  -8   0  -2    2.88    0.66
  -8   0  -2    3.31    0.62
  -8   0  -2    2.95    0.40
  -9   0  -2    1.68    0.33
   9   0   2    2.06    0.49
  -9   0  -2    1.67    0.58
   9   0   2    1.22    0.51
  -9   0  -2    2.71    0.68
 -10   0  -2    1.19    0.54
 -10   0  -2    0.50    0.49
  10   0   2    0.07    0.42
 -10   0  -2    0.89    0.27
 -11   0  -2    1.36    0.59
 -11   0  -2    0.85    0.51
 -11   0  -2    1.44    0.35
 -11   0  -2    0.87    0.36
  11   0   2    1.08    0.46
  12   0   2    4.44    0.74
 -12   0  -2    3.28    0.73
 -12   0  -2    3.99    0.55
 -12   0  -2    3.08    0.64
 -13   0  -2    5.22    0.85
  13   0   2    4.62    0.76
 -13   0  -2    5.92    0.94
 -13   0  -2    5.00    0.61
 -14   0  -2    0.00    0.20
  14   0   2    1.21    0.43
 -14   0  -2    0.11    0.33
  15   0   2   13.82    1.18
 -15   0  -2   10.26    0.79
 -15   0  -2    8.13    1.17
 -15  -1   2   -0.55    0.29
  15  -1  -2    1.39    0.47
 -15   1   2    0.03    0.23
  15   1  -2    1.65    0.58
 -14  -1   2    2.22    0.66
  14  -1  -2    3.71    0.69
 -14  -1   2    3.27    0.43
  14   1  -2    3.27    0.76
 -14   1   2    3.33    0.57
  13  -1  -2    2.83    0.63
 -13  -1   2    3.35    0.44
 -13  -1   2    2.69    0.67
 -13   1   2    2.66    0.48
  13   1  -2    3.71    0.79
 -12  -1   2    1.85    0.64
  12  -1  -2    1.28    0.50
 -12  -1   2    1.39    0.29
 -12  -1   2    0.97    0.45
  12   1  -2    2.37    0.67
 -12   1   2    1.27    0.35
 -12   1   2    2.22    0.58
 -12   1   2    1.90    0.42
 -11  -1   2    4.80    0.52
  11  -1  -2    4.48    0.70
 -11  -1   2    4.61    0.75
 -11  -1   2    5.52    0.95
 -11   1   2    4.42    0.61
 -11   1   2    5.23    0.86
  11   1  -2    3.61    0.74
 -10  -1   2    0.90    0.52
  10  -1  -2    0.97    0.48
 -10  -1   2    2.11    0.34
 -10  -1   2    1.47    0.42
  10  -1  -2    0.88    0.40
 -10   1   2    2.50    0.69
 -10   1   2    1.21    0.60
 -10   1   2    1.09    0.31
  10   1  -2    0.80    0.57
   9  -1  -2    2.66    0.56
  -9  -1   2    3.41    0.69
  -9  -1   2    3.43    0.39
   9  -1  -2    3.43    0.59
   9   1  -2    2.34    0.63
  -9   1   2    2.22    0.61
  -9   1   2    4.59    0.55
  -9   1   2    3.38    0.75
  -8  -1   2   20.96    1.30
   8  -1  -2   22.22    1.21
   8  -1  -2   21.68    1.16
  -8  -1   2   20.74    0.86
   8  -1  -2   21.89    1.47
  -8   1   2   22.66    1.00
  -8   1   2   24.25    1.47
   8   1  -2   19.04    1.08
  -8   1   2   21.71    1.32
   8   1  -2   22.25    1.23
  -7  -1   2  101.72    2.80
   7  -1  -2   95.34    3.04
  -7  -1   2  101.39    3.19
   7  -1  -2   94.23    3.48
   7  -1  -2   96.51    3.09
   7   1  -2   98.70    3.01
   7   1  -2   96.34    3.08
  -7   1   2   98.63    3.48
  -7   1   2   94.59    3.18
  -7   1   2  100.06    2.93
  -6  -1   2   71.44    2.06
   6  -1  -2   69.38    2.32
   6  -1  -2   69.49    2.26
  -6  -1   2   69.42    2.37
   6  -1  -2   70.22    2.64
  -6  -1   2   69.93    2.03
  -6   1   2   67.49    2.59
   6   1  -2   71.10    2.25
  -6   1   2   70.36    2.15
   6   1  -2   70.71    2.28
   5  -1  -2   15.57    0.85
  -5  -1   2   18.22    0.69
   5  -1  -2   18.61    1.08
  -5  -1   2   18.75    0.94
  -5  -1   2   19.24    0.67
   5  -1  -2   20.07    0.87
  -5   1   2   18.82    0.76
  -5   1   2   19.17    1.07
   5   1  -2   19.21    0.87
   5   1  -2   18.74    0.85
  -5   1   2   18.79    0.95
   4  -1  -2    5.30    0.43
   4  -1  -2    6.50    0.67
  -4  -1   2    5.54    0.29
  -4  -1   2    6.18    0.56
  -4  -1   2    5.72    0.28
   4   1  -2    5.70    0.57
   4   1  -2    5.53    0.40
   4   1  -2    7.39    0.44
  -4   1   2    5.89    0.55
  -4   1   2    5.73    0.34
  -4   1   2    6.65    0.67
  -3  -1   2   15.88    0.49
   3  -1  -2   16.58    0.70
   3  -1  -2   15.17    0.67
   3  -1  -2   16.04    0.57
  -3  -1   2   16.22    0.70
   3  -1  -2   16.47    0.86
   3   1  -2   16.63    0.60
   3   1  -2   15.70    0.63
  -3   1   2   15.41    0.58
  -3   1   2   15.14    0.73
  -3   1   2   17.56    0.88
   3   1  -2   16.11    0.74
   2  -1  -2  103.01    2.65
  -2  -1   2  102.29    2.50
   2  -1  -2  100.83    2.66
  -2  -1   2  103.92    2.61
   2  -1  -2  103.79    2.69
  -2   1   2   97.98    2.68
   2   1  -2  102.32    2.57
   2   1  -2  100.57    2.61
  -2   1   2  101.41    2.93
   1  -1  -2  152.40    4.03
  -1  -1   2  150.66    3.54
  -1  -1   2  155.66    3.65
   1  -1  -2  148.24    3.72
  -1   1   2  150.50    3.87
  -1   1   2  153.04    4.06
  -1   1   2  152.06    3.71
   1   1  -2  151.80    3.52
  -1   1   2  156.69    3.86
   0  -1  -2    0.01    0.02
   2  -1   2  100.64    2.67
   2  -1   2  104.02    2.64
   2  -1   2  100.61    2.63
   2  -1   2  101.43    2.65
  -2  -1  -2   96.89    2.57
  -2  -1  -2  100.57    2.81
  -2  -1  -2  100.41    2.60
  -2  -1  -2  118.07    2.69
   2   1   2  101.20    2.58
  -2   1  -2   98.69    2.92
  -2   1  -2  100.99    2.67
   2   1   2  105.22    2.68
   2   1   2   97.61    2.87
  -2   1  -2  100.88    2.66
   3  -1   2   13.30    0.54
   3  -1   2   16.16    0.69
  -3  -1  -2   16.24    0.51
  -3  -1  -2   17.46    0.77
   3  -1   2   15.92    0.84
  -3  -1  -2   17.16    0.69
   3  -1   2   15.97    0.62
  -3  -1  -2   16.70    0.74
  -3  -1  -2   17.72    0.57
   3   1   2   16.73    0.84
  -3   1  -2   17.31    0.91
   3   1   2   16.64    0.69
  -3   1  -2   15.99    0.74
  -3   1  -2   15.87    0.59
  -4  -1  -2    5.93    0.56
  -4  -1  -2    5.44    0.28
  -4  -1  -2    5.93    0.50
  -4  -1  -2    5.48    0.41
   4  -1   2    5.29    0.38
   4  -1   2    5.49    0.60
  -4  -1  -2    5.60    0.35
   4  -1   2    5.51    0.43
  -4   1  -2    5.42    0.61
  -4   1  -2    5.42    0.33
   4   1   2    5.33    0.45
  -4   1  -2    5.39    0.52
   4   1   2    5.56    0.60
   4   1   2    6.07    0.41
  -5  -1  -2   20.14    0.99
  -5  -1  -2   19.18    0.76
  -5  -1  -2   20.67    0.88
   5  -1   2   18.31    0.82
  -5  -1  -2   18.42    0.69
   5  -1   2   21.35    0.95
  -5  -1  -2   18.77    0.99
   5  -1   2   17.74    1.05
  -5   1  -2   19.04    0.77
   5   1   2   20.14    0.88
   5   1   2   18.38    0.88
  -5   1  -2   19.83    1.14
  -5   1  -2   18.52    0.97
   6  -1   2   72.10    2.64
   6  -1   2   68.55    2.30
  -6  -1  -2   71.36    2.18
   6  -1   2   71.04    2.23
  -6  -1  -2   60.42    2.31
  -6  -1  -2   70.82    2.04
  -6  -1  -2   70.63    2.50
   6   1   2   69.75    2.29
  -6   1  -2   70.46    2.41
  -6   1  -2   71.67    2.15
   6   1   2   68.94    2.23
  -6   1  -2   72.71    2.69
  -7  -1  -2   94.48    3.17
  -7  -1  -2   96.82    2.89
   7  -1   2   97.60    3.49
  -7  -1  -2   98.51    3.33
  -7  -1  -2   97.87    2.78
   7  -1   2   96.46    2.99
   7  -1   2   93.68    3.06
  -7   1  -2  102.05    2.92
   7   1   2   96.12    3.07
  -7   1  -2   94.87    3.50
   7   1   2   98.81    3.01
  -7   1  -2   96.40    3.19
  -8  -1  -2   22.32    0.89
   8  -1   2   21.83    1.45
  -8  -1  -2   22.62    1.33
   8  -1   2   20.52    1.09
  -8  -1  -2   21.67    1.12
   8  -1   2   21.78    1.20
  -8  -1  -2   23.51    1.38
  -8   1  -2   21.37    1.48
  -8   1  -2   20.10    1.27
   8   1   2   21.47    1.15
   8   1   2   22.72    1.23
  -8   1  -2   23.54    1.02
   9  -1   2    3.68    0.62
  -9  -1  -2    3.05    0.63
  -9  -1  -2    3.15    0.55
  -9  -1  -2    3.69    0.42
  -9  -1  -2    3.24    0.69
   9  -1   2    2.43    0.51
  -9   1  -2    2.92    0.43
  -9   1  -2    2.07    0.56
   9   1   2    2.50    0.64
  -9   1  -2    3.65    0.79
 -10  -1  -2    1.46    0.29
 -10  -1  -2    1.31    0.41
  10  -1   2    1.38    0.46
 -10  -1  -2    0.61    0.45
 -10  -1  -2    1.33    0.55
  10  -1   2    0.79    0.41
 -10   1  -2    1.36    0.35
 -10   1  -2    1.66    0.35
 -10   1  -2    1.28    0.63
  10   1   2    1.29    0.60
 -10   1  -2    1.65    0.57
 -11  -1  -2    4.80    0.51
 -11  -1  -2    3.99    0.71
 -11  -1  -2    5.78    0.99
 -11  -1  -2    4.58    0.74
  11  -1   2    4.10    0.64
 -11   1  -2    4.15    0.56
  11   1   2    5.74    0.87
 -11   1  -2    4.40    0.58
 -11   1  -2    4.67    0.95
 -12  -1  -2    1.96    0.56
  12  -1   2    1.90    0.48
 -12  -1  -2    1.04    0.56
 -12  -1  -2    1.87    0.35
  12   1   2    2.39    0.62
 -12   1  -2    1.26    0.36
 -12   1  -2    2.16    0.69
 -13  -1  -2    3.38    0.46
 -13  -1  -2    2.57    0.65
  13  -1   2    2.80    0.56
 -13   1  -2    2.50    0.49
  13   1   2    3.50    0.75
 -13   1  -2    2.90    0.74
 -14  -1  -2    3.46    0.78
  14  -1   2    3.55    0.61
 -14  -1  -2    2.60    0.42
  14   1   2    2.78    0.68
 -14   1  -2    2.54    0.64
 -14   1  -2    2.93    0.55
 -14   1  -2    4.23    0.84
 -15  -1  -2    0.12    0.19
 -15  -1  -2    0.52    0.47
  15   1   2    1.80    0.57
 -15   1  -2    0.42    0.29
 -15   1  -2    0.08    0.40
  15  -2  -2    2.42    0.48
 -15  -2   2    0.40    0.47
 -15   2   2    1.08    0.41
  15   2  -2    2.22    0.67
  14  -2  -2    0.68    0.30
 -14  -2   2    0.23    0.35
  14   2  -2    0.78    0.52
 -14   2   2   -0.07    0.25
 -14   2   2    0.23    0.28
 -13  -2   2    6.64    1.22
  13  -2  -2    5.64    0.72
 -13  -2   2    4.93    0.89
  13   2  -2    5.11    0.93
 -13   2   2    4.51    0.68
 -13   2   2    5.95    0.98
 -13   2   2    5.43    0.74
 -12  -2   2    1.02    0.46
  12  -2  -2    1.07    0.39
 -12  -2   2    0.79    0.58
  12   2  -2    1.16    0.58
 -12   2   2    0.87    0.53
 -12   2   2    0.45    0.29
 -11  -2   2    4.37    0.89
 -11  -2   2    2.25    0.58
  11  -2  -2    1.99    0.56
 -11  -2   2    2.42    0.21
  11  -2  -2    2.12    0.47
 -11   2   2    3.03    0.79
 -11   2   2    2.89    0.52
  11   2  -2    2.48    0.67
 -10  -2   2    0.96    0.52
  10  -2  -2    1.06    0.40
 -10  -2   2    1.75    0.47
 -10  -2   2    0.99    0.16
  10  -2  -2    1.14    0.45
 -10   2   2    1.19    0.60
 -10   2   2    1.23    0.34
  10   2  -2    1.31    0.58
  -9  -2   2    3.85    0.62
   9  -2  -2    4.09    0.58
   9  -2  -2    3.60    0.65
  -9  -2   2    3.92    0.24
  -9  -2   2    4.02    0.74
  -9   2   2    4.10    0.52
   9   2  -2    3.37    0.68
  -9   2   2    3.58    0.79
   8  -2  -2    3.67    0.52
  -8  -2   2    3.37    0.20
  -8  -2   2    3.73    0.66
   8  -2  -2    3.68    0.59
  -8  -2   2    3.34    0.20
  -8  -2   2    4.91    0.66
   8   2  -2    4.61    0.67
  -8   2   2    3.56    0.73
  -8   2   2    4.29    0.73
  -8   2   2    4.02    0.48
  -7  -2   2    1.32    0.34
   7  -2  -2    2.35    0.55
   7  -2  -2    2.33    0.46
  -7  -2   2    2.21    0.49
   7  -2  -2    1.17    0.31
   7   2  -2    1.00    0.29
   7   2  -2    2.04    0.47
  -7   2   2    1.47    0.28
  -7   2   2    1.40    0.49
  -7   2   2    2.42    0.51
  -6  -2   2   38.74    1.47
   6  -2  -2   38.16    1.23
   6  -2  -2   36.88    1.29
   6  -2  -2   37.63    1.52
   6  -2  -2   33.40    1.62
   6   2  -2   34.92    1.36
  -6   2   2   37.54    1.31
  -6   2   2   38.24    1.78
   6   2  -2   36.74    1.36
  -6   2   2   34.18    1.51
  -5  -2   2   21.14    0.99
  -5  -2   2   20.91    0.96
   5  -2  -2   20.44    1.08
   5  -2  -2   19.32    0.71
   5  -2  -2   19.88    0.77
   5   2  -2   19.08    0.80
  -5   2   2   21.62    1.03
  -5   2   2   18.97    0.79
  -5   2   2   19.50    1.15
  -4  -2   2    9.08    0.56
   4  -2  -2    8.80    0.62
  -4  -2   2    8.45    0.54
   4  -2  -2    7.95    0.54
   4  -2  -2    8.18    0.36
  -4   2   2    8.39    0.57
   4   2  -2    9.23    0.39
  -4   2   2    8.91    0.70
  -3  -2   2   42.26    1.29
  -3  -2   2   40.93    1.34
   3  -2  -2   41.88    1.40
   3  -2  -2   41.32    1.35
   3  -2  -2   40.99    1.36
  -3  -2   2   41.00    1.25
  -3   2   2   41.29    1.35
  -3   2   2   41.07    1.21
  -3   2   2   40.37    1.50
   2  -2  -2    3.06    0.29
  -2  -2   2    3.29    0.36
  -2  -2   2    2.97    0.20
  -2  -2   2    3.05    0.21
  -2   2   2    3.46    0.36
   1  -2  -2  261.88    6.27
   0  -2  -2  148.14    3.61
   0  -2  -2  156.57    3.62
  -1  -2  -2  268.84    6.27
   1  -2   2  256.24    6.28
  -1  -2  -2  268.52    6.28
  -2  -2  -2    2.74    0.27
   2  -2   2    3.61    0.26
  -2  -2  -2    3.20    0.21
   2  -2   2    2.99    0.29
   3  -2   2   42.89    1.36
  -3  -2  -2   42.54    1.44
   3  -2   2   42.08    1.39
  -3   2  -2   42.34    1.53
   3   2   2   41.64    1.12
  -3   2  -2   41.34    1.20
   3   2   2   42.79    1.41
   4  -2   2    7.40    0.51
  -4  -2  -2    8.16    0.49
   4  -2   2    8.99    0.33
  -4  -2  -2    8.96    0.58
   4  -2   2    8.31    0.31
  -4  -2  -2    8.46    0.58
   4   2   2    9.32    0.47
  -4   2  -2    8.48    0.69
  -4   2  -2    8.02    0.41
  -4   2  -2    7.71    0.55
   5  -2   2   20.72    0.97
   5  -2   2   19.87    0.70
  -5  -2  -2   20.70    1.00
  -5  -2  -2   20.48    1.02
   5  -2   2   20.21    0.74
  -5   2  -2   20.13    1.01
  -5   2  -2   19.76    0.80
   5   2   2   19.63    0.85
   5   2   2   20.25    0.89
  -5   2  -2   21.80    1.21
   6  -2   2   36.23    1.27
   6  -2   2   39.08    1.54
  -6  -2  -2   36.51    1.57
   6  -2   2   38.17    1.69
  -6  -2  -2   37.03    1.50
   6  -2   2   37.51    1.22
  -6   2  -2   38.23    1.32
  -6   2  -2   37.76    1.57
   6   2   2   35.25    1.36
  -6   2  -2   39.92    1.84
   6   2   2   38.40    1.44
  -7  -2  -2    1.49    0.13
   7  -2   2    1.01    0.26
  -7  -2  -2    1.72    0.16
   7  -2   2    1.46    0.38
  -7  -2  -2    2.01    0.48
  -7  -2  -2    1.84    0.41
   7  -2   2    1.37    0.43
  -7   2  -2    1.31    0.27
   7   2   2    1.45    0.32
   7   2   2    2.03    0.46
  -7   2  -2    1.12    0.39
  -7   2  -2    1.23    0.53
  -8  -2  -2    3.51    0.23
  -8  -2  -2    3.60    0.25
  -8  -2  -2    3.51    0.59
   8  -2   2    4.38    0.74
   8  -2   2    3.34    0.55
   8  -2   2    3.61    0.48
  -8  -2  -2    2.22    0.54
  -8   2  -2    3.97    0.47
   8   2   2    2.91    0.59
  -8   2  -2    2.90    0.73
  -8   2  -2    3.13    0.59
   9  -2   2    3.48    0.61
  -9  -2  -2    4.37    0.78
   9  -2   2    3.82    0.52
  -9  -2  -2    3.86    0.27
  -9  -2  -2    4.29    0.67
  -9   2  -2    4.54    0.55
  -9   2  -2    2.81    0.76
   9   2   2    3.95    0.71
 -10  -2  -2    1.57    0.47
 -10  -2  -2    1.32    0.54
 -10  -2  -2    1.59    0.22
  10  -2   2    1.94    0.54
  10  -2   2    1.05    0.37
 -10   2  -2    0.75    0.61
  10   2   2    0.75    0.54
 -10   2  -2    1.38    0.35
  11  -2   2    2.35    0.46
  11  -2   2    2.91    0.64
 -11  -2  -2    1.22    0.46
 -11  -2  -2    2.61    0.70
 -11  -2  -2    2.78    0.28
 -11   2  -2    1.45    0.72
 -11   2  -2    2.14    0.45
  11   2   2    3.21    0.70
 -12  -2  -2    0.78    0.40
 -12  -2  -2    0.83    0.55
  12  -2   2    0.93    0.36
  12   2   2    0.72    0.50
 -12   2  -2    0.71    0.62
 -12   2  -2    0.39    0.28
 -12   2  -2    0.25    0.26
 -13  -2  -2    4.77    1.03
 -13  -2  -2    3.27    0.78
  13  -2   2    5.66    0.70
 -13   2  -2    5.47    0.75
  13   2   2    5.35    0.85
 -13   2  -2    7.35    1.19
 -13   2  -2    5.47    0.74
 -14  -2  -2    0.23    0.44
  14  -2   2    0.94    0.31
 -14   2  -2   -0.17    0.22
 -14   2  -2    1.47    0.58
  14   2   2    1.26    0.48
  15  -2   2    2.53    0.46
 -15  -2  -2    1.96    0.67
  15   2   2    3.09    0.72
 -15   2  -2    1.57    0.43
 -15  -3   2    0.76    0.58
  15   3  -2    2.24    0.74
 -15   3   2    1.09    0.47
 -15   3   2    1.11    0.46
  14  -3  -2    1.01    0.26
 -14  -3   2    0.31    0.47
 -14  -3   2   -0.11    0.53
 -14   3   2    0.44    0.37
  14   3  -2    0.99    0.62
 -13  -3   2    0.27    0.39
  13  -3  -2    0.37    0.20
 -13  -3   2    0.16    0.47
 -13   3   2   -0.07    0.26
  13   3  -2    0.17    0.49
 -13   3   2    1.42    0.63
  12  -3  -2    0.84    0.28
 -12  -3   2    0.54    0.58
 -12  -3   2    0.48    0.40
  12  -3  -2    0.94    0.52
 -12   3   2    0.37    0.29
 -12   3   2    0.37    0.55
  12   3  -2    0.64    0.58
 -11  -3   2    2.61    0.64
  11  -3  -2    2.27    0.62
  11  -3  -2    2.22    0.37
 -11  -3   2    1.89    0.65
 -11   3   2    2.41    0.49
 -11   3   2    1.28    0.67
  11   3  -2    1.99    0.68
 -10  -3   2    0.37    0.33
 -10  -3   2   -0.09    0.39
  10  -3  -2    0.39    0.35
  10  -3  -2    0.38    0.22
  10   3  -2    0.08    0.49
 -10   3   2   -0.78    0.39
 -10   3   2    0.50    0.27
  -9  -3   2   13.15    1.25
  -9  -3   2   10.23    1.06
   9  -3  -2   12.12    0.97
   9  -3  -2   10.90    0.62
  -9   3   2   12.32    0.79
   9   3  -2   13.42    1.17
  -9   3   2   13.05    1.42
   8  -3  -2   -0.05    0.22
  -8  -3   2   -0.16    0.19
   8  -3  -2   -0.02    0.14
  -8  -3   2    0.12    0.33
  -8   3   2    0.03    0.46
  -8   3   2   -0.10    0.15
   8   3  -2   -0.02    0.40
  -7  -3   2    0.14    0.27
  -7  -3   2   -0.04    0.17
   7  -3  -2   -0.05    0.08
   7  -3  -2    0.10    0.19
   7  -3  -2    0.16    0.26
   7  -3  -2    0.00    0.06
   7   3  -2    0.23    0.31
  -7   3   2   -0.44    0.35
  -7   3   2    0.00    0.13
  -6  -3   2   10.73    0.69
   6  -3  -2   11.02    0.77
  -6  -3   2   10.79    0.78
  -6  -3   2   11.17    0.78
   6  -3  -2   11.11    0.79
  -6   3   2   11.96    1.02
  -6   3   2    8.89    0.73
  -6   3   2    9.60    0.57
   6   3  -2   12.33    0.63
  -5  -3   2    0.12    0.19
  -5  -3   2    0.03    0.18
   5  -3  -2    0.05    0.15
   5  -3  -2    0.24    0.20
  -5  -3   2    0.43    0.17
  -5   3   2    0.13    0.11
   5   3  -2    0.11    0.11
  -5   3   2    0.33    0.33
   4  -3  -2    0.46    0.19
  -4  -3   2    0.36    0.18
   4  -3  -2    0.17    0.20
  -4  -3   2    0.54    0.17
  -4  -3   2    0.16    0.19
  -4   3   2    0.35    0.12
  -4   3   2    0.77    0.33
  -3  -3   2   12.81    0.72
   3  -3  -2   12.86    0.64
  -3  -3   2   13.25    0.54
   3  -3  -2   12.53    0.64
  -3  -3   2   13.73    0.57
  -3   3   2   12.29    0.71
  -3   3   2   13.07    0.42
  -2  -3   2    1.12    0.12
   2  -3  -2    1.26    0.20
  -2  -3   2    1.08    0.12
   2  -3  -2    1.13    0.20
  -2   3   2    1.20    0.19
   1  -3  -2   29.30    0.87
  -1  -3  -2   28.47    0.75
   1  -3   2   30.14    0.81
  -1  -3  -2   29.51    0.76
  -2  -3  -2    0.95    0.13
   2  -3   2    1.24    0.19
   2  -3   2    1.16    0.19
  -2  -3  -2    1.35    0.18
   3  -3   2   14.50    0.68
  -3  -3  -2   13.65    0.56
  -3  -3  -2   12.87    0.61
   3  -3   2   13.85    0.64
  -3   3  -2   11.43    0.67
  -4  -3  -2    0.67    0.23
  -4  -3  -2    0.18    0.20
  -4  -3  -2    0.54    0.16
   4  -3   2    0.18    0.16
   4  -3   2    0.65    0.21
  -4   3  -2    0.42    0.27
  -4   3  -2    0.44    0.11
  -5  -3  -2    0.03    0.07
  -5  -3  -2    0.59    0.25
  -5  -3  -2    0.04    0.18
   5  -3   2    0.42    0.21
   5   3   2    0.20    0.18
  -5   3  -2    0.18    0.11
  -5   3  -2   -0.05    0.28
  -6  -3  -2   10.84    0.82
   6  -3   2   11.38    0.77
  -6  -3  -2   11.02    0.70
  -6  -3  -2   10.65    0.81
   6   3   2   11.28    0.69
  -6   3  -2   11.01    1.12
  -6   3  -2   10.73    0.58
  -6   3  -2   10.53    0.76
   7  -3   2   -0.05    0.05
   7  -3   2   -0.02    0.04
  -7  -3  -2   -0.11    0.25
  -7  -3  -2   -0.08    0.22
   7  -3   2   -0.08    0.16
  -7   3  -2    0.17    0.45
  -7   3  -2    0.15    0.14
   7   3   2   -0.24    0.32
  -8  -3  -2    0.16    0.33
   8  -3   2    0.02    0.22
  -8  -3  -2   -0.21    0.18
   8  -3   2   -0.08    0.09
  -8   3  -2    0.55    0.55
  -8   3  -2    0.14    0.16
   8   3   2    0.25    0.43
   9  -3   2   12.01    0.62
  -9  -3  -2   10.73    1.16
  -9  -3  -2   11.29    1.18
   9  -3   2   12.81    1.01
  -9   3  -2   13.61    0.81
   9   3   2   12.18    1.06
  -9   3  -2   11.09    1.41
 -10  -3  -2    0.40    0.35
 -10  -3  -2    0.67    0.44
  10  -3   2    0.32    0.18
  10  -3   2    0.26    0.32
  10   3   2    0.01    0.45
 -10   3  -2    0.24    0.22
 -10   3  -2   -0.94    0.51
  11  -3   2    2.62    0.65
  11  -3   2    2.80    0.39
 -11  -3  -2    2.89    0.69
 -11  -3  -2    2.32    0.69
  11   3   2    2.95    0.68
 -11   3  -2    2.77    0.52
 -11   3  -2    1.49    0.79
 -12  -3  -2    1.18    0.62
  12  -3   2    1.02    0.27
 -12  -3  -2    0.61    0.42
  12  -3   2    0.73    0.46
  12   3   2    0.93    0.55
 -12   3  -2    0.93    0.37
 -12   3  -2   -0.24    0.64
 -13  -3  -2    0.29    0.54
  13  -3   2    0.67    0.21
 -13  -3  -2    0.15    0.39
 -13   3  -2   -0.26    0.25
  13   3   2    0.48    0.47
 -14  -3  -2    0.86    0.61
 -14  -3  -2    0.92    0.51
  14  -3   2    1.24    0.28
 -14   3  -2    0.81    0.39
  14   3   2    2.32    0.63
 -14   3  -2    0.43    0.36
 -15  -3  -2    1.15    0.64
  15   3   2    3.05    0.75
 -15   3  -2    1.08    0.44
 -14  -4   2    0.58    0.70
 -14  -4   2    0.06    0.46
 -14   4   2   -0.07    0.29
 -13  -4   2    1.51    0.65
  13  -4  -2    2.79    0.73
 -13  -4   2    3.43    0.93
 -13   4   2    3.04    0.64
 -12  -4   2    5.42    1.07
  12  -4  -2    7.83    1.15
 -12  -4   2    5.34    0.99
 -12   4   2    7.33    0.87
  11  -4  -2    0.72    0.44
 -11  -4   2    0.79    0.52
 -11  -4   2    0.67    0.42
 -11   4   2   -0.09    0.20
  10  -4  -2    2.79    0.66
 -10  -4   2    3.07    0.75
 -10  -4   2    3.39    0.75
 -10   4   2    2.90    0.52
   9  -4  -2   -0.17    0.25
  -9  -4   2    0.29    0.41
  -9  -4   2   -0.07    0.27
  -9   4   2    0.00    0.21
   8  -4  -2    1.17    0.43
  -8  -4   2    1.61    0.48
  -8  -4   2    1.13    0.45
  -8   4   2    1.46    0.33
  -8   4   2    1.76    0.69
  -7  -4   2    0.85    0.38
   7  -4  -2    0.68    0.32
  -7  -4   2    0.98    0.40
  -7   4   2    0.87    0.24
  -7   4   2    1.42    0.58
  -6  -4   2    3.22    0.50
  -6  -4   2    3.52    0.59
  -6  -4   2    3.64    0.47
   6  -4  -2    3.34    0.53
  -6   4   2    2.51    0.62
  -6   4   2    2.72    0.36
   6   4  -2    2.72    0.31
  -5  -4   2    3.91    0.59
   5  -4  -2    3.74    0.49
  -5  -4   2    3.47    0.41
  -5  -4   2    4.08    0.49
   5  -4  -2    3.76    0.52
  -5   4   2    3.19    0.59
  -5   4   2    3.57    0.30
  -4  -4   2    3.14    0.34
  -4  -4   2    3.74    0.40
   4  -4  -2    2.62    0.41
   4  -4  -2    3.53    0.44
  -4   4   2    3.08    0.21
  -4   4   2    3.42    0.52
  -3  -4   2    4.82    0.31
   3  -4  -2    4.51    0.45
   3  -4  -2    4.71    0.39
  -3  -4   2    4.61    0.29
  -3   4   2    4.26    0.45
  -2  -4   2   15.49    0.45
   2  -4  -2   16.46    0.67
   2  -4  -2   15.91    0.66
  -2  -4   2   16.37    0.46
   1  -4  -2   13.92    0.52
   1  -4   2   14.44    0.46
   2  -4   2   14.62    0.60
  -2  -4  -2   15.11    0.50
  -2  -4  -2   15.69    0.55
   2  -4   2   15.30    0.63
   3  -4   2    4.62    0.46
  -3  -4  -2    4.90    0.31
  -3  -4  -2    4.36    0.36
   3  -4   2    6.49    0.44
   4  -4   2    3.73    0.45
   4  -4   2    2.98    0.43
  -4  -4  -2    3.08    0.34
  -4  -4  -2    3.16    0.39
  -4   4  -2    3.14    0.48
  -4   4  -2    3.32    0.20
  -5  -4  -2    3.32    0.41
   5  -4   2    3.94    0.51
  -5   4  -2    4.17    0.30
  -5   4  -2    4.22    0.63
   6  -4   2    2.93    0.47
  -6  -4  -2    2.99    0.55
  -6  -4  -2    2.48    0.48
  -6  -4  -2    3.47    0.46
   6   4   2    3.38    0.39
  -6   4  -2    2.82    0.66
  -6   4  -2    3.13    0.36
  -7  -4  -2    0.85    0.37
  -7  -4  -2    0.68    0.36
   7  -4   2    1.10    0.35
  -7   4  -2    0.60    0.55
  -7   4  -2    1.32    0.27
   8  -4   2    1.53    0.45
  -8  -4  -2    2.38    0.58
  -8  -4  -2    1.58    0.51
  -8   4  -2    1.22    0.63
  -8   4  -2    2.21    0.39
   9  -4   2   -0.10    0.22
  -9  -4  -2   -0.20    0.24
  -9  -4  -2    0.12    0.34
  -9   4  -2    0.17    0.21
 -10  -4  -2    3.57    0.73
 -10  -4  -2    3.01    0.70
  10  -4   2    2.48    0.60
 -10   4  -2    3.06    0.52
  11  -4   2    0.19    0.34
 -11  -4  -2    0.27    0.37
 -11  -4  -2   -0.05    0.42
 -11   4  -2    0.31    0.25
 -12  -4  -2    5.64    1.06
 -12  -4  -2    7.29    1.19
  12  -4   2    7.27    1.06
 -12   4  -2    5.69    0.76
 -13  -4  -2    2.53    0.76
  13  -4   2    3.68    0.82
 -13  -4  -2    3.82    0.96
 -13   4  -2    3.09    0.62
 -14  -4  -2    0.02    0.58
 -14  -4  -2    0.51    0.50
 -14   4  -2    0.43    0.38
 -14  -5   2   -0.20    0.44
 -14  -5   2    0.56    0.59
 -14   5   2    0.31    0.33
  13  -5  -2    0.18    0.43
 -13  -5   2    0.40    0.53
 -13  -5   2    0.29    0.44
 -13   5   2   -0.05    0.31
 -12  -5   2    6.71    1.14
  12  -5  -2    8.11    1.14
 -12  -5   2    8.49    1.24
 -12   5   2    8.34    0.97
 -11  -5   2    0.16    0.44
 -11  -5   2   -0.26    0.33
  11  -5  -2    0.15    0.34
 -11   5   2    0.13    0.25
  10  -5  -2    0.34    0.34
 -10  -5   2    0.79    0.49
 -10  -5   2    0.14    0.35
 -10   5   2   -0.15    0.22
  -9  -5   2    5.12    0.90
  -9  -5   2    5.78    0.89
   9  -5  -2    6.80    0.89
  -9   5   2    7.62    0.77
   8  -5  -2    1.23    0.43
  -8  -5   2    2.33    0.61
  -8  -5   2    1.03    0.44
  -7  -5   2    0.40    0.32
   7  -5  -2    0.34    0.28
   6  -5  -2    2.44    0.49
  -6  -5   2    2.42    0.46
   5  -5  -2    1.12    0.31
  -5  -5   2    1.41    0.28
  -5  -5   2    1.18    0.30
  -5   5   2    2.51    0.56
   4  -5  -2    0.61    0.22
  -4  -5   2    0.35    0.15
  -4  -5   2    0.61    0.20
   4  -5  -2    0.52    0.26
  -4   5   2    0.47    0.32
   3  -5  -2    0.77    0.25
   3  -5  -2    1.67    0.28
  -3  -5   2    1.29    0.18
  -3  -5   2    1.13    0.18
  -3   5   2    1.60    0.30
   2  -5  -2    8.47    0.49
   2  -5  -2    8.58    0.48
   1  -5  -2   38.17    1.12
   0  -5  -2   -0.03    0.06
   1  -5   2   46.35    1.23
   2  -5   2    8.47    0.46
  -2  -5  -2    8.45    0.39
  -2  -5  -2    8.40    0.34
   2  -5   2    7.80    0.43
   3  -5   2    1.53    0.30
  -3  -5  -2    0.92    0.21
   3  -5   2    1.63    0.27
  -3  -5  -2    1.62    0.21
  -4  -5  -2    1.05    0.26
   4  -5   2    0.40    0.25
   4  -5   2    0.65    0.24
  -4  -5  -2    0.49    0.16
  -4   5  -2    0.88    0.31
   5  -5   2    1.80    0.41
   5  -5   2    1.81    0.37
  -5  -5  -2    1.21    0.26
  -5  -5  -2    1.50    0.35
  -5   5  -2    1.59    0.48
  -6  -5  -2    3.36    0.56
   6  -5   2    2.36    0.47
   7  -5   2    0.03    0.25
  -7  -5  -2    0.34    0.32
  -8  -5  -2    1.36    0.48
   8  -5   2    1.16    0.43
   9  -5   2    6.11    0.85
  -9  -5  -2    6.38    0.92
  10  -5   2    0.13    0.31
 -10  -5  -2    0.45    0.43
 -10  -5  -2    0.39    0.43
 -10   5  -2    0.21    0.23
 -11  -5  -2    0.61    0.49
 -11  -5  -2   -0.39    0.26
  11  -5   2    0.05    0.27
 -11   5  -2   -0.04    0.24
 -12  -5  -2    9.81    1.37
 -12  -5  -2    8.37    1.25
  12  -5   2    6.21    1.00
 -12   5  -2    9.19    0.96
  13  -5   2    0.48    0.51
 -13  -5  -2    0.06    0.49
 -13  -5  -2   -0.29    0.38
 -13   5  -2   -0.21    0.28
 -14  -5  -2    0.98    0.63
 -14  -5  -2    0.05    0.46
 -14   5  -2    0.18    0.33
 -13  -6   2    1.08    0.67
  13  -6  -2    0.46    0.51
 -12  -6   2   10.16    1.37
  12  -6  -2    7.44    1.14
 -11  -6   2    0.61    0.56
  11  -6  -2   -0.16    0.31
  10  -6  -2    1.43    0.54
 -10  -6   2    1.34    0.58
   9  -6  -2    0.54    0.38
  -9  -6   2    1.49    0.56
   8  -6  -2   12.71    1.04
  -8  -6   2   14.67    1.09
  -7  -6   2   43.72    1.79
   7  -6  -2   38.77    1.83
   6  -6  -2   48.79    2.07
  -6  -6   2   56.76    1.98
   5  -6  -2   15.18    0.93
  -5  -6   2   16.00    0.78
  -5  -6   2   15.96    0.85
  -4  -6   2   15.49    0.67
   4  -6  -2   14.19    0.90
  -4  -6   2   15.24    0.73
   4  -6  -2   16.24    0.87
   3  -6  -2   12.47    0.71
   3  -6  -2   14.35    0.75
  -3  -6   2   13.40    0.55
  -3  -6   2   13.48    0.52
  -3   6   2   13.89    0.72
   2  -6  -2    1.60    0.26
   2  -6  -2    0.98    0.23
   1  -6  -2    0.42    0.15
   0  -6  -2   55.16    1.45
  -1  -6  -2    0.21    0.07
   1  -6   2    0.07    0.09
  -1  -6  -2    0.00    0.08
   1  -6   2    0.33    0.10
  -2  -6  -2    1.46    0.16
   2  -6   2    1.87    0.25
  -2  -6  -2    1.26    0.19
   2  -6   2    1.21    0.24
   3  -6   2   14.33    0.72
  -3  -6  -2   15.03    0.67
   3  -6   2   13.39    0.74
  -3  -6  -2   13.94    0.58
  -4  -6  -2   15.40    0.70
  -4  -6  -2   15.41    0.79
   4  -6   2   14.73    0.86
   4  -6   2   15.07    0.83
  -5  -6  -2   17.46    0.94
   5  -6   2   17.42    0.97
  -5  -6  -2   17.10    0.84
   6  -6   2   59.74    2.22
  -6  -6  -2   57.08    2.13
   7  -6   2   43.60    1.89
  -7  -6  -2   40.59    1.83
   8  -6   2   13.52    1.05
  -8  -6  -2   13.01    1.06
   9  -6   2    1.02    0.43
  -9  -6  -2    0.83    0.48
 -10  -6  -2    1.08    0.54
  10  -6   2    1.07    0.50
 -11  -6  -2    0.45    0.51
  11  -6   2    0.55    0.43
 -12  -6  -2    7.66    1.20
  12  -6   2    6.74    1.07
  13  -6   2    0.40    0.48
 -13  -6  -2    0.26    0.56
  12  -7  -2    3.23    0.77
 -12  -7   2    3.53    0.92
  11  -7  -2    0.15    0.41
 -11  -7   2    0.17    0.48
 -10  -7   2    2.15    0.67
  10  -7  -2    2.26    0.64
  -9  -7   2    2.01    0.58
   9  -7  -2    2.03    0.58
   8  -7  -2    3.43    0.67
  -8  -7   2    3.63    0.67
   7  -7  -2    0.13    0.27
  -7  -7   2    0.15    0.29
   6  -7  -2    2.41    0.50
  -6  -7   2    0.60    0.31
  -5  -7   2    2.38    0.41
   5  -7  -2    2.34    0.45
   4  -7  -2    0.10    0.18
  -4  -7   2    0.08    0.17
  -4  -7   2   -0.13    0.12
  -3  -7   2    0.00    0.08
   3  -7  -2    0.27    0.18
  -3  -7   2    0.15    0.13
   2  -7  -2    0.65    0.21
   2  -7  -2    0.62    0.22
   1  -7  -2    3.64    0.34
   1  -7  -2    3.87    0.31
   0  -7  -2   -0.05    0.08
  -1  -7  -2    3.96    0.26
   1  -7   2    3.87    0.26
   1  -7   2    3.37    0.27
  -1  -7  -2    3.30    0.21
   2  -7   2    0.69    0.19
  -2  -7  -2    0.89    0.14
  -2  -7  -2    0.84    0.18
   2  -7   2    0.62    0.21
   3  -7   2   -0.04    0.17
   3  -7   2   -0.04    0.14
  -3  -7  -2    0.09    0.17
  -3  -7  -2   -0.05    0.09
   4  -7   2    0.16    0.20
  -4  -7  -2    0.16    0.14
  -4  -7  -2    0.27    0.22
  -5  -7  -2    1.52    0.37
   5  -7   2    2.08    0.42
  -6  -7  -2    1.52    0.41
   6  -7   2    1.41    0.42
  -7  -7  -2    0.21    0.31
   7  -7   2    0.64    0.32
   8  -7   2    2.58    0.58
  -8  -7  -2    2.46    0.61
  -9  -7  -2    2.20    0.61
   9  -7   2    1.32    0.50
 -10  -7  -2    2.37    0.67
  10  -7   2    2.10    0.64
  11  -7   2    0.18    0.36
 -11  -7  -2    0.35    0.46
  12  -7   2    2.77    0.74
 -12  -7  -2    2.01    0.75
  11  -8  -2    0.40    0.48
 -11  -8   2    0.07    0.47
 -10  -8   2    2.14    0.67
  10  -8  -2    1.82    0.63
  -9  -8   2    1.40    0.55
  -8  -8   2    1.51    0.51
   8  -8  -2    1.06    0.48
  -7  -8   2   12.14    0.95
   7  -8  -2    7.51    0.91
   6  -8  -2    2.96    0.58
  -6  -8   2    2.57    0.51
   5  -8  -2    0.44    0.27
  -5  -8   2   -0.01    0.24
  -4  -8   2    0.15    0.21
   4  -8  -2    0.78    0.30
  -3  -8   2   -0.19    0.09
   3  -8  -2   -0.12    0.15
  -3  -8   2   -0.10    0.14
   2  -8  -2    0.43    0.20
   1  -8  -2    3.83    0.38
   1  -8  -2    3.96    0.39
   0  -8  -2    3.38    0.27
   1  -8   2    3.34    0.33
  -1  -8  -2    3.86    0.25
   1  -8   2    3.59    0.33
  -2  -8  -2    0.57    0.17
   2  -8   2    0.54    0.18
  -2  -8  -2    0.43    0.12
   2  -8   2    0.45    0.21
  -3  -8  -2    0.18    0.16
  -3  -8  -2    0.03    0.12
   3  -8   2   -0.02    0.16
   4  -8   2    0.42    0.25
  -5  -8  -2    0.44    0.27
   5  -8   2    0.16    0.25
   6  -8   2    2.17    0.49
  -6  -8  -2    3.16    0.55
   7  -8   2   10.90    1.10
  -7  -8  -2   11.95    0.97
   8  -8   2    1.15    0.47
  -8  -8  -2    2.09    0.56
  -9  -8  -2    2.26    0.61
   9  -8   2    1.40    0.52
 -10  -8  -2    1.40    0.60
  10  -8   2    2.33    0.68
  11  -8   2    0.51    0.46
 -11  -8  -2    0.52    0.46
  -9  -9   2    0.87    0.44
   9  -9  -2    0.90    0.47
  -8  -9   2    0.79    0.41
   8  -9  -2    0.15    0.31
  -7  -9   2   -0.07    0.31
   7  -9  -2   -0.19    0.25
   6  -9  -2    0.82    0.38
  -6  -9   2    1.02    0.37
  -5  -9   2    0.15    0.24
   5  -9  -2    0.27    0.28
  -4  -9   2    0.68    0.25
   4  -9  -2    1.20    0.34
  -3  -9   2    4.04    0.30
  -3  -9   2    5.11    0.38
   3  -9  -2    5.90    0.63
   2  -9  -2    0.76    0.23
   1  -9  -2    1.09    0.25
   0  -9   2    0.06    0.10
   0  -9  -2   -0.03    0.12
  -1  -9  -2    1.28    0.17
   1  -9   2    1.50    0.23
   2  -9   2    1.17    0.26
   3  -9   2    5.52    0.58
  -3  -9  -2    5.60    0.51
   4  -9   2    0.35    0.26
  -4  -9  -2    0.65    0.26
   5  -9   2    0.58    0.31
  -5  -9  -2    0.25    0.25
   6  -9   2    0.69    0.36
  -6  -9  -2    1.39    0.40
  -7  -9  -2   -0.05    0.28
   7  -9   2    0.18    0.29
  -8  -9  -2   -0.05    0.30
   8  -9   2    0.11    0.33
  -9  -9  -2    0.94    0.46
   9  -9   2    0.54    0.43
  -7 -10   2    0.66    0.36
   7 -10  -2   -0.24    0.27
   6 -10  -2    2.09    0.54
  -6 -10   2    1.82    0.46
   5 -10  -2    0.20    0.28
  -5 -10   2    0.54    0.27
  -4 -10   2    3.46    0.42
   4 -10  -2    2.85    0.54
  -3 -10   2    5.43    0.37
   3 -10  -2    5.66    0.65
   2 -10  -2   -0.02    0.16
   1 -10  -2    0.02    0.15
   0 -10  -2    2.67    0.32
   1 -10   2    0.18    0.14
   2 -10   2    0.04    0.17
   3 -10   2    4.48    0.53
  -4 -10  -2    3.41    0.45
   4 -10   2    2.83    0.49
   5 -10   2   -0.01    0.24
  -5 -10  -2    0.03    0.22
  -6 -10  -2    1.83    0.45
   6 -10   2    1.57    0.48
   7 -10   2    0.15    0.34
  -7 -10  -2    0.60    0.36
   3 -11  -2   -0.16    0.21
   2 -11  -2   -0.07    0.19
   1 -11  -2    0.88    0.26
   0 -11  -2    0.09    0.14
  -1 -11  -2    0.84    0.19
   1 -11   2    0.63    0.19
   2 -11   2   -0.02    0.18
   3 -11   2   -0.23    0.16
  15   0  -3    1.38    0.52
 -15   0   3    0.25    0.37
 -15   0   3    0.28    0.25
 -14   0   3    0.73    0.46
 -14   0   3    0.25    0.22
  14   0  -3    1.09    0.49
  13   0  -3    0.70    0.46
 -13   0   3    0.26    0.23
 -12   0   3    0.06    0.16
  12   0  -3    0.38    0.45
 -11   0   3   -0.18    0.40
  11   0  -3    0.86    0.51
 -11   0   3   -0.01    0.17
 -10   0   3   -0.28    0.12
  10   0  -3    0.40    0.50
 -10   0   3   -0.04    0.41
 -10   0   3   -0.13    0.14
  -9   0   3    0.18    0.17
  -9   0   3    0.23    0.35
  -9   0   3    0.01    0.29
   9   0  -3   -0.20    0.43
  -9   0   3    0.01    0.13
   9   0  -3   -0.08    0.20
  -8   0   3   -0.18    0.26
   8   0  -3   -0.09    0.37
   8   0  -3   -0.14    0.13
  -8   0   3   -0.05    0.12
  -8   0   3    0.19    0.32
  -7   0   3    0.07    0.26
  -7   0   3   -0.21    0.21
   7   0  -3    0.72    0.35
  -7   0   3    0.10    0.11
   7   0  -3    0.03    0.19
   6   0  -3   -0.11    0.12
  -6   0   3   -0.20    0.20
   6   0  -3   -0.15    0.28
  -6   0   3   -0.05    0.10
   6   0  -3    0.10    0.29
  -6   0   3   -0.10    0.22
  -5   0   3   -0.08    0.18
   5   0  -3   -0.14    0.10
   5   0  -3    0.06    0.28
  -5   0   3   -0.02    0.18
   5   0  -3    0.26    0.25
  -5   0   3    0.08    0.09
  -4   0   3   -0.07    0.07
   4   0  -3    0.15    0.22
   4   0  -3   -0.11    0.20
  -4   0   3   -0.09    0.16
   4   0  -3   -0.11    0.11
  -4   0   3   -0.11    0.16
   3   0  -3   -0.19    0.18
  -3   0   3   -0.13    0.06
   3   0  -3    0.04    0.11
   3   0  -3   -0.02    0.22
  -3   0   3    0.09    0.16
  -2   0   3   -0.31    0.05
   2   0  -3   -0.37    0.10
   2   0  -3   -0.23    0.09
   2   0  -3   -0.34    0.11
  -2   0   3   -0.20    0.09
  -2   0   3   -0.19    0.11
  -1   0   3   -0.03    0.03
   1   0  -3   -0.01    0.03
   1   0  -3    0.04    0.06
  -1   0   3    0.08    0.06
   1   0  -3    0.02    0.04
  -1   0   3   -0.03    0.04
   0   0   3   -0.02    0.03
   0   0   3    0.00    0.02
   0   0  -3   -0.02    0.02
   0   0   3   -0.02    0.02
   0   0  -3    0.01    0.02
  -1   0  -3   -0.04    0.02
  -1   0  -3   -0.01    0.09
   1   0   3    0.00    0.05
  -1   0  -3   -0.01    0.04
   1   0   3   -0.05    0.04
  -1   0  -3   -0.04    0.06
   1   0   3   -0.02    0.03
   1   0   3    0.00    0.04
  -1   0  -3   -0.01    0.04
   2   0   3   -0.25    0.08
   2   0   3   -0.47    0.12
  -2   0  -3   -0.35    0.10
  -2   0  -3   -0.28    0.07
  -2   0  -3   -0.26    0.15
  -2   0  -3   -0.31    0.04
  -2   0  -3   -0.32    0.10
   2   0   3   -0.36    0.10
  -3   0  -3   -0.13    0.16
   3   0   3    0.08    0.24
  -3   0  -3   -0.16    0.24
   3   0   3   -0.08    0.10
   3   0   3   -0.28    0.17
  -3   0  -3   -0.13    0.05
  -4   0  -3    0.08    0.08
   4   0   3    0.13    0.23
   4   0   3   -0.13    0.09
  -4   0  -3    0.47    0.28
  -4   0  -3    0.10    0.17
   4   0   3   -0.02    0.18
  -5   0  -3   -0.03    0.08
  -5   0  -3   -0.04    0.28
  -5   0  -3   -0.14    0.17
   5   0   3   -0.07    0.25
   5   0   3   -0.20    0.10
   5   0   3   -0.31    0.19
   6   0   3   -0.19    0.15
   6   0   3   -0.46    0.23
  -6   0  -3   -0.06    0.08
  -6   0  -3   -0.10    0.23
   6   0   3   -0.13    0.30
  -6   0  -3   -0.16    0.31
   7   0   3    0.22    0.30
  -7   0  -3    0.10    0.12
  -7   0  -3    0.73    0.39
   7   0   3   -0.25    0.16
  -7   0  -3   -0.01    0.26
   8   0   3    0.16    0.34
  -8   0  -3   -0.42    0.24
  -8   0  -3    0.12    0.38
   8   0   3   -0.12    0.15
  -8   0  -3   -0.04    0.11
   9   0   3   -0.17    0.18
  -9   0  -3    0.34    0.43
  -9   0  -3    0.00    0.38
  -9   0  -3    0.08    0.15
   9   0   3   -0.33    0.32
 -10   0  -3    0.49    0.43
 -10   0  -3    0.01    0.14
 -10   0  -3   -0.17    0.44
  10   0   3   -0.23    0.38
  11   0   3    0.33    0.35
 -11   0  -3   -0.01    0.40
 -11   0  -3    0.07    0.23
 -11   0  -3    0.15    0.18
 -11   0  -3    0.49    0.46
  12   0   3    0.83    0.43
 -12   0  -3    0.61    0.44
 -12   0  -3    0.15    0.20
 -12   0  -3    0.21    0.28
 -13   0  -3    1.13    0.46
 -13   0  -3   -0.15    0.31
  13   0   3    0.68    0.39
 -13   0  -3    0.05    0.19
 -14   0  -3    0.04    0.21
 -14   0  -3   -0.06    0.28
  14   0   3    1.22    0.43
  15   0   3    0.92    0.39
 -15   0  -3    0.15    0.24
 -15   0  -3   -0.16    0.33
 -15  -1   3    0.92    0.52
  15  -1  -3    2.13    0.56
  15   1  -3    1.33    0.58
 -15   1   3    0.77    0.35
 -14  -1   3    0.30    0.21
 -14  -1   3    0.79    0.47
  14  -1  -3    1.39    0.48
 -14   1   3    0.69    0.33
  14   1  -3    1.77    0.64
 -13  -1   3    1.63    0.53
  13  -1  -3    1.75    0.54
 -13  -1   3    2.57    0.39
 -13   1   3    1.58    0.42
  13   1  -3    4.00    0.84
  12  -1  -3   14.97    1.13
 -12  -1   3   17.59    1.74
 -12  -1   3   12.77    1.27
 -12  -1   3   16.16    0.82
 -12   1   3   12.81    0.90
 -12   1   3   14.65    0.95
 -12   1   3   17.27    1.37
  12   1  -3   15.36    1.27
 -11  -1   3    0.13    0.27
 -11  -1   3    0.04    0.16
  11  -1  -3    0.68    0.41
 -11  -1   3    0.42    0.51
  11   1  -3   -0.40    0.43
 -11   1   3    0.05    0.22
 -11   1   3    1.36    0.48
  10  -1  -3    4.39    0.72
  10  -1  -3    4.39    0.73
 -10  -1   3    5.19    0.86
 -10  -1   3    4.92    0.50
 -10   1   3    4.47    0.82
 -10   1   3    5.51    0.62
 -10   1   3    5.49    0.89
  10   1  -3    3.74    0.73
   9  -1  -3    7.66    0.84
   9  -1  -3    7.24    0.86
  -9  -1   3    7.68    0.49
  -9  -1   3    8.17    1.02
   9   1  -3    7.51    0.90
  -9   1   3    7.99    0.60
  -9   1   3    7.52    0.97
  -9   1   3    8.39    1.05
   8  -1  -3    1.44    0.38
  -8  -1   3    1.74    0.47
   8  -1  -3    1.72    0.48
   8  -1  -3    2.46    0.64
  -8  -1   3    1.52    0.25
   8   1  -3    1.77    0.52
  -8   1   3    1.56    0.52
   8   1  -3    1.71    0.38
  -8   1   3    2.07    0.53
  -8   1   3    1.66    0.31
   7  -1  -3   29.22    1.30
   7  -1  -3   28.88    1.60
  -7  -1   3   30.26    1.05
  -7  -1   3   29.21    1.42
   7  -1  -3   28.58    1.36
  -7   1   3   29.70    1.16
  -7   1   3   29.40    1.57
  -7   1   3   30.81    1.48
   7   1  -3   29.38    1.30
   7   1  -3   28.83    1.33
  -6  -1   3   21.58    0.79
   6  -1  -3   21.30    1.01
   6  -1  -3   19.52    1.22
  -6  -1   3   21.91    0.82
  -6  -1   3   21.70    1.12
   6  -1  -3   20.72    1.04
   6   1  -3   22.11    1.05
  -6   1   3   21.53    1.23
  -6   1   3   21.74    0.89
   6   1  -3   22.89    1.03
  -6   1   3   18.31    1.06
   5  -1  -3    2.64    0.39
  -5  -1   3    2.71    0.27
   5  -1  -3    2.44    0.39
  -5  -1   3    3.27    0.46
   5  -1  -3    1.94    0.45
  -5  -1   3    2.54    0.21
  -5   1   3    1.76    0.37
   5   1  -3    2.47    0.35
   5   1  -3    2.99    0.40
  -5   1   3    3.71    0.57
  -5   1   3    3.13    0.34
  -4  -1   3   43.23    1.23
   4  -1  -3   42.19    1.41
  -4  -1   3   43.35    1.24
   4  -1  -3   45.32    1.49
   4  -1  -3   44.09    1.67
  -4  -1   3   44.05    1.49
  -4   1   3   43.51    1.49
  -4   1   3   43.66    1.34
   4   1  -3   35.71    1.33
   4   1  -3   44.18    1.40
  -4   1   3   42.34    1.64
   4   1  -3   42.97    1.57
   3  -1  -3   10.03    0.53
   3  -1  -3   10.24    0.56
   3  -1  -3   10.35    0.42
  -3  -1   3    9.90    0.34
  -3  -1   3   10.65    0.54
   3  -1  -3   10.47    0.68
   3   1  -3   10.49    0.49
  -3   1   3   10.99    0.59
  -3   1   3    8.70    0.42
  -3   1   3   10.21    0.67
   3   1  -3   10.31    0.43
   2  -1  -3  549.19   14.30
   2  -1  -3  575.07   14.33
  -2  -1   3  548.72   13.51
  -2  -1   3  565.13   13.44
   2  -1  -3  554.40   13.28
  -2   1   3  561.67   13.28
   2   1  -3  545.51   13.19
   2   1  -3  565.51   14.46
  -2   1   3  552.27   14.35
  -2   1   3  565.48   14.78
  -1  -1   3   23.71    0.70
   1  -1  -3   24.23    0.81
   1  -1  -3   24.48    0.76
  -1  -1   3   24.11    0.70
   1  -1  -3   24.01    0.77
  -1   1   3   24.02    0.72
  -1   1   3   23.31    0.82
  -1   1   3   23.68    0.75
  -1   1   3   23.74    0.70
   0  -1  -3   -0.39    0.09
   0  -1  -3   -0.28    0.01
   0  -1   3   -0.31    0.03
   0  -1  -3   -0.28    0.06
   0   1   3   -0.17    0.05
  -1  -1  -3   24.76    0.78
   1  -1   3   24.77    0.75
  -1  -1  -3   24.88    0.78
   1   1   3   24.48    0.72
   1   1   3   23.34    0.82
  -2  -1  -3  573.04   13.59
   2  -1   3  573.42   13.65
  -2  -1  -3  537.22   14.98
  -2  -1  -3  576.33   13.10
   2  -1   3  566.67   13.46
  -2  -1  -3  568.75   14.95
  -2  -1  -3  564.59   13.43
   2  -1   3  552.66   14.35
   2  -1   3  566.74   14.42
  -2   1  -3  557.25   14.44
  -2   1  -3  567.15   13.53
   2   1   3  570.81   13.51
   2   1   3  568.17   14.40
   2   1   3  561.62   14.80
   3  -1   3    9.92    0.45
  -3  -1  -3   10.58    0.63
   3  -1   3   10.68    0.41
  -3  -1  -3   10.39    0.38
  -3  -1  -3   10.51    0.54
  -3  -1  -3   10.29    0.44
  -3  -1  -3    9.91    0.58
   3  -1   3    9.62    0.65
   3  -1   3   10.32    0.53
   3   1   3   10.03    0.54
   3   1   3   10.22    0.69
  -3   1  -3    8.94    0.71
  -3   1  -3   10.42    0.43
   3   1   3   10.24    0.49
  -3   1  -3   10.04    0.58
   4  -1   3   42.41    1.37
  -4  -1  -3   42.24    1.51
  -4  -1  -3   44.00    1.60
   4  -1   3   43.12    1.67
  -4  -1  -3   43.19    1.33
  -4  -1  -3   44.45    1.41
  -4  -1  -3   44.01    1.27
   4  -1   3   42.80    1.46
   4   1   3   42.61    1.67
   4   1   3   43.29    1.40
   4   1   3   41.46    1.42
  -4   1  -3   44.43    1.72
  -4   1  -3   43.70    1.53
  -4   1  -3   43.23    1.34
  -5  -1  -3    2.30    0.42
  -5  -1  -3    2.61    0.22
   5  -1   3    2.15    0.31
  -5  -1  -3    2.67    0.45
  -5  -1  -3    2.72    0.34
  -5  -1  -3    2.25    0.35
   5  -1   3    3.02    0.41
   5  -1   3    2.33    0.46
  -5   1  -3    2.70    0.44
  -5   1  -3    2.21    0.49
   5   1   3    2.93    0.41
   5   1   3    2.77    0.37
  -5   1  -3    3.03    0.33
   6  -1   3   20.67    1.04
  -6  -1  -3   21.07    0.79
  -6  -1  -3   22.30    1.18
  -6  -1  -3   23.04    1.01
   6  -1   3   22.42    1.26
  -6  -1  -3   18.86    1.08
   6  -1   3   21.28    0.95
  -6   1  -3   20.94    0.87
   6   1   3   20.62    0.99
   6   1   3   20.52    1.03
  -6   1  -3   20.63    1.11
  -6   1  -3   22.08    1.31
   7  -1   3   29.53    1.60
  -7  -1  -3   29.86    1.28
   7  -1   3   30.25    1.26
   7  -1   3   29.79    1.36
  -7  -1  -3   28.40    1.45
  -7  -1  -3   30.80    1.07
  -7  -1  -3   27.39    1.46
  -7   1  -3   28.30    1.64
  -7   1  -3   28.68    1.45
   7   1   3   28.85    1.29
   7   1   3   30.36    1.35
  -7   1  -3   30.02    1.16
   8  -1   3    2.10    0.45
  -8  -1  -3    1.28    0.46
  -8  -1  -3    1.66    0.40
  -8  -1  -3    2.28    0.30
  -8  -1  -3    2.16    0.58
   8  -1   3    2.25    0.45
   8  -1   3    1.72    0.55
  -8   1  -3    1.72    0.32
   8   1   3    2.44    0.46
   8   1   3    1.82    0.51
  -8   1  -3    1.82    0.52
  -8   1  -3    1.81    0.65
   9  -1   3    8.88    0.94
  -9  -1  -3    6.48    0.77
  -9  -1  -3    8.05    0.51
  -9  -1  -3    8.16    1.01
  -9  -1  -3    5.99    0.85
   9  -1   3    8.02    0.83
  -9   1  -3    8.21    0.99
  -9   1  -3    8.53    0.61
  -9   1  -3    6.66    1.03
   9   1   3    7.08    0.86
  -9   1  -3    6.97    0.56
 -10  -1  -3    5.25    0.77
 -10  -1  -3    5.09    0.91
 -10  -1  -3    4.69    0.42
  10  -1   3    3.82    0.63
 -10  -1  -3    4.09    0.75
  10  -1   3    4.76    0.74
  10   1   3    4.90    0.82
 -10   1  -3    5.21    0.96
 -10   1  -3    3.81    0.83
 -10   1  -3    4.62    0.58
 -10   1  -3    4.00    0.51
  11  -1   3   -0.09    0.27
 -11  -1  -3    0.27    0.43
 -11  -1  -3    0.10    0.18
 -11  -1  -3    1.12    0.43
 -11  -1  -3    0.00    0.30
  11   1   3    0.39    0.43
 -11   1  -3   -0.31    0.42
 -11   1  -3   -0.06    0.19
 -12  -1  -3   17.37    1.71
  12  -1   3   14.76    1.06
 -12  -1  -3   16.81    1.28
 -12  -1  -3   14.14    1.39
 -12  -1  -3   15.17    0.84
 -12   1  -3   15.94    1.68
  12   1   3   15.47    1.20
 -12   1  -3   16.46    0.99
 -13  -1  -3    1.97    0.61
  13  -1   3    2.64    0.55
 -13  -1  -3    1.61    0.34
 -13   1  -3    1.82    0.43
  13   1   3    3.07    0.67
 -13   1  -3    2.38    0.78
 -14  -1  -3    0.70    0.28
 -14  -1  -3    0.80    0.47
  14  -1   3    1.44    0.42
 -14   1  -3    0.53    0.39
 -14   1  -3    0.48    0.30
 -14   1  -3    2.52    0.65
  14   1   3    0.91    0.46
 -15  -1  -3    1.18    0.30
  15  -1   3    1.56    0.42
 -15  -1  -3    0.24    0.42
 -15   1  -3    0.14    0.39
  15   1   3    2.17    0.59
 -15   1  -3    0.84    0.35
 -15  -2   3    0.22    0.44
  15   2  -3    1.04    0.57
 -15   2   3   -0.16    0.22
 -14  -2   3    2.25    0.68
  14  -2  -3    3.02    0.55
 -14   2   3    2.01    0.52
 -14   2   3    2.08    0.51
  14   2  -3    2.63    0.72
  13  -2  -3    5.23    0.73
 -13  -2   3    4.31    0.99
 -13  -2   3    4.45    0.87
  13   2  -3    3.99    0.84
 -13   2   3    2.82    0.56
 -13   2   3    5.41    0.93
 -12  -2   3    5.06    0.97
  12  -2  -3    7.39    0.85
 -12  -2   3    5.09    0.86
  12   2  -3    4.75    0.90
 -12   2   3    5.76    1.04
 -12   2   3    6.10    0.76
 -11  -2   3    0.72    0.51
  11  -2  -3    0.00    0.27
 -11  -2   3    0.01    0.08
  11  -2  -3    0.13    0.34
 -11  -2   3    0.14    0.25
 -11   2   3    0.05    0.41
 -11   2   3   -0.01    0.22
  11   2  -3   -0.16    0.46
 -10  -2   3    4.17    0.69
 -10  -2   3    2.30    0.67
 -10  -2   3    3.34    0.23
  10  -2  -3    3.43    0.68
  10  -2  -3    3.35    0.57
 -10   2   3    4.57    0.59
  10   2  -3    4.89    0.84
 -10   2   3    4.46    0.93
  -9  -2   3    6.01    0.86
   9  -2  -3    6.13    0.83
  -9  -2   3    9.29    0.94
  -9  -2   3    7.03    0.32
   9  -2  -3    7.11    0.75
  -9   2   3    7.43    1.07
  -9   2   3    7.36    0.61
   9   2  -3    6.20    0.85
  -8  -2   3    7.72    0.89
   8  -2  -3    8.74    0.92
   8  -2  -3    9.64    0.72
  -8  -2   3    9.32    0.34
  -8  -2   3   10.50    0.79
   8  -2  -3   10.77    1.20
  -8  -2   3    9.12    0.35
  -8   2   3   11.16    1.18
  -8   2   3    9.93    0.65
   8   2  -3   10.09    0.90
  -8   2   3    8.28    0.94
   7  -2  -3   30.80    1.39
   7  -2  -3   28.45    1.54
  -7  -2   3   27.46    1.37
  -7  -2   3   30.10    1.31
   7  -2  -3   28.11    1.16
  -7   2   3   27.43    1.57
  -7   2   3   30.12    1.17
  -7   2   3   26.16    1.39
   7   2  -3   26.28    1.25
   7   2  -3   28.38    1.22
   6  -2  -3   20.38    1.20
  -6  -2   3   19.21    1.05
   6  -2  -3   19.54    0.86
  -6  -2   3   19.94    0.98
  -6   2   3   19.16    1.08
  -6   2   3   19.22    1.22
  -6   2   3   19.61    0.86
   6   2  -3   24.19    0.97
   6   2  -3   19.00    0.91
   5  -2  -3  226.32    6.01
  -5  -2   3  229.72    5.71
  -5  -2   3  229.30    5.98
   5  -2  -3  231.16    6.57
   5  -2  -3  225.63    6.03
   5  -2  -3  228.50    5.97
  -5   2   3  230.14    6.03
   5   2  -3  228.82    6.05
  -5   2   3  232.49    6.67
  -5   2   3  224.93    6.08
  -4  -2   3   72.12    2.12
   4  -2  -3   72.84    2.23
   4  -2  -3   72.56    2.02
   4  -2  -3   74.29    1.99
  -4  -2   3   71.92    2.16
  -4   2   3   76.16    2.51
  -4   2   3   68.62    2.08
  -4   2   3   70.98    2.23
   4   2  -3   76.09    2.02
  -3  -2   3    8.38    0.50
   3  -2  -3    8.60    0.52
  -3  -2   3    8.05    0.43
   3  -2  -3    9.01    0.52
   3  -2  -3    8.67    0.54
  -3  -2   3    9.36    0.47
  -3   2   3    8.92    0.39
  -3   2   3    8.30    0.60
  -3   2   3    8.75    0.52
  -2  -2   3  470.83   11.13
  -2  -2   3  460.29   11.07
  -2  -2   3  458.62   10.71
   2  -2  -3  471.42   12.11
   2  -2  -3  474.46   11.21
  -2   2   3  468.00   11.85
  -2   2   3  470.36   12.26
  -1  -2   3  373.47    8.98
  -1  -2   3  396.35    9.04
   1  -2  -3  382.76    9.12
  -1   2   3  379.69    9.89
   0  -2  -3   38.19    1.02
   1  -2   3  391.36    8.98
  -1  -2  -3  378.12    9.10
  -1  -2  -3  368.65    9.01
  -2  -2  -3  471.85   11.02
  -2  -2  -3  471.66   11.09
   2  -2   3  465.14   11.01
   2  -2   3  423.55   11.02
   2   2   3  473.71   11.95
   3  -2   3    8.60    0.53
  -3  -2  -3    8.98    0.52
   3  -2   3    8.48    0.49
  -3  -2  -3    8.60    0.57
  -3   2  -3    9.80    0.61
   3   2   3    9.33    0.56
  -3   2  -3    9.06    0.37
   4  -2   3   70.05    2.20
  -4  -2  -3   70.37    2.23
  -4  -2  -3   81.79    2.29
  -4  -2  -3   77.00    2.17
   4  -2   3   72.62    1.95
   4  -2   3   74.25    1.96
  -4   2  -3   71.47    2.51
  -4   2  -3   72.97    2.10
  -4   2  -3   75.70    2.27
   4   2   3   72.88    2.12
   5  -2   3  221.76    5.95
   5  -2   3  232.96    5.95
   5  -2   3  231.81    5.91
  -5  -2  -3  221.95    5.77
  -5  -2  -3  236.81    6.03
   5   2   3  217.53    6.08
   5   2   3  230.13    5.79
  -5   2  -3  223.92    6.04
  -5   2  -3  227.89    6.01
  -5   2  -3  230.30    6.66
   6  -2   3   20.09    0.81
   6  -2   3   18.39    1.00
  -6  -2  -3   20.35    1.05
   6  -2   3   19.51    0.76
   6  -2   3   19.75    1.14
  -6  -2  -3   20.46    1.11
   6   2   3   19.65    0.98
  -6   2  -3   20.16    1.29
   6   2   3   21.20    0.94
  -6   2  -3   21.41    0.87
  -6   2  -3   18.54    1.06
  -7  -2  -3   26.80    0.83
  -7  -2  -3   27.29    0.83
  -7  -2  -3   27.24    1.41
  -7  -2  -3   27.48    1.31
   7  -2   3   27.08    1.08
   7  -2   3   28.60    1.35
   7  -2   3   27.01    1.48
  -7   2  -3   28.81    1.12
  -7   2  -3   26.63    1.38
  -7   2  -3   27.04    1.61
   7   2   3   26.35    1.26
   7   2   3   29.42    1.23
   8  -2   3   10.24    0.67
  -8  -2  -3   10.63    0.45
  -8  -2  -3   10.13    0.45
   8  -2   3   11.45    1.02
  -8  -2  -3   11.09    0.84
  -8  -2  -3   10.20    1.05
   8  -2   3   10.27    0.83
  -8   2  -3   10.36    0.66
  -8   2  -3    9.88    1.04
  -8   2  -3   11.16    1.23
   8   2   3   10.12    0.95
   9  -2   3    7.65    0.73
  -9  -2  -3    7.00    0.38
  -9  -2  -3    5.31    0.84
   9  -2   3    6.87    0.83
  -9  -2  -3    6.56    0.84
  -9   2  -3    7.49    1.13
  -9   2  -3    7.30    0.59
   9   2   3    6.71    0.85
 -10  -2  -3    3.04    0.64
 -10  -2  -3    3.68    0.29
  10  -2   3    3.97    0.71
  10  -2   3    4.41    0.59
 -10  -2  -3    3.31    0.73
 -10   2  -3    3.47    0.87
  10   2   3    3.88    0.72
 -10   2  -3    3.76    0.54
 -11  -2  -3   -0.27    0.27
  11  -2   3    0.12    0.34
 -11  -2  -3   -0.64    0.27
  11  -2   3    0.08    0.23
 -11  -2  -3    0.17    0.12
 -11   2  -3    0.17    0.21
 -11   2  -3   -0.37    0.52
  11   2   3    0.08    0.42
 -12  -2  -3    5.37    0.93
  12  -2   3    6.37    0.75
 -12  -2  -3    7.37    1.16
  12   2   3    5.60    0.91
 -12   2  -3    6.17    0.72
 -12   2  -3    2.72    0.86
 -12   2  -3    5.63    0.71
 -13  -2  -3    4.25    0.87
 -13  -2  -3    3.02    0.82
  13  -2   3    6.25    0.72
 -13   2  -3    4.12    0.64
 -13   2  -3    3.33    0.88
  13   2   3    4.09    0.76
 -14  -2  -3    1.00    0.56
  14  -2   3    2.82    0.50
  14   2   3    3.30    0.70
 -14   2  -3    1.87    0.49
 -14   2  -3    2.83    0.80
 -15  -2  -3    0.13    0.39
  15  -2   3    0.76    0.27
 -15   2  -3    0.18    0.26
  15   2   3    0.98    0.48
 -15  -3   3    1.94    0.71
 -15   3   3    1.42    0.47
  15   3  -3    2.35    0.74
 -15   3   3    2.56    0.64
 -14  -3   3    2.83    0.83
  14  -3  -3    3.66    0.49
 -14  -3   3    2.94    0.90
 -14   3   3    3.75    0.69
  14   3  -3    2.71    0.80
 -13  -3   3   -0.15    0.33
 -13  -3   3    0.71    0.59
 -13   3   3    2.48    0.67
 -13   3   3    0.10    0.28
  13   3  -3    0.82    0.59
 -12  -3   3    3.56    0.86
  12  -3  -3    4.26    0.53
  12  -3  -3    3.55    0.76
 -12  -3   3    4.46    0.87
 -12   3   3    3.62    0.87
 -12   3   3    3.50    0.58
  12   3  -3    3.70    0.82
 -11  -3   3    3.60    0.76
  11  -3  -3    3.87    0.49
  11  -3  -3    2.46    0.65
 -11  -3   3    3.89    0.83
  11   3  -3    3.46    0.78
 -11   3   3    3.65    0.90
 -11   3   3    2.95    0.52
 -10  -3   3    3.02    0.62
 -10  -3   3    4.29    0.82
  10  -3  -3    3.59    0.45
  10  -3  -3    3.32    0.67
 -10   3   3    3.13    0.85
 -10   3   3    4.45    0.62
  10   3  -3    4.11    0.80
   9  -3  -3    4.46    0.68
  -9  -3   3    2.31    0.60
  -9  -3   3    3.17    0.60
   9  -3  -3    2.57    0.37
  -9   3   3    3.34    0.49
  -9   3   3    2.52    0.73
   9   3  -3    2.41    0.66
   8  -3  -3   16.10    0.69
   8  -3  -3   15.53    1.06
  -8  -3   3   15.19    1.09
  -8  -3   3   14.20    1.00
   8   3  -3   16.34    1.05
  -8   3   3   14.19    1.28
  -8   3   3   14.91    0.84
   7  -3  -3    2.13    0.49
   7  -3  -3    1.92    0.23
   7  -3  -3    1.71    0.40
  -7  -3   3    0.92    0.34
   7  -3  -3    1.87    0.20
  -7  -3   3    1.05    0.38
   7   3  -3    1.66    0.40
  -7   3   3    2.15    0.35
  -7   3   3    0.92    0.50
   6  -3  -3   36.93    1.64
  -6  -3   3   40.81    1.59
  -6  -3   3   39.35    1.50
  -6  -3   3   39.34    1.60
   6  -3  -3   38.12    1.63
  -6   3   3   38.83    1.61
   6   3  -3   38.71    1.34
  -6   3   3   37.86    1.37
  -6   3   3   42.75    1.91
   5  -3  -3    2.89    0.44
   5  -3  -3    2.62    0.40
  -5  -3   3    2.55    0.36
  -5  -3   3    3.23    0.48
  -5  -3   3    2.66    0.42
   5   3  -3    2.70    0.23
  -5   3   3    3.16    0.34
  -5   3   3    3.25    0.54
  -5   3   3    2.69    0.54
   4  -3  -3    0.22    0.14
  -4  -3   3    0.08    0.13
   4  -3  -3    0.25    0.18
  -4  -3   3    0.59    0.24
  -4  -3   3   -0.08    0.13
   4  -3  -3    0.02    0.16
  -4   3   3    0.01    0.26
  -4   3   3    0.17    0.10
  -3  -3   3   43.88    1.52
   3  -3  -3   41.72    1.43
  -3  -3   3   43.85    1.30
  -3  -3   3   44.96    1.32
  -3   3   3   43.24    1.22
  -3   3   3   43.14    1.57
  -2  -3   3   97.79    2.41
   2  -3  -3   95.92    2.59
  -2  -3   3   94.54    2.40
   2  -3  -3   99.25    2.61
  -2   3   3   96.12    2.75
   1  -3  -3   14.25    0.54
   0  -3  -3    0.05    0.06
   1  -3   3   13.41    0.45
  -1  -3  -3   13.91    0.48
  -1  -3  -3   13.23    0.43
   2  -3   3   98.89    2.66
   2  -3   3   98.70    2.62
  -2  -3  -3  100.82    2.55
  -2  -3  -3  102.46    2.62
  -3  -3  -3   45.30    1.44
   3  -3   3   44.39    1.48
  -3  -3  -3   45.18    1.37
   3  -3   3   46.38    1.46
  -4  -3  -3    0.21    0.19
   4  -3   3    0.14    0.15
  -4  -3  -3    0.11    0.11
   4  -3   3    0.13    0.13
   4   3   3    0.22    0.09
  -4   3  -3    0.28    0.25
  -4   3  -3    0.26    0.10
  -5  -3  -3    2.10    0.43
   5  -3   3    3.15    0.45
  -5  -3  -3    2.30    0.41
   5   3   3    2.90    0.35
  -5   3  -3    3.37    0.59
  -5   3  -3    3.22    0.33
  -6  -3  -3   38.75    1.67
   6  -3   3   40.87    1.62
  -6  -3  -3   39.40    1.63
  -6  -3  -3   37.79    1.49
  -6   3  -3   39.60    1.61
   6   3   3   38.93    1.44
  -6   3  -3   41.17    1.39
  -6   3  -3   39.81    1.90
  -7  -3  -3    2.79    0.55
  -7  -3  -3    1.50    0.41
   7  -3   3    1.48    0.40
  -7   3  -3    2.23    0.34
   7   3   3    1.42    0.44
  -7   3  -3    1.54    0.60
   8  -3   3   15.39    0.62
   8  -3   3   15.54    1.04
  -8  -3  -3   15.91    1.10
  -8  -3  -3   14.31    1.11
  -8   3  -3   15.54    0.83
  -8   3  -3   16.13    1.40
   8   3   3   14.90    1.04
  -9  -3  -3    3.62    0.73
  -9  -3  -3    3.33    0.65
   9  -3   3    3.15    0.62
   9  -3   3    3.67    0.37
   9   3   3    2.81    0.64
  -9   3  -3    2.89    0.85
  -9   3  -3    3.11    0.45
  10  -3   3    2.80    0.64
 -10  -3  -3    5.19    0.92
 -10  -3  -3    4.23    0.76
  10  -3   3    4.56    0.46
 -10   3  -3    4.55    0.61
  10   3   3    3.48    0.70
 -10   3  -3    2.56    0.89
  11  -3   3    3.50    0.42
  11  -3   3    3.19    0.69
 -11  -3  -3    3.18    0.76
 -11  -3  -3    2.82    0.73
 -11   3  -3    2.58    0.49
 -11   3  -3    2.38    0.88
  11   3   3    3.87    0.75
  12  -3   3    4.26    0.49
 -12  -3  -3    3.04    0.74
  12  -3   3    3.55    0.76
 -12  -3  -3    3.67    0.90
 -12   3  -3    4.76    0.72
 -12   3  -3    3.35    0.99
  12   3   3    3.97    0.82
  13  -3   3    0.75    0.22
 -13  -3  -3    0.45    0.45
 -13  -3  -3    0.38    0.50
 -13   3  -3    0.13    0.26
 -13   3  -3    0.24    0.33
  13   3   3    1.24    0.56
  14  -3   3    3.00    0.42
 -14  -3  -3    2.58    0.85
 -14  -3  -3    1.57    0.70
  14   3   3    4.76    0.86
 -14   3  -3    3.90    0.69
 -14   3  -3    2.52    0.57
 -15  -3  -3    0.98    0.61
 -15   3  -3    2.74    0.61
  15   3   3    3.90    0.86
 -14  -4   3    0.11    0.50
 -14  -4   3    0.28    0.61
 -14   4   3    0.06    0.29
 -13  -4   3    0.76    0.54
 -13  -4   3    1.38    0.64
  13  -4  -3    1.37    0.56
 -13   4   3    0.93    0.37
 -12  -4   3    0.20    0.49
 -12  -4   3   -0.18    0.35
  12  -4  -3    0.26    0.38
 -12   4   3   -0.30    0.20
 -11  -4   3    0.40    0.44
  11  -4  -3   -0.06    0.25
 -11  -4   3    0.28    0.42
 -11   4   3    0.17    0.26
  10  -4  -3    1.81    0.52
 -10  -4   3    0.98    0.52
 -10  -4   3    1.04    0.48
 -10   4   3    1.40    0.39
  -9  -4   3    6.56    0.93
  -9  -4   3    6.85    0.94
   9  -4  -3    5.85    0.85
  -9   4   3    7.11    0.75
  -8  -4   3    3.59    0.66
   8  -4  -3    6.36    0.80
  -8  -4   3    4.84    0.75
  -8   4   3    5.22    0.57
  -8   4   3    3.43    0.80
  -7  -4   3   17.92    1.14
   7  -4  -3   14.97    1.01
  -7  -4   3   15.12    1.01
  -7   4   3   15.95    1.32
  -7   4   3   16.20    0.82
   6  -4  -3    9.63    0.74
  -6  -4   3    8.53    0.89
  -6  -4   3    7.37    0.69
  -6  -4   3    6.99    0.71
  -6   4   3    9.29    1.04
   6   4  -3    7.51    0.46
  -6   4   3    8.01    0.51
   5  -4  -3    6.65    0.71
  -5  -4   3    5.42    0.45
  -5  -4   3    5.47    0.71
  -5  -4   3    6.28    0.60
   5  -4  -3    5.10    0.59
  -5   4   3    6.16    0.39
  -5   4   3    5.92    0.76
   4  -4  -3   11.40    0.69
  -4  -4   3   12.73    0.63
  -4  -4   3   11.09    0.58
   4  -4  -3   12.37    0.72
  -4   4   3   12.69    0.49
  -4   4   3   11.04    0.82
   3  -4  -3   16.68    0.79
   3  -4  -3   16.44    0.78
  -3  -4   3   17.04    0.64
  -3  -4   3   16.53    0.62
  -3   4   3   16.30    0.83
  -2  -4   3   44.18    1.16
  -2  -4   3   46.01    1.17
   2  -4  -3   44.55    1.42
   2  -4  -3   45.65    1.42
  -2   4   3   47.30    1.37
   1  -4  -3   21.06    0.72
   0  -4  -3   67.96    1.73
  -1  -4  -3   21.23    0.64
   1  -4   3   22.15    0.65
  -1  -4  -3   22.32    0.67
  -2  -4  -3   45.33    1.27
   2  -4   3   47.98    1.39
   2  -4   3   44.42    1.39
  -2  -4  -3   46.98    1.34
   3  -4   3   16.74    0.74
  -3  -4  -3   15.55    0.64
  -3  -4  -3   15.56    0.70
   3  -4   3   17.18    0.78
   4  -4   3   12.46    0.74
  -4  -4  -3   11.58    0.60
  -4  -4  -3   12.18    0.68
   4  -4   3   12.77    0.70
  -4   4  -3   11.80    0.44
  -4   4  -3   13.08    0.80
   5  -4   3    5.81    0.62
  -5  -4  -3    5.35    0.59
  -5  -4  -3    5.64    0.46
  -5   4  -3    5.38    0.70
  -5   4  -3    5.38    0.34
   5   4   3    4.93    0.28
   6  -4   3   10.01    0.73
  -6  -4  -3    7.05    0.57
  -6  -4  -3    8.18    0.79
   6   4   3    7.75    0.55
  -6   4  -3    7.79    0.49
  -6   4  -3    9.74    1.07
   7  -4   3   16.23    1.04
  -7  -4  -3   15.81    1.08
  -7  -4  -3   17.11    1.17
  -7   4  -3   18.25    1.40
  -7   4  -3   17.69    0.84
   8  -4   3    5.12    0.73
  -8  -4  -3    3.79    0.70
  -8  -4  -3    4.74    0.77
  -8   4  -3    4.31    0.92
  -8   4  -3    4.76    0.56
  -9  -4  -3    8.05    1.02
  -9  -4  -3    5.88    0.90
   9  -4   3    8.48    0.99
  -9   4  -3    6.62    0.69
  10  -4   3    1.14    0.46
 -10  -4  -3    1.34    0.51
 -10  -4  -3    1.82    0.61
 -10   4  -3    2.07    0.44
 -11  -4  -3   -0.30    0.36
 -11  -4  -3    0.11    0.36
  11  -4   3   -0.18    0.31
 -11   4  -3   -0.07    0.20
  12  -4   3    0.72    0.43
 -12  -4  -3    0.48    0.44
 -12  -4  -3    0.20    0.48
 -12   4  -3   -0.01    0.24
 -13  -4  -3    2.10    0.70
  13  -4   3    1.96    0.66
 -13  -4  -3    0.81    0.52
 -13   4  -3    1.04    0.41
 -14  -4  -3    0.87    0.60
 -14  -4  -3   -0.51    0.38
 -14   4  -3   -0.32    0.28
 -14  -5   3    3.33    0.91
 -14  -5   3    2.89    0.96
 -14   5   3    2.99    0.62
 -13  -5   3    3.84    0.95
 -13  -5   3    3.67    0.92
  13  -5  -3    2.08    0.71
 -13   5   3    4.74    0.76
 -12  -5   3    1.17    0.64
 -12  -5   3    1.38    0.64
  12  -5  -3    0.83    0.52
 -12   5   3    1.62    0.47
 -11  -5   3    2.62    0.69
  11  -5  -3    1.48    0.56
 -11  -5   3    3.33    0.83
 -11   5   3    2.85    0.56
  10  -5  -3    0.54    0.37
 -10  -5   3    0.64    0.50
 -10  -5   3    1.28    0.53
 -10   5   3    0.56    0.31
  -9  -5   3   12.44    1.22
  -9  -5   3   11.76    1.33
   9  -5  -3    9.73    1.10
  -9   5   3   11.12    0.78
  -8  -5   3   16.23    1.14
   8  -5  -3   18.36    1.20
  -8  -5   3   14.51    1.42
  -7  -5   3   38.14    1.88
   7  -5  -3   40.84    1.82
  -6  -5   3   16.10    0.94
   6  -5  -3   16.15    1.01
  -5  -5   3    0.12    0.21
  -5  -5   3    0.14    0.14
   5  -5  -3    0.01    0.17
  -5   5   3    0.49    0.41
   4  -5  -3   12.48    0.75
  -4  -5   3   11.70    0.61
  -4  -5   3   12.15    0.59
   4  -5  -3   11.05    0.71
  -4   5   3   11.71    0.85
   3  -5  -3    1.78    0.32
  -3  -5   3    1.59    0.19
  -3  -5   3    1.85    0.23
   3  -5  -3    1.43    0.28
  -3   5   3    1.95    0.35
   2  -5  -3   -0.02    0.13
   2  -5  -3    0.03    0.10
   1  -5  -3   21.78    0.77
   0  -5  -3   -0.03    0.07
   1  -5   3   23.61    0.70
  -1  -5  -3   23.54    0.72
  -1  -5  -3   21.74    0.67
  -2  -5  -3    0.18    0.08
   2  -5   3    0.04    0.09
  -2  -5  -3    0.20    0.12
   2  -5   3    0.04    0.12
  -3  -5  -3    1.79    0.28
  -3  -5  -3    1.75    0.23
   3  -5   3    1.65    0.30
   3  -5   3    1.89    0.29
   4  -5   3   11.61    0.76
   4  -5   3   13.80    0.75
  -4  -5  -3   13.80    0.74
  -4  -5  -3   12.43    0.63
  -4   5  -3   14.22    0.84
   5  -5   3   -0.09    0.23
   5  -5   3    0.35    0.21
  -5  -5  -3    0.33    0.24
  -5  -5  -3    0.10    0.14
  -5   5  -3    0.20    0.32
   6  -5   3   14.66    0.94
  -6  -5  -3   15.93    0.99
  -7  -5  -3   37.58    1.72
   7  -5   3   36.45    1.68
  -8  -5  -3   16.99    1.19
   8  -5   3   16.39    1.13
  -9  -5  -3   14.36    1.17
   9  -5   3   13.20    1.30
  10  -5   3    0.49    0.39
 -10  -5  -3    0.08    0.39
 -10   5  -3    0.82    0.31
 -11  -5  -3    1.66    0.62
  11  -5   3    2.00    0.59
 -11  -5  -3    1.89    0.65
 -11   5  -3    2.73    0.55
 -12  -5  -3    1.20    0.58
 -12  -5  -3    1.57    0.63
  12  -5   3    0.77    0.51
 -12   5  -3    1.32    0.43
 -13  -5  -3    2.53    0.80
 -13  -5  -3    2.45    0.84
  13  -5   3    1.47    0.62
 -13   5  -3    3.65    0.66
 -14  -5  -3    2.18    0.76
 -14  -5  -3    3.15    0.95
 -14   5  -3    3.06    0.66
 -13  -6   3    3.28    0.93
  13  -6  -3    1.64    0.68
 -13  -6   3    2.00    0.76
 -12  -6   3    2.25    0.76
  12  -6  -3    2.15    0.66
 -12  -6   3    2.00    0.73
 -11  -6   3    2.49    0.75
  11  -6  -3    2.68    0.71
  10  -6  -3   -0.17    0.30
 -10  -6   3    0.23    0.40
  -9  -6   3    0.74    0.48
   9  -6  -3    0.24    0.39
   8  -6  -3    1.23    0.44
  -8  -6   3    1.41    0.48
   7  -6  -3    3.21    0.61
  -7  -6   3    2.69    0.52
   6  -6  -3   10.90    0.87
  -6  -6   3   12.64    0.85
  -5  -6   3    8.68    0.57
  -5  -6   3   10.71    0.68
   5  -6  -3   10.57    0.77
   4  -6  -3    0.58    0.24
  -4  -6   3    0.61    0.20
  -4  -6   3    0.45    0.16
  -3  -6   3    4.27    0.28
   3  -6  -3    4.18    0.47
  -3  -6   3    4.72    0.30
   3  -6  -3    3.58    0.43
  -3   6   3    3.32    0.44
   2  -6  -3    0.69    0.19
   2  -6  -3    0.55    0.20
   1  -6  -3   11.87    0.54
   0  -6  -3   37.01    1.08
   1  -6   3   12.55    0.46
  -1  -6  -3   11.90    0.44
   1  -6   3   10.31    0.45
  -1  -6  -3   11.54    0.48
   2  -6   3    0.54    0.17
  -2  -6  -3    0.69    0.13
  -2  -6  -3    0.42    0.16
   2  -6   3    0.59    0.17
   3  -6   3    3.87    0.45
  -3  -6  -3    4.17    0.40
  -3  -6  -3    4.50    0.32
   3  -6   3    4.33    0.45
   4  -6   3    0.60    0.24
   4  -6   3    0.60    0.29
  -4  -6  -3    0.54    0.18
  -4  -6  -3    0.27    0.23
   5  -6   3   10.26    0.75
  -5  -6  -3    9.66    0.73
  -6  -6  -3   11.58    0.88
   6  -6   3   11.82    0.89
  -7  -6  -3    2.66    0.58
   7  -6   3    2.49    0.53
   8  -6   3    1.47    0.45
  -8  -6  -3    1.65    0.51
   9  -6   3    0.02    0.27
  -9  -6  -3    0.88    0.44
 -10  -6  -3    0.37    0.47
  10  -6   3   -0.09    0.29
  11  -6   3    1.42    0.56
 -11  -6  -3    1.51    0.64
  12  -6   3    4.40    0.91
 -12  -6  -3    3.82    0.89
  13  -6   3    2.02    0.68
 -13  -6  -3    2.76    0.83
  12  -7  -3   -0.18    0.38
 -12  -7   3    1.06    0.63
  11  -7  -3    0.60    0.50
 -11  -7   3   -0.09    0.44
  10  -7  -3    7.42    1.11
 -10  -7   3    6.88    1.05
   9  -7  -3   11.06    1.25
  -9  -7   3   17.20    1.26
   8  -7  -3    7.79    0.98
  -8  -7   3    9.65    1.03
   7  -7  -3    7.19    0.88
  -7  -7   3    5.39    0.69
   6  -7  -3   21.26    1.24
  -6  -7   3   21.37    1.11
   5  -7  -3    2.72    0.50
  -5  -7   3    4.27    0.51
  -4  -7   3   16.94    0.80
   4  -7  -3   17.63    0.97
  -4  -7   3   19.06    0.77
  -3  -7   3    3.13    0.29
   3  -7  -3    3.11    0.43
  -3  -7   3    2.38    0.24
   2  -7  -3    0.37    0.16
   2  -7  -3    0.09    0.17
   1  -7  -3    2.99    0.33
   1  -7  -3    2.62    0.31
   0  -7  -3   -0.01    0.09
  -1  -7  -3    2.83    0.22
   1  -7   3    2.81    0.23
   1  -7   3    2.95    0.28
  -2  -7  -3    0.22    0.10
   2  -7   3    0.19    0.17
   2  -7   3    0.29    0.15
  -2  -7  -3    0.14    0.15
  -3  -7  -3    3.26    0.32
  -3  -7  -3    2.99    0.38
   3  -7   3    2.54    0.38
   3  -7   3    3.38    0.45
  -4  -7  -3   16.84    0.78
  -4  -7  -3   18.52    0.90
   4  -7   3   17.79    0.94
  -5  -7  -3    2.91    0.49
   5  -7   3    4.00    0.57
  -6  -7  -3   17.85    1.09
   6  -7   3   20.25    1.17
  -7  -7  -3    8.14    0.92
   7  -7   3    7.14    0.84
  -8  -7  -3   11.23    1.16
   8  -7   3   10.59    1.11
   9  -7   3   10.69    1.21
  -9  -7  -3   12.53    1.34
  10  -7   3    6.45    1.01
 -10  -7  -3    7.50    1.09
  11  -7   3   -0.16    0.32
 -11  -7  -3    0.55    0.50
  12  -7   3   -0.10    0.40
 -12  -7  -3    0.50    0.51
 -11  -8   3    0.98    0.64
  11  -8  -3    2.66    0.74
 -10  -8   3    0.19    0.47
  10  -8  -3    0.40    0.44
  -9  -8   3    1.53    0.54
   9  -8  -3    1.74    0.55
   8  -8  -3   -0.12    0.30
  -8  -8   3    0.08    0.34
   7  -8  -3    1.19    0.45
  -7  -8   3    1.59    0.47
   6  -8  -3    4.45    0.71
  -6  -8   3    3.79    0.56
  -5  -8   3    0.71    0.30
   5  -8  -3    0.99    0.35
   4  -8  -3   -0.02    0.20
  -4  -8   3   -0.18    0.16
  -3  -8   3   13.55    0.57
  -3  -8   3   12.33    0.52
   3  -8  -3   11.87    0.76
   2  -8  -3   15.53    0.80
   1  -8  -3    3.35    0.38
   1  -8  -3    3.07    0.35
   0  -8  -3   13.43    0.57
   1  -8   3    3.31    0.31
  -1  -8  -3    3.35    0.26
   1  -8   3    3.08    0.31
  -2  -8  -3   17.37    0.74
   2  -8   3   16.45    0.79
  -2  -8  -3   16.31    0.64
   2  -8   3   18.08    0.79
  -3  -8  -3   13.45    0.70
   3  -8   3   12.60    0.72
  -3  -8  -3   12.67    0.61
  -4  -8  -3   -0.17    0.16
   4  -8   3    0.04    0.20
   5  -8   3    1.06    0.35
  -5  -8  -3    0.79    0.32
  -6  -8  -3    4.23    0.64
   6  -8   3    3.44    0.59
  -7  -8  -3    1.53    0.48
   7  -8   3    0.83    0.39
  -8  -8  -3   -0.05    0.29
   8  -8   3    0.09    0.29
  -9  -8  -3    1.70    0.54
   9  -8   3    1.64    0.54
  10  -8   3   -0.40    0.30
 -10  -8  -3    0.72    0.48
  11  -8   3    2.39    0.70
 -11  -8  -3    2.81    0.78
  -9  -9   3    0.07    0.34
   9  -9  -3    0.03    0.36
   8  -9  -3    0.71    0.44
  -8  -9   3    0.06    0.33
   7  -9  -3   -0.06    0.27
  -7  -9   3    0.04    0.30
   6  -9  -3    5.36    0.76
  -6  -9   3    3.51    0.57
  -5  -9   3    4.21    0.52
   5  -9  -3    7.22    0.82
   4  -9  -3   -0.11    0.21
  -4  -9   3    0.15    0.21
   3  -9  -3    1.73    0.39
  -3  -9   3    1.04    0.22
  -3  -9   3    1.98    0.23
   2  -9  -3    0.19    0.18
   1  -9  -3    0.62    0.20
   0  -9  -3    0.06    0.12
   0  -9   3   -0.09    0.09
   1  -9   3    1.01    0.20
   2  -9   3    0.04    0.14
   3  -9   3    1.37    0.32
  -3  -9  -3    1.87    0.32
  -4  -9  -3    0.65    0.25
   4  -9   3   -0.21    0.17
  -5  -9  -3    7.89    0.77
   5  -9   3    7.62    0.80
  -6  -9  -3    5.54    0.71
   6  -9   3    3.37    0.61
  -7  -9  -3   -0.08    0.26
   7  -9   3   -0.19    0.24
  -8  -9  -3    0.91    0.41
   8  -9   3    0.26    0.37
   9  -9   3   -0.15    0.30
  -9  -9  -3    0.52    0.43
  -7 -10   3    3.21    0.59
   7 -10  -3    2.11    0.59
  -6 -10   3    0.69    0.34
   6 -10  -3    0.44    0.33
   5 -10  -3    0.21    0.28
  -5 -10   3    0.20    0.23
   4 -10  -3    1.89    0.45
  -4 -10   3    2.52    0.37
  -3 -10   3    0.29    0.15
   3 -10  -3   -0.08    0.20
   2 -10  -3    0.85    0.28
   1 -10  -3    2.58    0.37
   0 -10  -3    0.66    0.21
   1 -10   3    2.81    0.32
   2 -10   3    0.15    0.18
   3 -10   3    0.11    0.20
   4 -10   3    3.40    0.54
   5 -10   3    0.08    0.24
  -5 -10  -3    0.22    0.24
  -6 -10  -3    0.87    0.36
   6 -10   3    1.09    0.42
  -7 -10  -3    3.29    0.61
   7 -10   3    2.65    0.61
   3 -11  -3    0.04    0.24
   2 -11  -3    0.35    0.25
   1 -11  -3    0.84    0.25
   0 -11  -3   -0.05    0.15
  -1 -11  -3    1.28    0.24
   1 -11   3    0.97    0.21
   2 -11   3   -0.16    0.16
   3 -11   3    0.10    0.21
  15   0  -4    0.76    0.47
 -15   0   4    0.20    0.38
 -15   0   4    0.32    0.27
 -14   0   4    9.64    0.75
  14   0  -4   11.73    1.28
  13   0  -4    0.03    0.41
 -13   0   4    0.03    0.19
 -12   0   4    5.91    0.64
  12   0  -4    6.54    0.97
 -11   0   4   14.33    0.84
  11   0  -4   15.61    1.19
 -11   0   4   13.11    1.48
 -10   0   4    0.46    0.23
 -10   0   4    0.84    0.50
  10   0  -4    0.42    0.51
 -10   0   4    0.27    0.19
  -9   0   4   44.06    1.59
   9   0  -4   42.90    1.89
   9   0  -4   42.64    1.87
  -9   0   4   40.97    2.02
  -8   0   4   -0.20    0.30
   8   0  -4    0.01    0.39
  -8   0   4    0.14    0.14
   8   0  -4    0.14    0.23
  -7   0   4  108.24    3.45
  -7   0   4  112.26    3.17
   7   0  -4  107.03    3.37
   7   0  -4  107.83    3.33
   6   0  -4   21.46    1.06
  -6   0   4   22.77    0.88
   6   0  -4   21.34    1.06
   6   0  -4   21.86    1.28
  -5   0   4    1.46    0.34
   5   0  -4    1.65    0.32
  -5   0   4    1.65    0.23
   5   0  -4    1.72    0.36
   5   0  -4    2.12    0.47
   4   0  -4  140.54    4.15
  -4   0   4  139.06    3.76
  -4   0   4  133.70    3.79
   4   0  -4  139.62    3.77
   4   0  -4  144.80    3.89
   3   0  -4  831.35   21.08
   3   0  -4  864.41   19.65
  -3   0   4  817.32   19.93
   3   0  -4  794.78   21.38
  -3   0   4  802.97   20.98
  -2   0   4  930.00   24.36
  -2   0   4  940.33   22.90
   2   0  -4  988.07   24.43
   2   0  -4  963.93   22.98
   1   0  -4  363.33    8.88
  -1   0   4  386.79    8.93
  -1   0   4  361.32    9.46
   1   0  -4  367.68    9.49
  -1   0   4  347.89    9.40
   0   0   4   10.36    0.35
   0   0   4   10.56    0.37
   0   0  -4   10.70    0.37
   0   0   4   11.66    0.40
  -1   0  -4  350.08    9.26
   1   0   4  356.26    8.68
   1   0   4  345.80    9.27
  -1   0  -4  367.43    9.30
   1   0   4  367.28    8.11
   1   0   4  352.85    9.20
  -1   0  -4  373.15    8.23
  -2   0  -4  952.07   21.59
  -2   0  -4  948.45   22.70
   2   0   4  959.41   24.37
   2   0   4  944.22   25.22
  -2   0  -4  905.89   28.09
  -2   0  -4  932.64   25.14
   2   0   4 1000.00   22.88
   3   0   4  835.95   21.51
  -3   0  -4  835.30   21.39
  -3   0  -4  845.69   19.02
  -3   0  -4  829.83   19.98
   3   0   4  835.15   19.94
   3   0   4  824.71   21.88
  -3   0  -4  814.93   22.11
  -4   0  -4  140.30    4.27
   4   0   4  138.74    3.91
   4   0   4  141.43    4.27
  -4   0  -4  141.91    3.81
   4   0   4  145.94    3.80
  -4   0  -4  143.03    3.90
   5   0   4    2.09    0.35
   5   0   4    1.93    0.47
   5   0   4    1.35    0.29
  -5   0  -4    1.29    0.20
  -5   0  -4    1.18    0.32
  -5   0  -4    1.79    0.44
  -6   0  -4   23.13    1.17
   6   0   4   21.48    1.01
   6   0   4   21.79    1.04
  -6   0  -4   22.98    1.30
   6   0   4   20.73    1.27
  -6   0  -4   20.36    0.85
  -7   0  -4  108.30    3.48
  -7   0  -4  106.61    3.76
   7   0   4  111.37    3.32
   7   0   4  108.26    3.32
  -7   0  -4  106.06    3.13
  -8   0  -4   -0.05    0.40
  -8   0  -4    0.18    0.14
  -8   0  -4   -0.41    0.24
   8   0   4   -0.20    0.14
   8   0   4   -0.27    0.29
   9   0   4   40.27    1.83
  -9   0  -4   44.99    2.09
  -9   0  -4   47.34    1.78
  -9   0  -4   40.67    2.13
   9   0   4   41.27    1.79
  -9   0  -4   42.27    1.56
  10   0   4    0.56    0.45
 -10   0  -4    0.60    0.24
 -10   0  -4    0.98    0.53
 -10   0  -4    0.73    0.51
 -10   0  -4    1.06    0.36
 -11   0  -4   16.62    1.66
 -11   0  -4   12.88    1.44
 -11   0  -4   15.90    1.09
  11   0   4   14.72    1.08
 -11   0  -4   14.79    0.86
  12   0   4    6.60    0.85
 -12   0  -4    5.95    0.88
 -12   0  -4    5.58    0.64
 -12   0  -4    7.24    1.12
 -13   0  -4    0.48    0.39
 -13   0  -4    1.18    0.47
 -13   0  -4   -0.06    0.19
  13   0   4    0.63    0.38
 -14   0  -4    9.85    0.77
  14   0   4   12.58    1.08
 -14   0  -4    7.04    1.06
 -15   0  -4   -0.10    0.36
 -15   0  -4    0.21    0.25
  15   0   4    2.29    0.53
 -15  -1   4    0.92    0.52
  15  -1  -4    2.23    0.58
  15   1  -4    1.78    0.63
 -15   1   4    1.26    0.40
 -14  -1   4    0.47    0.23
  14  -1  -4    0.67    0.46
 -14  -1   4    0.73    0.44
  14   1  -4    2.05    0.67
 -14   1   4    0.41    0.28
  13  -1  -4    4.23    0.75
 -13  -1   4    3.66    0.75
 -13  -1   4    4.44    0.50
 -13   1   4    3.97    0.60
  13   1  -4    3.86    0.80
 -13   1   4    4.74    0.66
 -12  -1   4    0.86    0.55
 -12  -1   4    0.40    0.32
 -12  -1   4    0.67    0.23
  12  -1  -4    1.43    0.50
  12   1  -4    0.71    0.54
 -12   1   4    0.06    0.23
 -12   1   4    0.42    0.26
 -11  -1   4    0.18    0.18
  11  -1  -4    0.61    0.42
 -11  -1   4   -0.06    0.45
 -11   1   4   -0.11    0.18
  11   1  -4   -0.21    0.43
 -11   1   4    0.68    0.37
 -10  -1   4    0.54    0.20
  10  -1  -4    0.32    0.45
  10  -1  -4    0.48    0.34
 -10  -1   4    0.22    0.46
 -10   1   4    0.69    0.48
  10   1  -4    0.53    0.54
 -10   1   4    0.92    0.29
 -10   1   4    0.51    0.46
  -9  -1   4    4.77    0.39
   9  -1  -4    4.88    0.73
   9  -1  -4    4.60    0.69
  -9  -1   4    5.41    0.87
  -9   1   4    5.25    0.57
   9   1  -4    4.81    0.79
  -9   1   4    4.51    0.79
  -9   1   4    4.61    0.78
  -8  -1   4   12.61    0.61
   8  -1  -4   12.14    1.29
  -8  -1   4   11.43    1.09
   8  -1  -4   10.59    0.83
   8  -1  -4   11.30    0.89
   8   1  -4   11.64    0.95
  -8   1   4   11.61    1.03
  -8   1   4   11.67    0.69
  -8   1   4   11.87    0.98
   8   1  -4   11.93    0.83
   7  -1  -4    0.86    0.37
  -7  -1   4    0.87    0.35
   7  -1  -4    0.09    0.19
  -7  -1   4    0.40    0.16
   7  -1  -4    0.83    0.46
   7   1  -4    1.10    0.40
  -7   1   4    0.19    0.34
   7   1  -4    0.18    0.20
  -7   1   4    0.89    0.24
  -7   1   4    0.07    0.31
  -6  -1   4    8.01    0.41
   6  -1  -4    6.76    0.65
   6  -1  -4    7.56    0.73
  -6  -1   4    7.15    0.74
  -6  -1   4    7.47    0.42
   6  -1  -4    9.18    0.95
   6   1  -4    8.64    0.67
  -6   1   4    5.70    0.72
   6   1  -4    7.71    0.57
  -6   1   4    7.85    0.49
  -6   1   4    5.45    0.65
  -5  -1   4   23.80    0.81
  -5  -1   4   23.47    0.82
  -5  -1   4   24.61    1.10
   5  -1  -4   23.49    1.23
   5  -1  -4   24.07    1.02
   5  -1  -4   23.01    1.09
  -5   1   4   22.80    0.90
  -5   1   4   24.96    1.11
   5   1  -4   22.83    0.97
   5   1  -4   24.04    1.00
  -5   1   4   27.58    1.28
  -4  -1   4   77.98    2.18
  -4  -1   4   82.30    2.19
   4  -1  -4   82.27    2.67
   4  -1  -4   81.53    2.41
  -4  -1   4   80.27    2.38
   4  -1  -4   78.28    2.37
  -4   1   4   80.92    2.31
   4   1  -4   80.61    2.56
  -4   1   4   82.62    2.44
   4   1  -4   78.41    2.30
   4   1  -4   78.27    2.31
  -4   1   4   83.54    2.67
  -3  -1   4  221.90    5.68
   3  -1  -4  220.55    5.63
   3  -1  -4  228.20    6.19
  -3  -1   4  218.28    5.58
   3  -1  -4  220.80    5.79
   3  -1  -4  223.86    5.87
  -3  -1   4  224.33    5.69
  -3   1   4  229.03    5.65
   3   1  -4  248.20    5.58
   3   1  -4  214.97    5.77
  -3   1   4  215.25    6.17
  -3   1   4  214.85    5.81
  -2  -1   4   53.94    1.49
  -2  -1   4   50.57    1.46
   2  -1  -4   51.88    1.45
   2  -1  -4   51.68    1.66
   2  -1  -4   50.21    1.52
   2  -1  -4   54.30    1.51
  -2   1   4   51.33    1.47
   2   1  -4   52.15    1.40
   2   1  -4   47.82    1.45
  -2   1   4   51.27    1.67
  -2   1   4   52.63    1.53
   1  -1  -4    4.85    0.28
   1  -1  -4    4.98    0.20
  -1  -1   4    5.03    0.23
   1  -1  -4    5.20    0.24
  -1  -1   4    4.75    0.24
   1  -1  -4    4.85    0.29
  -1   1   4    4.82    0.28
  -1   1   4    4.93    0.22
   0  -1  -4   -0.02    0.06
   0  -1   4   -0.16    0.04
   0   1   4   -0.23    0.05
   0   1   4   -0.07    0.06
   0   1   4   -0.20    0.05
   0   1  -4   -0.21    0.03
  -1  -1  -4    4.94    0.32
   1  -1   4    5.03    0.26
  -1  -1  -4    5.22    0.26
  -1  -1  -4    5.68    0.31
  -1   1  -4    5.25    0.19
  -1   1  -4    4.76    0.19
   1   1   4    4.87    0.25
   1   1   4    4.89    0.24
   1   1   4    5.36    0.22
   1   1   4    4.74    0.33
   2  -1   4   51.96    1.42
   2  -1   4   51.51    1.44
  -2  -1  -4   52.80    1.41
  -2  -1  -4   53.58    1.49
  -2  -1  -4   52.74    1.45
  -2  -1  -4   50.93    1.51
   2  -1   4   53.50    1.51
  -2  -1  -4   52.93    1.67
  -2  -1  -4   53.59    1.56
  -2   1  -4   52.35    1.55
   2   1   4   52.29    1.52
   2   1   4   51.73    1.70
   2   1   4   53.77    1.47
  -2   1  -4   50.66    1.45
   3  -1   4  224.49    5.75
   3  -1   4  220.37    5.78
  -3  -1  -4  224.53    5.72
  -3  -1  -4  221.75    5.64
  -3  -1  -4  218.45    5.36
   3  -1   4  224.22    5.59
  -3  -1  -4  219.62    6.11
  -3  -1  -4  225.23    5.77
  -3   1  -4  220.48    5.78
  -3   1  -4  220.52    6.21
   3   1   4  225.20    5.85
   3   1   4  226.56    5.53
   3   1   4  223.53    6.19
  -3   1  -4  221.05    5.64
  -4  -1  -4   84.64    2.64
   4  -1   4   84.44    2.41
  -4  -1  -4   80.90    2.31
   4  -1   4   79.19    2.33
   4  -1   4   82.91    2.69
  -4  -1  -4   82.05    2.24
  -4  -1  -4   79.66    2.29
  -4  -1  -4   77.66    2.44
   4   1   4   80.96    2.41
  -4   1  -4   81.01    2.73
  -4   1  -4   82.11    2.47
   4   1   4   81.68    2.33
  -4   1  -4   81.40    2.31
   4   1   4   80.00    2.69
  -5  -1  -4   23.34    1.00
  -5  -1  -4   25.38    0.84
   5  -1   4   24.52    1.24
   5  -1   4   23.37    1.05
  -5  -1  -4   26.13    1.23
  -5  -1  -4   24.58    1.13
   5  -1   4   24.40    0.95
  -5  -1  -4   21.98    0.93
  -5   1  -4   24.18    1.14
   5   1   4   23.98    1.01
  -5   1  -4   23.15    0.90
   5   1   4   24.23    1.03
  -5   1  -4   24.46    1.31
  -6  -1  -4    7.68    0.58
   6  -1   4    6.31    0.82
  -6  -1  -4    7.10    0.40
  -6  -1  -4    8.65    0.84
   6  -1   4    7.22    0.59
   6  -1   4    6.52    0.53
  -6  -1  -4    7.98    0.83
   6   1   4    7.12    0.63
  -6   1  -4    6.15    0.70
  -6   1  -4    8.26    0.93
   6   1   4    6.80    0.54
  -6   1  -4    6.93    0.45
  -7  -1  -4    0.55    0.26
  -7  -1  -4    0.55    0.31
  -7  -1  -4    0.44    0.15
   7  -1   4    0.83    0.29
   7  -1   4    0.40    0.27
   7  -1   4    0.74    0.41
  -7  -1  -4    0.83    0.41
   7   1   4    0.61    0.35
  -7   1  -4    0.38    0.17
   7   1   4    0.24    0.21
  -7   1  -4    0.76    0.37
  -7   1  -4   -0.27    0.39
   8  -1   4   11.49    0.80
   8  -1   4   13.93    1.38
  -8  -1  -4   11.88    0.98
  -8  -1  -4   13.27    1.06
   8  -1   4   11.02    0.84
  -8  -1  -4   12.06    0.61
  -8  -1  -4   12.67    0.84
  -8   1  -4   12.85    1.01
  -8   1  -4   12.15    0.70
  -8   1  -4   11.75    1.25
   8   1   4   10.01    0.78
  -8   1  -4   11.57    0.69
   8   1   4   12.58    0.94
  -9  -1  -4    4.23    0.64
   9  -1   4    6.41    0.81
   9  -1   4    4.18    0.60
  -9  -1  -4    5.50    0.84
  -9  -1  -4    4.46    0.75
  -9  -1  -4    4.93    0.40
  -9   1  -4    3.27    0.68
   9   1   4    5.14    0.77
  -9   1  -4    5.45    0.97
  -9   1  -4    4.36    0.51
  -9   1  -4    4.15    0.50
  10  -1   4    0.83    0.41
 -10  -1  -4    0.26    0.43
 -10  -1  -4    0.81    0.35
 -10  -1  -4    1.34    0.55
 -10  -1  -4    0.83    0.24
  10  -1   4    0.70    0.40
  10   1   4    0.92    0.53
 -10   1  -4    0.23    0.24
 -10   1  -4    0.69    0.61
  11  -1   4    0.01    0.27
 -11  -1  -4    0.09    0.37
 -11  -1  -4    0.68    0.40
 -11  -1  -4    0.01    0.25
 -11  -1  -4   -0.02    0.15
 -11   1  -4    0.09    0.22
 -11   1  -4   -0.26    0.48
  11   1   4    0.34    0.39
 -12  -1  -4    0.22    0.46
  12  -1   4    1.33    0.41
 -12  -1  -4    1.75    0.49
 -12  -1  -4    0.78    0.44
 -12  -1  -4    0.58    0.24
  12   1   4    1.33    0.50
 -12   1  -4    1.20    0.66
 -12   1  -4    0.44    0.27
  13  -1   4    4.34    0.67
 -13  -1  -4    3.89    0.78
 -13  -1  -4    4.09    0.51
  13   1   4    4.36    0.78
 -13   1  -4    3.39    0.68
 -13   1  -4    4.23    0.96
 -13   1  -4    4.12    0.62
 -14  -1  -4    0.61    0.26
  14  -1   4    1.14    0.39
 -14  -1  -4    0.67    0.46
  14   1   4    1.37    0.52
 -14   1  -4    0.49    0.39
 -14   1  -4    1.10    0.44
 -14   1  -4    0.45    0.29
 -15  -1  -4    1.44    0.33
 -15  -1  -4    1.05    0.54
  15  -1   4    2.04    0.48
  15   1   4    3.40    0.70
 -15   1  -4    1.41    0.58
 -15   1  -4    1.66    0.46
  15  -2  -4    1.03    0.36
 -15  -2   4   -0.08    0.32
 -15   2   4   -0.16    0.28
  15   2  -4    0.35    0.56
 -15   2   4    0.07    0.28
  14  -2  -4    0.90    0.35
 -14  -2   4    0.64    0.42
 -14   2   4   -0.08    0.24
  14   2  -4    0.67    0.55
 -14   2   4   -0.19    0.25
  13  -2  -4    2.03    0.50
 -13  -2   4    2.61    0.83
 -13  -2   4    1.91    0.60
  13   2  -4    2.33    0.73
 -13   2   4    2.28    0.53
 -13   2   4    3.06    0.64
 -12  -2   4    7.67    1.03
 -12  -2   4    9.03    1.30
  12  -2  -4    8.98    0.91
 -12   2   4   11.37    1.39
  12   2  -4    8.36    1.06
 -12   2   4    7.92    0.86
  11  -2  -4    1.44    0.43
 -11  -2   4    2.01    0.67
 -11  -2   4    1.62    0.49
  11  -2  -4    2.06    0.59
 -11   2   4    1.45    0.39
 -11   2   4    2.00    0.61
  11   2  -4    1.02    0.57
  10  -2  -4    5.28    0.81
  10  -2  -4    4.01    0.60
 -10  -2   4    4.37    0.69
 -10  -2   4    4.43    0.26
 -10  -2   4    5.21    0.90
 -10   2   4    4.30    0.57
  10   2  -4    3.44    0.72
 -10   2   4    3.66    0.82
   9  -2  -4   -0.16    0.22
  -9  -2   4    0.01    0.21
   9  -2  -4    0.09    0.30
  -9  -2   4    0.27    0.35
  -9  -2   4    0.10    0.08
  -9   2   4   -0.20    0.15
   9   2  -4   -0.28    0.45
  -9   2   4    0.08    0.38
   8  -2  -4    7.90    0.74
   8  -2  -4    8.51    0.91
  -8  -2   4    7.15    0.28
   8  -2  -4    8.63    1.07
  -8  -2   4    8.00    0.92
  -8  -2   4    7.63    0.80
   8   2  -4    8.37    0.85
  -8   2   4    7.61    0.89
  -8   2   4    7.73    0.58
  -8   2   4    8.61    1.10
   7  -2  -4    2.73    0.48
  -7  -2   4    2.44    0.53
  -7  -2   4    2.57    0.45
   7  -2  -4    2.74    0.42
   7  -2  -4    3.32    0.64
  -7   2   4    2.71    0.61
   7   2  -4    2.21    0.38
  -7   2   4    2.87    0.54
   7   2  -4    3.03    0.53
  -7   2   4    2.44    0.37
   6  -2  -4   27.91    1.41
   6  -2  -4   26.31    1.04
  -6  -2   4   27.92    1.17
  -6  -2   4   26.56    1.25
  -6   2   4   24.84    1.26
   6   2  -4   25.51    1.07
  -6   2   4   25.72    1.03
  -6   2   4   25.55    1.41
   6   2  -4   24.53    1.07
   5  -2  -4    7.53    0.48
   5  -2  -4    8.25    0.41
   5  -2  -4    8.58    0.62
  -5  -2   4    9.39    0.65
  -5  -2   4    8.46    0.57
   5  -2  -4    7.68    0.76
  -5   2   4    7.87    0.81
   5   2  -4    8.08    0.49
  -5   2   4    7.97    0.65
  -5   2   4    9.13    0.49
   4  -2  -4    0.70    0.16
  -4  -2   4    0.44    0.19
   4  -2  -4    0.80    0.13
  -4  -2   4    1.07    0.23
   4  -2  -4    0.56    0.19
  -4  -2   4    0.50    0.19
  -4   2   4    0.48    0.21
  -4   2   4    0.74    0.31
  -4   2   4    0.96    0.18
   4   2  -4    0.71    0.14
  -3  -2   4    2.24    0.30
   3  -2  -4    2.27    0.31
  -3  -2   4    2.09    0.27
   3  -2  -4    2.40    0.34
  -3   2   4    2.75    0.40
   3   2  -4    2.16    0.09
  -3   2   4    1.85    0.29
  -3   2   4    2.39    0.20
   2  -2  -4   64.12    1.88
   2  -2  -4   64.75    1.85
  -2  -2   4   64.75    1.73
  -2  -2   4   66.82    1.75
  -2  -2   4   62.93    1.78
  -2   2   4   64.83    1.74
  -2   2   4   63.03    2.01
   1  -2  -4   19.89    0.67
  -1  -2   4   18.92    0.56
  -1  -2   4   19.14    0.58
  -1   2   4   18.62    0.71
   0  -2   4    0.37    0.07
   0  -2   4    0.35    0.07
   0  -2  -4    0.36    0.09
   0   2   4    0.50    0.09
   0   2   4    0.28    0.09
  -1  -2  -4   19.62    0.62
   1  -2   4   19.35    0.63
  -1  -2  -4   18.86    0.67
   1   2   4   19.24    0.63
   2  -2   4   66.98    1.82
  -2  -2  -4   63.26    1.83
  -2  -2  -4   64.09    1.77
   2   2   4   65.72    1.94
   3  -2   4    2.52    0.33
   3  -2   4    2.06    0.28
  -3  -2  -4    2.67    0.35
  -3   2  -4    1.77    0.34
  -3   2  -4    2.40    0.18
   3   2   4    3.31    0.39
   3   2   4    2.71    0.25
  -3   2  -4    2.36    0.35
  -4  -2  -4    0.63    0.23
  -4  -2  -4    0.67    0.20
   4  -2   4    0.44    0.20
   4  -2   4    0.68    0.10
   4  -2   4    0.69    0.09
  -4  -2  -4    0.65    0.19
  -4  -2  -4    0.46    0.23
  -4   2  -4    0.91    0.25
  -4   2  -4    0.64    0.15
   4   2   4    0.70    0.22
  -4   2  -4    0.31    0.29
  -5  -2  -4    7.01    0.68
  -5  -2  -4    7.02    0.69
   5  -2   4    7.80    0.40
   5  -2   4    8.47    0.62
  -5  -2  -4    7.49    0.55
   5  -2   4    8.54    0.38
   5   2   4    7.41    0.58
  -5   2  -4    8.19    0.84
  -5   2  -4    8.12    0.46
   5   2   4    8.71    0.53
  -5   2  -4    6.96    0.68
   6  -2   4   27.38    0.99
  -6  -2  -4   26.52    0.76
  -6  -2  -4   27.06    1.29
  -6  -2  -4   26.69    1.20
   6  -2   4   26.58    1.23
   6  -2   4   26.93    1.36
   6  -2   4   26.69    0.93
  -6  -2  -4   26.86    1.24
  -6  -2  -4   27.41    0.76
  -6   2  -4   26.48    1.50
  -6   2  -4   24.95    1.25
   6   2   4   25.78    1.16
   6   2   4   28.51    1.13
  -6   2  -4   25.56    1.02
   7  -2   4    2.35    0.35
   7  -2   4    2.40    0.44
  -7  -2  -4    2.46    0.46
  -7  -2  -4    2.52    0.52
   7  -2   4    3.22    0.59
  -7  -2  -4    2.51    0.21
  -7  -2  -4    2.56    0.19
  -7  -2  -4    1.85    0.40
  -7   2  -4    3.18    0.57
   7   2   4    3.07    0.54
  -7   2  -4    2.54    0.36
   7   2   4    2.75    0.42
  -7   2  -4    3.43    0.74
  -8  -2  -4    7.43    0.84
   8  -2   4    6.12    0.54
  -8  -2  -4    6.65    0.37
  -8  -2  -4    7.35    0.81
   8  -2   4    7.73    0.94
   8  -2   4    6.48    0.77
  -8  -2  -4    7.73    0.37
  -8  -2  -4    6.21    0.85
  -8   2  -4    6.70    0.83
  -8   2  -4    7.33    0.55
  -8   2  -4    6.70    1.00
   8   2   4    7.88    0.85
   9  -2   4    0.32    0.30
  -9  -2  -4    0.10    0.35
  -9  -2  -4    0.36    0.30
  -9  -2  -4    0.08    0.10
  -9  -2  -4   -0.08    0.19
   9  -2   4    0.00    0.24
  -9   2  -4    0.13    0.18
  -9   2  -4   -0.42    0.46
   9   2   4    0.18    0.45
  10  -2   4    3.63    0.66
 -10  -2  -4    4.74    0.77
 -10  -2  -4    4.53    0.32
  10  -2   4    4.17    0.57
 -10  -2  -4    5.58    0.95
 -10   2  -4    4.29    0.97
 -10   2  -4    4.33    0.59
  10   2   4    4.71    0.80
 -11  -2  -4    1.70    0.23
 -11  -2  -4    1.42    0.50
  11  -2   4    2.31    0.63
 -11  -2  -4    1.48    0.60
  11  -2   4    2.30    0.44
 -11   2  -4    1.91    0.45
 -11   2  -4    0.49    0.69
 -11   2  -4    1.46    0.38
  11   2   4    2.69    0.64
  12  -2   4   10.51    0.82
 -12  -2  -4    9.74    1.30
 -12  -2  -4    9.15    0.48
 -12  -2  -4    9.04    1.18
 -12   2  -4    9.21    0.78
 -12   2  -4    7.87    1.33
  12   2   4    8.75    1.06
 -12   2  -4    9.73    0.81
  13  -2   4    2.87    0.50
 -13  -2  -4    3.15    0.83
 -13  -2  -4    1.59    0.59
 -13   2  -4    2.02    0.79
 -13   2  -4    1.50    0.42
  13   2   4    2.62    0.63
 -14  -2  -4    0.04    0.36
  14  -2   4    0.68    0.28
 -14   2  -4   -0.13    0.24
 -14   2  -4    0.71    0.59
  14   2   4    1.23    0.46
  15  -2   4    0.45    0.23
 -15  -2  -4    0.06    0.40
 -15   2  -4   -0.20    0.22
 -15   2  -4    0.50    0.44
  15   2   4    2.29    0.61
 -15  -3   4    1.05    0.62
 -15   3   4    1.22    0.47
 -15   3   4    0.95    0.47
  15   3  -4    1.71    0.71
 -14  -3   4    0.23    0.58
 -14  -3   4    0.09    0.42
 -14   3   4    0.00    0.28
  14   3  -4    1.16    0.65
 -13  -3   4    3.29    0.83
 -13  -3   4    4.69    1.01
  13  -3  -4    3.57    0.50
  13   3  -4    3.54    0.82
 -13   3   4    5.18    0.93
 -13   3   4    3.46    0.64
  12  -3  -4    4.59    0.87
 -12  -3   4    3.71    0.77
  12  -3  -4    5.32    0.58
 -12  -3   4    4.33    0.96
  12   3  -4    4.32    0.90
 -12   3   4    4.91    0.95
 -12   3   4    4.69    0.67
 -11  -3   4    0.98    0.57
 -11  -3   4    2.99    0.66
  11  -3  -4    3.63    0.46
  11  -3  -4    1.28    0.51
 -11   3   4    2.28    0.72
 -11   3   4    2.40    0.49
  11   3  -4    2.20    0.69
 -10  -3   4    2.51    0.66
  10  -3  -4    3.73    0.72
 -10  -3   4    2.63    0.60
  10  -3  -4    3.70    0.45
  10   3  -4    2.92    0.70
 -10   3   4    1.88    0.70
 -10   3   4    3.07    0.51
  -9  -3   4   15.30    1.10
   9  -3  -4   16.27    1.15
   9  -3  -4   16.41    0.79
  -9  -3   4   12.84    1.25
   9   3  -4   18.11    1.21
  -9   3   4   15.80    0.92
  -9   3   4   16.75    1.42
   8  -3  -4    1.68    0.28
   8  -3  -4    1.24    0.38
  -8  -3   4    2.32    0.56
  -8  -3   4    1.42    0.41
  -8   3   4    1.88    0.36
   8   3  -4    1.19    0.50
  -8   3   4    1.00    0.53
   7  -3  -4    7.61    0.37
  -7  -3   4    7.80    0.84
   7  -3  -4    9.33    0.94
   7  -3  -4    7.55    0.40
  -7  -3   4    7.27    0.80
   7   3  -4    9.53    0.69
  -7   3   4    8.06    0.56
  -7   3   4    7.68    1.00
   6  -3  -4    0.10    0.25
  -6  -3   4    0.49    0.27
  -6  -3   4   -0.06    0.15
  -6  -3   4    0.56    0.26
   6  -3  -4    0.18    0.21
  -6   3   4    0.10    0.23
  -6   3   4    0.10    0.34
  -6   3   4    0.08    0.13
   6   3  -4    0.36    0.20
  -5  -3   4    7.03    0.56
   5  -3  -4    7.39    0.59
  -5  -3   4    8.29    0.62
   5  -3  -4    6.75    0.59
  -5   3   4    7.59    0.81
   5   3  -4    8.14    0.38
  -5   3   4    7.73    0.61
  -5   3   4    7.07    0.44
   4  -3  -4   12.15    0.70
   4  -3  -4   11.50    0.70
  -4  -3   4   13.36    0.76
   4  -3  -4   13.08    0.65
  -4  -3   4   12.82    0.66
  -4   3   4   12.50    0.85
  -4   3   4   12.55    0.55
  -3  -3   4    0.53    0.20
  -3  -3   4    0.36    0.12
   3  -3  -4    0.15    0.14
  -3  -3   4    0.32    0.12
  -3   3   4    0.39    0.09
  -3   3   4    0.10    0.22
  -2  -3   4    0.07    0.07
   2  -3  -4   -0.02    0.10
  -2  -3   4   -0.04    0.06
   2  -3  -4   -0.10    0.08
  -2   3   4   -0.16    0.14
   1  -3  -4   15.82    0.61
  -1  -3   4   17.37    0.44
   0  -3  -4    0.00    0.06
  -1  -3  -4   15.91    0.59
  -1  -3  -4   16.58    0.55
   1  -3   4   16.36    0.55
   2  -3   4    0.00    0.10
  -2  -3  -4   -0.09    0.10
  -2  -3  -4   -0.02    0.06
   2  -3   4    0.05    0.09
   2   3   4    0.02    0.05
  -3  -3  -4    0.31    0.12
   3  -3   4    0.31    0.16
   3  -3   4    0.32    0.15
  -3  -3  -4    0.15    0.14
  -3   3  -4    0.48    0.07
   4  -3   4   13.47    0.70
  -4  -3  -4   13.08    0.63
  -4  -3  -4   14.45    0.74
   4  -3   4    9.77    0.64
  -4   3  -4   11.37    0.48
  -4   3  -4   12.71    0.81
   4   3   4    9.21    0.43
  -5  -3  -4    7.92    0.80
  -5  -3  -4    8.24    0.64
   5  -3   4    8.15    0.61
   5   3   4    8.26    0.53
  -5   3  -4    7.92    0.44
  -5   3  -4    9.04    0.90
  -6  -3  -4    0.08    0.15
  -6  -3  -4    0.37    0.24
  -6  -3  -4    0.24    0.27
   6  -3   4   -0.08    0.16
   6   3   4    0.22    0.30
  -6   3  -4    0.18    0.14
  -6   3  -4    0.27    0.23
  -6   3  -4    0.17    0.37
  -7  -3  -4    7.66    0.83
   7  -3   4    8.77    0.87
  -7  -3  -4    7.68    0.88
  -7   3  -4    7.52    0.52
   7   3   4    7.70    0.76
  -7   3  -4    7.36    0.98
   8  -3   4    1.84    0.23
   8  -3   4    1.41    0.41
  -8  -3  -4    1.69    0.50
  -8  -3  -4    1.75    0.48
  -8   3  -4    2.01    0.35
  -8   3  -4    1.28    0.64
   8   3   4    1.92    0.53
  -9  -3  -4   15.82    1.25
  -9  -3  -4   16.76    1.22
   9  -3   4   17.17    1.15
   9  -3   4   16.02    0.71
   9   3   4   16.72    1.19
  -9   3  -4   16.21    0.91
  -9   3  -4   16.07    1.68
 -10  -3  -4    3.56    0.77
  10  -3   4    3.01    0.37
  10  -3   4    2.39    0.56
 -10  -3  -4    2.41    0.60
 -10   3  -4    4.18    0.60
 -10   3  -4    1.94    0.85
  10   3   4    2.84    0.67
 -11  -3  -4    4.50    0.88
  11  -3   4    3.95    0.77
 -11  -3  -4    2.75    0.70
  11  -3   4    3.65    0.43
 -11   3  -4    4.12    0.60
  11   3   4    5.58    0.88
 -11   3  -4    2.37    0.90
  12  -3   4    6.39    0.51
 -12  -3  -4    3.03    0.76
  12  -3   4    5.16    0.89
 -12  -3  -4    4.41    0.94
  12   3   4    4.60    0.85
 -12   3  -4    4.19    1.14
 -12   3  -4    4.55    0.69
  13  -3   4    4.27    0.50
 -13  -3  -4    3.30    0.92
 -13  -3  -4    3.00    0.81
 -13   3  -4    2.86    0.57
  13   3   4    5.58    0.91
 -13   3  -4    3.67    0.66
 -14  -3  -4   -0.18    0.48
 -14  -3  -4    0.03    0.42
 -14   3  -4    0.00    0.26
  14   3   4    1.32    0.51
 -14   3  -4   -0.18    0.28
 -15  -3  -4    1.09    0.65
 -15   3  -4    0.65    0.39
 -14  -4   4    2.23    0.88
 -14  -4   4    1.63    0.70
 -14   4   4    1.71    0.51
 -13  -4   4    3.73    0.91
 -13  -4   4    3.00    0.79
 -13   4   4    3.70    0.65
 -12  -4   4    5.46    1.04
 -12  -4   4    4.89    0.92
  12  -4  -4    5.71    0.95
 -12   4   4    6.57    0.83
  11  -4  -4    6.29    0.94
 -11  -4   4    4.62    0.86
 -11  -4   4    2.65    0.74
 -11   4   4    6.83    0.83
 -10  -4   4    0.98    0.53
  10  -4  -4    0.70    0.38
 -10  -4   4    1.24    0.49
 -10   4   4    1.06    0.34
  -9  -4   4    8.23    1.00
  -9  -4   4    7.68    0.99
   9  -4  -4    7.55    0.95
  -9   4   4    7.47    0.75
  -8  -4   4   -0.04    0.32
   8  -4  -4    0.02    0.29
  -8  -4   4    0.13    0.26
  -8   4   4    0.34    0.22
  -8   4   4    0.07    0.49
   7  -4  -4    3.46    0.50
   7  -4  -4    4.60    0.66
  -7  -4   4    2.56    0.50
  -7  -4   4    2.97    0.58
  -7   4   4    2.66    0.72
  -7   4   4    4.26    0.48
  -6  -4   4    3.77    0.63
  -6  -4   4    4.00    0.51
  -6  -4   4    3.78    0.54
   6  -4  -4    3.36    0.55
  -6   4   4    3.58    0.69
  -6   4   4    4.11    0.45
  -5  -4   4    6.70    0.50
  -5  -4   4    6.84    0.54
  -5  -4   4    7.02    0.75
   5  -4  -4    7.50    0.72
   5  -4  -4    7.32    0.75
  -5   4   4    7.58    0.85
  -5   4   4    6.49    0.42
   4  -4  -4   11.63    0.71
  -4  -4   4   12.59    0.62
  -4  -4   4   13.00    0.65
   4  -4  -4   11.66    0.71
  -4   4   4   12.40    0.51
  -4   4   4   11.42    0.84
  -3  -4   4   23.50    0.82
   3  -4  -4   23.72    0.99
  -3  -4   4   25.46    0.84
   3  -4  -4   24.33    1.00
  -3   4   4   23.51    1.07
   2  -4  -4   17.64    0.75
   2  -4  -4   18.64    0.77
  -2  -4   4   18.23    0.57
  -2  -4   4   19.09    0.57
  -2   4   4   18.22    0.74
   1  -4  -4   35.98    1.11
   0  -4  -4   55.07    1.49
  -1  -4  -4   38.16    1.11
  -1  -4  -4   36.70    1.05
  -2  -4  -4   19.77    0.73
  -2  -4  -4   18.73    0.66
   2  -4   4   18.70    0.75
   2  -4   4   18.22    0.71
   3  -4   4   22.93    0.93
   3  -4   4   24.26    0.99
  -3  -4  -4   24.12    0.86
  -3  -4  -4   24.51    0.95
   4  -4   4   13.34    0.72
   4  -4   4   13.23    0.76
  -4  -4  -4   13.46    0.73
  -4  -4  -4   12.64    0.64
  -4   4  -4   11.81    0.79
  -4   4  -4   11.91    0.45
  -5  -4  -4    6.65    0.69
  -5  -4  -4    7.93    0.54
   5  -4   4    7.25    0.58
  -5   4  -4    7.20    0.80
  -5   4  -4    6.92    0.39
   5   4   4    6.52    0.37
  -6  -4  -4    3.51    0.56
  -6  -4  -4    4.72    0.57
   6  -4   4    4.65    0.60
   6   4   4    3.75    0.46
  -6   4  -4    3.98    0.35
  -6   4  -4    4.12    0.74
  -7  -4  -4    2.75    0.59
   7  -4   4    3.26    0.57
  -7  -4  -4    2.77    0.58
  -7   4  -4    3.61    0.45
  -7   4  -4    4.79    0.88
  -8  -4  -4    0.04    0.33
   8  -4   4    0.39    0.30
  -8  -4  -4   -0.08    0.29
  -8   4  -4    0.32    0.20
   9  -4   4    7.67    0.95
  -9  -4  -4    9.42    1.17
  -9  -4  -4    6.96    0.95
  -9   4  -4    8.12    0.66
 -10  -4  -4    1.12    0.55
  10  -4   4    1.73    0.55
 -10  -4  -4    1.50    0.59
 -10   4  -4    1.88    0.43
 -11  -4  -4    4.97    0.93
 -11  -4  -4    6.47    1.07
  11  -4   4    5.19    0.91
 -11   4  -4    6.00    0.71
  12  -4   4    5.27    0.92
 -12  -4  -4    6.20    1.11
 -12  -4  -4    8.53    1.25
 -12   4  -4    7.18    0.86
  13  -4   4    4.00    0.85
 -13  -4  -4    4.06    0.94
 -13  -4  -4    2.95    0.79
 -13   4  -4    3.08    0.60
 -14  -4  -4    4.60    1.13
 -14  -4  -4    3.00    0.90
  14   4   4    3.03    0.72
 -14   4  -4    1.67    0.52
 -14   4  -4    1.18    0.49
 -14  -5   4    0.12    0.40
 -14  -5   4    0.06    0.60
 -14   5   4    0.22    0.32
 -13  -5   4   10.95    1.53
  13  -5  -4   11.17    1.43
 -13  -5   4   11.14    1.47
 -13   5   4   14.12    1.13
 -12  -5   4    0.80    0.48
 -12  -5   4    0.35    0.54
  12  -5  -4   -0.01    0.36
 -12   5   4   -0.05    0.25
 -11  -5   4    1.59    0.65
  11  -5  -4    1.27    0.50
 -11  -5   4    2.02    0.69
 -11   5   4    0.72    0.37
 -10  -5   4   -0.39    0.35
 -10  -5   4    0.03    0.36
  10  -5  -4    0.30    0.35
 -10   5   4    0.15    0.27
  -9  -5   4   -0.42    0.30
  -9  -5   4    0.39    0.38
   9  -5  -4    0.12    0.30
  -9   5   4   -0.05    0.20
  -8  -5   4    2.12    0.61
  -8  -5   4    1.51    0.47
   8  -5  -4    2.14    0.51
   7  -5  -4   17.44    1.16
  -7  -5   4   17.34    1.24
  -7  -5   4   18.86    1.12
   6  -5  -4    1.60    0.40
  -6  -5   4    0.99    0.33
   5  -5  -4    0.33    0.21
  -5  -5   4    0.35    0.22
  -5  -5   4    0.31    0.18
  -5   5   4    0.30    0.40
   4  -5  -4    8.22    0.62
  -4  -5   4    7.78    0.47
  -4  -5   4    8.53    0.51
   4  -5  -4    6.31    0.63
  -4   5   4    8.73    0.83
   3  -5  -4   15.89    0.80
   3  -5  -4   17.26    0.82
  -3  -5   4   16.26    0.62
  -3  -5   4   15.92    0.61
  -3   5   4   16.37    0.86
   2  -5  -4    5.74    0.42
  -2  -5   4    5.13    0.22
  -2  -5   4    5.91    0.23
   2  -5  -4    4.61    0.39
  -2   5   4    5.81    0.35
   1  -5  -4   31.51    1.03
   0  -5  -4    0.04    0.08
   1  -5   4   32.27    0.94
  -1  -5  -4   32.75    0.96
  -1  -5  -4   31.64    1.00
   2  -5   4    5.73    0.39
  -2  -5  -4    5.92    0.32
   2  -5   4    5.26    0.36
  -2  -5  -4    5.38    0.37
   3  -5   4   16.41    0.77
  -3  -5  -4   16.86    0.77
   3  -5   4   16.86    0.81
  -3  -5  -4   16.94    0.68
  -4  -5  -4    8.74    0.61
  -4  -5  -4    8.19    0.50
   4  -5   4    8.93    0.60
   4  -5   4    7.67    0.61
  -4   5  -4    8.35    0.66
  -5  -5  -4    0.36    0.18
   5  -5   4    0.57    0.24
  -5  -5  -4    0.28    0.23
  -5   5  -4    0.75    0.39
   6  -5   4    1.06    0.34
  -6  -5  -4    2.05    0.45
  -7  -5  -4   21.22    1.27
   7  -5   4   20.95    1.23
   8  -5   4    2.53    0.57
  -8  -5  -4    2.38    0.62
   9  -5   4   -0.01    0.27
  -9  -5  -4    0.46    0.40
 -10  -5  -4    0.62    0.47
  10  -5   4   -0.02    0.31
 -10   5  -4   -0.05    0.21
  11  -5   4    1.07    0.52
 -11  -5  -4    2.64    0.74
 -11   5  -4    1.08    0.39
  12  -5   4    0.40    0.40
 -12  -5  -4    0.64    0.49
 -12  -5  -4    1.04    0.56
 -12   5  -4    0.54    0.34
 -13  -5  -4   12.04    1.54
  13  -5   4   12.49    1.49
 -13  -5  -4   11.99    1.59
 -13   5  -4   13.40    1.09
 -14  -5  -4    0.30    0.49
 -14  -5  -4    0.50    0.56
 -14   5  -4    0.31    0.36
 -13  -6   4    0.30    0.60
  13  -6  -4   -0.49    0.36
 -13  -6   4    0.31    0.51
  12  -6  -4    1.23    0.57
 -12  -6   4    1.50    0.65
 -12  -6   4    4.22    0.96
 -11  -6   4    7.83    1.22
 -11  -6   4    8.12    1.22
  11  -6  -4    6.44    1.01
  10  -6  -4    0.79    0.43
 -10  -6   4    0.98    0.53
   9  -6  -4    0.76    0.43
  -9  -6   4   -0.07    0.35
   8  -6  -4   13.08    1.27
  -8  -6   4   13.44    1.05
  -7  -6   4    3.40    0.59
   7  -6  -4    2.00    0.53
   6  -6  -4   18.28    1.13
  -6  -6   4   19.68    1.06
   5  -6  -4    4.25    0.60
  -5  -6   4    3.27    0.41
  -5  -6   4    3.37    0.46
  -4  -6   4    0.23    0.16
   4  -6  -4    0.50    0.23
  -4  -6   4    0.08    0.13
  -3  -6   4    8.85    0.42
  -3  -6   4    8.45    0.40
   3  -6  -4    8.77    0.60
   3  -6  -4    7.21    0.56
   2  -6  -4    0.22    0.16
   2  -6  -4    0.01    0.12
   1  -6  -4    3.98    0.32
   0  -6  -4   13.40    0.54
   1  -6   4    4.10    0.26
  -1  -6  -4    3.97    0.26
  -2  -6  -4    0.18    0.15
  -2  -6  -4    0.02    0.08
   2  -6   4    0.00    0.10
   2  -6   4    0.21    0.15
  -3  -6  -4    9.34    0.56
  -3  -6  -4    8.47    0.47
   3  -6   4    9.20    0.57
   3  -6   4    8.14    0.58
   4  -6   4    0.09    0.24
   4  -6   4    0.22    0.20
  -4  -6  -4    0.24    0.22
  -4  -6  -4    0.27    0.14
   5  -6   4    3.68    0.52
  -5  -6  -4    2.49    0.47
  -6  -6  -4   19.46    1.12
   6  -6   4   16.73    1.05
   7  -6   4    3.89    0.64
  -7  -6  -4    3.04    0.60
  -8  -6  -4   13.41    1.08
   8  -6   4   10.96    1.11
  -9  -6  -4    1.39    0.52
   9  -6   4    0.82    0.41
 -10  -6  -4    1.32    0.59
  10  -6   4    1.20    0.49
  11  -6   4    7.69    1.06
 -11  -6  -4    5.37    0.98
 -12  -6  -4    2.77    0.80
  12  -6   4    2.20    0.68
 -13  -6  -4    0.83    0.62
  13  -6   4    0.46    0.50
 -12  -7   4    0.33    0.55
  12  -7  -4    0.39    0.46
  11  -7  -4    0.77    0.50
 -11  -7   4    1.97    0.69
  10  -7  -4    2.63    0.69
 -10  -7   4    2.15    0.65
   9  -7  -4    0.30    0.35
  -9  -7   4   -0.30    0.30
   8  -7  -4    3.15    0.64
  -8  -7   4    3.53    0.64
   7  -7  -4    1.31    0.43
  -7  -7   4    0.77    0.35
  -6  -7   4   -0.09    0.24
   6  -7  -4    0.15    0.26
  -5  -7   4    7.81    0.60
   5  -7  -4    8.01    0.83
  -4  -7   4    4.23    0.43
   4  -7  -4    5.14    0.60
  -4  -7   4    4.37    0.41
  -3  -7   4    7.69    0.40
   3  -7  -4    7.85    0.60
  -3  -7   4    8.03    0.39
   2  -7  -4    0.08    0.16
   2  -7  -4   -0.02    0.12
   1  -7  -4    0.01    0.12
   0  -7  -4   -0.04    0.08
   1  -7   4    0.21    0.12
  -1  -7  -4    0.14    0.10
   1  -7   4    0.15    0.10
   2  -7   4    0.16    0.16
  -2  -7  -4    0.05    0.09
  -2  -7  -4   -0.01    0.12
   2  -7   4    0.20    0.14
   3  -7   4    7.70    0.55
   3  -7   4    7.83    0.59
  -3  -7  -4    8.33    0.47
  -3  -7  -4    7.55    0.53
   4  -7   4    5.07    0.58
  -4  -7  -4    3.86    0.49
   5  -7   4    7.99    0.77
  -5  -7  -4    7.96    0.77
   6  -7   4    0.06    0.25
  -6  -7  -4    0.44    0.31
   7  -7   4    1.43    0.40
  -7  -7  -4    0.81    0.42
   8  -7   4    3.20    0.66
  -8  -7  -4    4.93    0.80
   9  -7   4    0.10    0.32
  -9  -7  -4    0.21    0.40
  10  -7   4    2.79    0.71
 -10  -7  -4    2.81    0.73
  11  -7   4    1.57    0.62
 -11  -7  -4    2.20    0.69
  12  -7   4    0.73    0.49
 -12  -7  -4    0.23    0.48
 -11  -8   4    2.59    0.82
  11  -8  -4    1.59    0.65
 -10  -8   4   -0.24    0.41
  10  -8  -4   -0.01    0.39
   9  -8  -4    1.95    0.61
  -9  -8   4    2.64    0.69
   8  -8  -4    0.85    0.40
  -8  -8   4    0.27    0.37
   7  -8  -4    2.18    0.55
  -7  -8   4    2.50    0.54
  -6  -8   4    2.91    0.50
   6  -8  -4    2.87    0.56
  -5  -8   4    5.42    0.59
   5  -8  -4    5.04    0.70
  -4  -8   4    0.66    0.24
   4  -8  -4    0.75    0.28
   3  -8  -4    2.73    0.45
  -3  -8   4    2.50    0.26
  -3  -8   4    2.46    0.27
   2  -8  -4    7.04    0.54
   1  -8  -4    0.65    0.21
   1  -8  -4    0.53    0.22
   0  -8  -4    0.07    0.11
   1  -8   4    0.69    0.17
   1  -8   4    0.90    0.20
  -1  -8  -4    0.71    0.16
   2  -8   4    6.27    0.50
   2  -8   4    7.40    0.49
  -2  -8  -4    7.38    0.42
   3  -8   4    2.86    0.39
  -3  -8  -4    3.21    0.41
   4  -8   4    0.53    0.26
  -4  -8  -4    1.38    0.33
  -5  -8  -4    6.04    0.70
   5  -8   4    5.34    0.66
  -6  -8  -4    4.14    0.64
   6  -8   4    2.81    0.54
  -7  -8  -4    1.72    0.51
   7  -8   4    1.71    0.49
  -8  -8  -4    0.98    0.45
   8  -8   4    0.46    0.36
   9  -8   4    1.46    0.54
  -9  -8  -4    2.15    0.60
 -10  -8  -4    0.30    0.44
  10  -8   4   -0.40    0.29
 -11  -8  -4    2.26    0.74
  11  -8   4    2.08    0.70
   9  -9  -4    0.55    0.43
  -9  -9   4    0.72    0.45
   8  -9  -4    0.00    0.30
  -8  -9   4    0.35    0.37
   7  -9  -4    0.87    0.43
  -7  -9   4    0.86    0.42
   6  -9  -4    4.89    0.77
  -6  -9   4    3.05    0.54
   5  -9  -4    2.21    0.50
  -5  -9   4    2.51    0.43
  -4  -9   4    0.09    0.21
   4  -9  -4    0.76    0.31
  -3  -9   4    7.05    0.43
   3  -9  -4    8.49    0.67
   2  -9  -4    0.59    0.25
   1  -9  -4   -0.07    0.13
   0  -9   4    0.14    0.10
   0  -9   4   -0.03    0.08
   1  -9   4    0.00    0.11
   2  -9   4    0.14    0.16
   3  -9   4    7.41    0.59
   4  -9   4   -0.22    0.19
  -4  -9  -4    0.67    0.27
   5  -9   4    1.11    0.37
  -5  -9  -4    2.00    0.44
   6  -9   4    2.54    0.53
  -6  -9  -4    3.28    0.57
   7  -9   4    0.89    0.40
  -7  -9  -4    0.93    0.40
   8  -9   4   -0.23    0.27
  -8  -9  -4    0.46    0.35
   9  -9   4    0.04    0.34
  -9  -9  -4    0.70    0.44
   7 -10  -4   -0.10    0.28
  -7 -10   4    0.51    0.36
  -6 -10   4   10.91    0.84
   6 -10  -4    9.83    1.08
   5 -10  -4    0.29    0.33
  -5 -10   4    0.13    0.22
  -4 -10   4   -0.10    0.20
   4 -10  -4    0.00    0.27
   3 -10  -4    0.04    0.22
  -3 -10   4    0.07    0.14
   2 -10  -4    0.92    0.30
   1 -10  -4    0.26    0.18
   0 -10  -4    5.22    0.49
   0 -10   4    4.45    0.27
   1 -10   4    0.03    0.12
   2 -10   4    1.18    0.26
   3 -10   4   -0.14    0.17
   4 -10   4    0.08    0.22
  -5 -10  -4   -0.09    0.22
   5 -10   4    0.17    0.24
   6 -10   4    8.77    0.95
  -6 -10  -4    8.27    0.88
  -7 -10  -4    0.42    0.33
   7 -10   4    0.00    0.33
   3 -11  -4   -0.13    0.21
   2 -11  -4    0.03    0.22
   1 -11  -4    0.28    0.20
   0 -11  -4   -0.03    0.16
  -1 -11  -4    0.51    0.21
   1 -11   4    0.36    0.17
   2 -11   4    0.26    0.20
   3 -11   4    0.05    0.19
 -15   0   5   -0.13    0.20
 -15   0   5   -0.20    0.32
  15   0  -5    1.57    0.54
  14   0  -5    1.60    0.57
 -14   0   5    0.33    0.24
 -13   0   5    0.22    0.22
  13   0  -5    0.58    0.47
  12   0  -5    0.04    0.46
 -12   0   5    0.25    0.21
  11   0  -5    0.12    0.44
 -11   0   5   -0.11    0.15
 -11   0   5   -0.15    0.37
 -11   0   5   -0.02    0.20
 -10   0   5   -0.15    0.15
 -10   0   5   -0.05    0.13
 -10   0   5   -0.16    0.38
  10   0  -5    0.13    0.48
  -9   0   5   -0.07    0.14
   9   0  -5    0.03    0.44
   9   0  -5   -0.17    0.19
  -9   0   5    0.10    0.37
  -8   0   5    0.03    0.13
   8   0  -5   -0.05    0.39
   8   0  -5   -0.01    0.19
  -8   0   5    0.18    0.37
   7   0  -5    0.33    0.34
  -7   0   5    0.18    0.13
  -7   0   5    0.19    0.28
   7   0  -5    0.08    0.20
   6   0  -5   -0.06    0.13
  -6   0   5    0.10    0.23
  -6   0   5   -0.13    0.09
   6   0  -5   -0.09    0.27
  -5   0   5   -0.15    0.19
   5   0  -5   -0.03    0.12
   5   0  -5   -0.06    0.22
  -5   0   5   -0.12    0.08
   5   0  -5   -0.24    0.23
  -4   0   5    0.12    0.16
   4   0  -5    0.17    0.22
  -4   0   5   -0.01    0.09
   4   0  -5    0.04    0.13
   4   0  -5    0.12    0.22
   3   0  -5   -0.23    0.17
   3   0  -5    0.01    0.11
  -3   0   5   -0.09    0.13
   3   0  -5    0.01    0.20
  -3   0   5    0.04    0.08
  -2   0   5   -0.04    0.05
   2   0  -5    0.02    0.10
   2   0  -5    0.21    0.13
  -2   0   5    0.08    0.10
  -2   0   5   -0.04    0.10
   1   0  -5   -0.17    0.04
  -1   0   5   -0.23    0.06
  -1   0   5   -0.15    0.04
   1   0  -5   -0.10    0.05
   1   0  -5   -0.14    0.07
  -1   0   5   -0.10    0.05
   0   0   5   -0.79    0.06
   0   0  -5   -0.82    0.05
   0   0  -5   -0.82    0.04
   0   0   5   -0.78    0.04
   0   0   5   -0.75    0.05
   1   0   5   -0.22    0.05
   1   0   5   -0.11    0.05
  -1   0  -5   -0.18    0.04
  -1   0  -5   -0.19    0.06
   1   0   5   -0.18    0.05
   1   0   5   -0.17    0.04
  -2   0  -5   -0.05    0.10
   2   0   5   -0.01    0.07
   2   0   5   -0.10    0.10
  -2   0  -5   -0.04    0.08
   2   0   5   -0.05    0.08
  -2   0  -5   -0.03    0.05
  -2   0  -5   -0.21    0.16
  -3   0  -5   -0.08    0.06
  -3   0  -5    0.03    0.16
   3   0   5   -0.24    0.15
   3   0   5   -0.12    0.21
  -3   0  -5    0.31    0.31
   3   0   5   -0.05    0.10
  -3   0  -5   -0.02    0.08
   4   0   5   -0.11    0.21
  -4   0  -5    0.08    0.08
   4   0   5    0.20    0.14
  -4   0  -5    0.04    0.27
  -4   0  -5    0.04    0.17
   4   0   5    0.04    0.16
  -4   0  -5    0.11    0.12
   5   0   5    0.04    0.25
  -5   0  -5    0.11    0.32
  -5   0  -5   -0.06    0.11
  -5   0  -5   -0.08    0.08
   5   0   5   -0.06    0.13
   5   0   5   -0.30    0.18
  -5   0  -5   -0.33    0.16
   6   0   5    0.11    0.29
  -6   0  -5   -0.14    0.22
  -6   0  -5    0.09    0.35
  -6   0  -5   -0.05    0.09
   6   0   5   -0.22    0.22
   6   0   5    0.07    0.16
  -6   0  -5   -0.08    0.11
  -7   0  -5    0.27    0.28
   7   0   5    0.33    0.22
   7   0   5   -0.20    0.25
  -7   0  -5   -0.05    0.34
  -7   0  -5    0.03    0.10
  -7   0  -5    0.24    0.17
  -8   0  -5    0.10    0.12
  -8   0  -5    0.20    0.42
  -8   0  -5    0.10    0.19
   8   0   5    0.01    0.31
  -8   0  -5    0.00    0.28
   8   0   5    0.11    0.21
  -9   0  -5    0.08    0.21
   9   0   5   -0.33    0.32
   9   0   5    0.45    0.27
  -9   0  -5    0.39    0.45
  -9   0  -5    0.11    0.15
  -9   0  -5    0.10    0.33
 -10   0  -5   -0.30    0.43
  10   0   5   -0.15    0.35
 -10   0  -5   -0.03    0.13
 -10   0  -5    0.19    0.24
 -10   0  -5    0.18    0.36
  11   0   5   -0.13    0.30
 -11   0  -5   -0.20    0.25
 -11   0  -5    0.17    0.37
 -11   0  -5    0.11    0.18
 -11   0  -5    0.19    0.48
  12   0   5    0.47    0.37
 -12   0  -5    0.20    0.30
 -12   0  -5    0.24    0.21
 -12   0  -5   -0.03    0.44
 -13   0  -5    0.00    0.19
 -13   0  -5    0.69    0.45
 -13   0  -5    0.53    0.38
  14   0   5    1.30    0.43
 -14   0  -5    0.66    0.41
 -14   0  -5    0.50    0.26
 -15   0  -5    0.20    0.42
 -15   0  -5   -0.05    0.23
  15   0   5    1.14    0.43
 -15  -1   5    0.21    0.40
  15  -1  -5    1.50    0.52
 -15   1   5    0.04    0.24
  15   1  -5    1.16    0.58
 -14  -1   5    4.43    0.50
  14  -1  -5    4.32    0.77
 -14  -1   5    5.32    0.93
  14   1  -5    6.31    1.03
 -14   1   5    3.93    0.60
 -13  -1   5    5.46    0.89
 -13  -1   5    6.92    0.54
  13  -1  -5    7.70    1.01
 -13   1   5    6.29    0.77
 -13   1   5    6.54    0.76
  13   1  -5    5.98    0.98
 -12  -1   5    2.89    0.86
 -12  -1   5    2.00    0.35
  12  -1  -5    2.23    0.57
 -12  -1   5    2.54    0.65
 -12   1   5    2.72    0.50
  12   1  -5    1.66    0.65
 -11  -1   5    0.75    0.52
 -11  -1   5    0.85    0.25
  11  -1  -5    1.59    0.52
  11   1  -5    1.08    0.58
 -11   1   5    1.11    0.35
  10  -1  -5    0.11    0.43
 -10  -1   5    0.05    0.45
  10  -1  -5   -0.15    0.25
 -10  -1   5   -0.08    0.12
 -10   1   5    0.14    0.40
  10   1  -5    0.48    0.55
 -10   1   5    0.09    0.35
 -10   1   5    0.04    0.20
   9  -1  -5    3.32    0.60
   9  -1  -5    3.19    0.66
  -9  -1   5    4.27    0.37
  -9  -1   5    2.31    0.57
  -9   1   5    4.07    0.51
  -9   1   5    3.07    0.70
  -9   1   5    2.85    0.66
   9   1  -5    3.35    0.68
   8  -1  -5    3.52    0.60
  -8  -1   5    3.23    0.60
  -8  -1   5    3.38    0.37
   8  -1  -5    2.98    0.77
   8  -1  -5    4.10    0.65
  -8   1   5    3.44    0.70
   8   1  -5    3.07    0.50
  -8   1   5    2.25    0.56
   8   1  -5    3.14    0.63
  -8   1   5    3.07    0.41
   7  -1  -5    0.58    0.27
   7  -1  -5    0.07    0.35
   7  -1  -5    0.28    0.42
  -7  -1   5    0.46    0.16
  -7  -1   5    0.21    0.30
  -7   1   5    0.24    0.31
  -7   1   5    0.35    0.17
   7   1  -5    0.53    0.23
  -7   1   5    0.03    0.29
   7   1  -5    0.34    0.39
  -6  -1   5   -0.05    0.11
  -6  -1   5    0.01    0.08
   6  -1  -5   -0.05    0.30
   6  -1  -5   -0.04    0.14
  -6  -1   5    0.27    0.24
  -6  -1   5   -0.10    0.08
   6  -1  -5   -0.24    0.26
   6   1  -5    0.26    0.30
  -6   1   5    0.03    0.12
  -6   1   5   -0.24    0.21
   6   1  -5   -0.01    0.13
  -6   1   5    0.01    0.23
   5  -1  -5   14.56    0.81
  -5  -1   5   15.38    0.58
  -5  -1   5   15.10    0.58
  -5  -1   5   14.18    0.57
   5  -1  -5   16.03    0.99
   5  -1  -5   14.59    0.78
  -5  -1   5   14.65    0.83
  -5   1   5   13.70    0.83
  -5   1   5   15.83    0.94
  -5   1   5   14.61    0.66
   5   1  -5   13.30    0.71
   5   1  -5   13.33    0.73
  -4  -1   5    0.32    0.17
  -4  -1   5    0.66    0.12
   4  -1  -5    0.72    0.29
  -4  -1   5    0.57    0.12
   4  -1  -5    0.37    0.24
  -4  -1   5    0.45    0.11
   4  -1  -5    0.57    0.20
  -4   1   5    0.62    0.26
   4   1  -5    0.75    0.20
  -4   1   5    0.69    0.25
  -4   1   5    0.29    0.12
   4   1  -5    0.81    0.21
   3  -1  -5   11.43    0.69
  -3  -1   5   11.41    0.40
  -3  -1   5   11.98    0.40
  -3  -1   5   11.58    0.39
   3  -1  -5   11.38    0.58
  -3  -1   5   11.33    0.58
   3  -1  -5   11.77    0.61
   3   1  -5   11.35    0.47
  -3   1   5   13.12    0.65
  -3   1   5   12.17    0.50
  -3   1   5   10.13    0.65
  -2  -1   5  334.18    8.21
   2  -1  -5  338.82    8.84
   2  -1  -5  339.92    9.05
   2  -1  -5  330.88    8.28
   2  -1  -5  349.26    8.74
  -2  -1   5  334.88    8.23
   2   1  -5  344.82    8.77
   2   1  -5  347.72    8.21
  -2   1   5  342.36    8.71
  -2   1   5  341.47    8.28
   1  -1  -5   38.23    1.10
  -1  -1   5   37.92    1.11
   1  -1  -5   39.78    1.14
  -1   1   5   39.27    1.13
   1   1  -5   39.24    1.05
   1   1  -5   40.10    1.13
  -1   1   5   41.72    1.18
   1   1  -5   39.52    1.06
   0  -1   5    0.00    0.06
   0  -1  -5    0.07    0.07
   0  -1   5   -0.05    0.01
   0  -1  -5   -0.02    0.06
   0  -1  -5    0.00    0.06
   0   1  -5   -0.04    0.05
   0   1  -5   -0.04    0.02
   0   1   5    0.01    0.07
   0   1   5   -0.05    0.06
   0   1  -5   -0.04    0.02
   1  -1   5   40.19    1.15
  -1  -1  -5   39.36    1.29
  -1  -1  -5   40.90    1.15
  -1  -1  -5   40.50    1.11
  -1  -1  -5   38.74    1.08
   1   1   5   39.68    1.15
   1   1   5   40.66    1.14
   1   1   5   39.35    1.32
  -1   1  -5   39.78    1.09
   2  -1   5  341.06    8.81
  -2  -1  -5  347.94    9.12
  -2  -1  -5  341.40    8.36
   2  -1   5  340.62    8.29
  -2  -1  -5  349.67    8.74
   2  -1   5  338.67    8.74
  -2  -1  -5  345.50    8.79
  -2   1  -5  330.70    8.77
   2   1   5  345.65    9.16
   2   1   5  345.83    8.79
   2   1   5  344.38    8.26
  -3  -1  -5   11.03    0.62
  -3  -1  -5   12.29    0.71
  -3  -1  -5   12.72    0.45
  -3  -1  -5   11.58    0.59
   3  -1   5   10.94    0.47
   3  -1   5   11.87    0.45
   3  -1   5   11.53    0.58
  -3  -1  -5   10.99    0.52
  -3   1  -5   11.03    0.47
  -3   1  -5   11.24    0.61
  -3   1  -5   11.53    0.73
   3   1   5   11.71    0.58
   3   1   5   11.51    0.55
   3   1   5   11.38    0.71
  -4  -1  -5    0.31    0.16
   4  -1   5    0.54    0.20
   4  -1   5    0.33    0.21
  -4  -1  -5    0.55    0.21
  -4  -1  -5    0.19    0.20
  -4  -1  -5    0.34    0.26
  -4  -1  -5    0.48    0.12
   4  -1   5    0.34    0.16
   4   1   5    0.17    0.24
   4   1   5    0.43    0.22
  -4   1  -5    0.54    0.14
  -4   1  -5    0.63    0.23
   4   1   5    0.37    0.15
  -4   1  -5    0.38    0.31
   5  -1   5   14.26    0.79
   5  -1   5   14.01    0.68
  -5  -1  -5   15.19    0.59
  -5  -1  -5   13.21    0.90
  -5  -1  -5   14.28    0.85
   5  -1   5   16.49    0.99
   5   1   5   13.44    0.75
  -5   1  -5   15.19    0.66
  -5   1  -5   13.91    0.84
  -5   1  -5   13.95    1.00
   5   1   5   15.59    0.77
  -6  -1  -5   -0.03    0.08
  -6  -1  -5   -0.03    0.14
   6  -1   5   -0.05    0.14
  -6  -1  -5    0.11    0.23
   6  -1   5   -0.15    0.16
  -6  -1  -5   -0.41    0.24
   6  -1   5   -0.11    0.25
  -6   1  -5   -0.05    0.10
   6   1   5    0.08    0.15
  -6   1  -5   -0.22    0.16
  -6   1  -5    0.08    0.39
   6   1   5   -0.21    0.26
  -7  -1  -5    1.00    0.39
   7  -1   5    0.35    0.25
  -7  -1  -5    0.37    0.15
  -7  -1  -5    0.67    0.38
   7  -1   5    0.47    0.39
   7  -1   5    0.54    0.26
  -7  -1  -5    0.13    0.21
  -7   1  -5    0.53    0.19
  -7   1  -5    0.40    0.31
   7   1   5    0.25    0.19
  -7   1  -5    0.28    0.17
   7   1   5    0.25    0.34
  -7   1  -5    0.52    0.48
   8  -1   5    3.72    0.71
   8  -1   5    3.77    0.59
  -8  -1  -5    2.63    0.34
  -8  -1  -5    3.52    0.67
  -8  -1  -5    2.84    0.49
  -8  -1  -5    3.35    0.64
   8  -1   5    2.24    0.45
  -8   1  -5    2.71    0.59
  -8   1  -5    2.49    0.37
   8   1   5    2.91    0.49
  -8   1  -5    3.09    0.40
   8   1   5    2.91    0.57
  -8   1  -5    1.95    0.66
   9  -1   5    4.91    0.65
  -9  -1  -5    4.24    0.46
  -9  -1  -5    3.15    0.67
   9  -1   5    3.78    0.64
  -9  -1  -5    3.63    0.71
  -9  -1  -5    3.84    0.62
  -9   1  -5    3.05    0.79
   9   1   5    3.47    0.67
  -9   1  -5    2.97    0.64
  -9   1  -5    3.67    0.49
  -9   1  -5    3.72    0.50
 -10  -1  -5    0.05    0.14
 -10  -1  -5    0.24    0.36
 -10  -1  -5   -0.08    0.40
  10  -1   5   -0.06    0.29
 -10  -1  -5    0.07    0.24
  10  -1   5    0.08    0.30
 -10   1  -5   -0.18    0.51
  10   1   5   -0.47    0.37
 -10   1  -5   -0.20    0.16
 -11  -1  -5    0.93    0.25
 -11  -1  -5    1.63    0.50
 -11  -1  -5    1.52    0.52
 -11  -1  -5    1.59    0.56
  11  -1   5    1.59    0.43
 -11   1  -5    0.28    0.53
  11   1   5    1.64    0.51
 -11   1  -5    0.80    0.31
  12  -1   5    2.50    0.54
 -12  -1  -5    2.80    0.65
 -12  -1  -5    2.49    0.62
 -12  -1  -5    2.12    0.70
 -12  -1  -5    2.71    0.42
 -12   1  -5    3.55    0.66
 -12   1  -5    1.91    0.76
  12   1   5    2.35    0.59
 -12   1  -5    1.40    0.38
 -13  -1  -5    6.21    0.64
  13  -1   5    6.52    0.81
 -13  -1  -5    7.73    1.04
 -13  -1  -5    6.92    1.02
 -13   1  -5    6.17    0.94
 -13   1  -5    6.67    0.79
 -13   1  -5    4.12    0.94
  13   1   5    6.55    0.92
 -14  -1  -5    4.69    0.56
  14  -1   5    6.53    0.83
 -14  -1  -5    4.07    0.87
 -14   1  -5    4.24    0.64
 -14   1  -5    5.12    0.92
  14   1   5    6.94    0.97
 -14   1  -5    7.09    1.26
  15  -1   5    2.24    0.47
 -15  -1  -5    0.47    0.24
 -15  -1  -5   -0.25    0.38
  15   1   5    1.53    0.50
 -15   1  -5    0.66    0.32
 -15   1  -5    0.27    0.41
  15  -2  -5    0.91    0.34
 -15  -2   5   -0.11    0.38
 -15   2   5    0.03    0.29
 -15   2   5   -0.03    0.28
  15   2  -5    0.78    0.62
 -14  -2   5    0.05    0.40
  14  -2  -5    1.00    0.38
 -14   2   5    0.27    0.29
 -14   2   5    0.01    0.29
  14   2  -5    0.59    0.56
 -13  -2   5    0.09    0.52
 -13  -2   5    0.75    0.44
  13  -2  -5    0.66    0.37
  13   2  -5    0.67    0.55
 -13   2   5    0.21    0.28
 -12  -2   5    0.89    0.43
  12  -2  -5    1.52    0.45
 -12  -2   5    0.98    0.60
 -12   2   5    0.54    0.32
 -12   2   5    1.23    0.46
  12   2  -5    1.37    0.63
  11  -2  -5    0.03    0.32
 -11  -2   5    0.23    0.44
 -11  -2   5   -0.07    0.24
  11  -2  -5    0.34    0.34
 -11   2   5    0.06    0.23
  11   2  -5    0.26    0.53
 -11   2   5    0.89    0.40
  10  -2  -5    7.78    0.98
  10  -2  -5    8.56    0.87
 -10  -2   5    7.06    1.01
 -10  -2   5    7.02    0.32
 -10  -2   5    7.01    0.88
 -10   2   5    6.82    0.72
  10   2  -5    7.35    0.95
 -10   2   5    7.32    1.03
  -9  -2   5    0.85    0.49
  -9  -2   5    0.91    0.13
  -9  -2   5    1.17    0.42
   9  -2  -5    1.16    0.41
   9  -2  -5    0.58    0.38
   9   2  -5    1.58    0.58
  -9   2   5    1.06    0.30
  -9   2   5    0.29    0.41
   8  -2  -5    8.24    0.88
  -8  -2   5    6.71    0.84
  -8  -2   5    8.51    0.86
   8  -2  -5    6.78    0.94
   8  -2  -5    6.70    0.70
   8   2  -5    7.91    0.83
  -8   2   5    6.62    0.94
  -8   2   5    7.70    0.58
  -8   2   5    5.65    0.80
   7  -2  -5    8.91    0.65
   7  -2  -5    7.49    0.90
  -7  -2   5   10.38    0.72
  -7  -2   5   10.48    0.83
   7   2  -5    9.40    0.67
  -7   2   5   11.27    1.11
   7   2  -5    9.92    0.77
  -7   2   5    9.57    0.62
  -7   2   5    9.36    0.93
   6  -2  -5    9.79    0.87
  -6  -2   5   10.76    0.77
   6  -2  -5   10.25    0.75
  -6  -2   5   10.40    0.67
   6  -2  -5    9.87    0.61
  -6   2   5    9.78    0.87
  -6   2   5    9.20    0.75
   6   2  -5    8.70    0.62
   6   2  -5    9.68    0.63
  -6   2   5    9.25    0.56
   5  -2  -5   46.43    1.50
  -5  -2   5   47.29    1.67
   5  -2  -5   45.36    1.69
  -5  -2   5   45.19    1.56
   5  -2  -5   49.11    1.89
   5  -2  -5   46.59    1.43
  -5   2   5   45.73    1.52
   5   2  -5   47.20    1.49
  -5   2   5   48.39    1.92
  -5   2   5   43.85    1.69
   4  -2  -5    0.64    0.13
   4  -2  -5    0.42    0.19
  -4  -2   5    0.46    0.19
  -4  -2   5    0.44    0.19
  -4  -2   5    0.62    0.21
   4  -2  -5    0.35    0.16
  -4   2   5    0.49    0.15
  -4   2   5    0.58    0.30
  -4   2   5    0.53    0.22
   4   2  -5    0.55    0.14
  -3  -2   5    3.25    0.33
   3  -2  -5    3.10    0.41
  -3  -2   5    3.24    0.34
   3  -2  -5    3.08    0.18
   3  -2  -5    2.61    0.36
   3  -2  -5    2.91    0.15
  -3   2   5    2.66    0.22
  -3   2   5    3.00    0.43
  -3   2   5    3.16    0.38
   3   2  -5    2.97    0.14
   2  -2  -5   82.71    2.32
  -2  -2   5   82.84    2.20
  -2  -2   5   83.66    2.19
  -2  -2   5   83.53    2.18
   2  -2  -5   83.88    2.30
   2  -2  -5   82.84    2.41
  -2   2   5   82.25    2.23
  -2   2   5   80.55    2.49
  -1  -2   5   18.96    0.62
  -1  -2   5   18.30    0.65
  -1  -2   5   18.85    0.59
  -1   2   5   18.38    0.74
   0  -2  -5   19.03    0.65
   0  -2   5   19.66    0.60
  -1  -2  -5   18.56    0.70
  -1  -2  -5   18.64    0.64
   1  -2   5   18.72    0.64
   1   2   5   19.89    0.74
  -2  -2  -5   82.86    2.30
   2  -2   5   82.15    2.25
  -2   2  -5   82.15    2.14
   2   2   5   85.14    2.15
   2   2   5   81.64    2.46
  -3  -2  -5    3.18    0.27
   3  -2   5    3.06    0.35
  -3  -2  -5    2.48    0.34
  -3  -2  -5    2.71    0.30
   3  -2   5    3.83    0.43
  -3   2  -5    2.94    0.21
   3   2   5    3.18    0.43
  -3   2  -5    3.87    0.40
   3   2   5    3.54    0.31
  -4  -2  -5    0.66    0.26
   4  -2   5    0.52    0.19
   4  -2   5    0.56    0.10
   4  -2   5    0.48    0.09
  -4  -2  -5    0.94    0.29
  -4  -2  -5    0.55    0.20
  -4  -2  -5    0.45    0.19
  -4   2  -5    0.68    0.24
   4   2   5    0.34    0.22
   4   2   5    0.72    0.19
  -4   2  -5    0.60    0.15
  -4   2  -5    0.22    0.27
   5  -2   5   47.74    1.68
  -5  -2  -5   47.28    1.68
  -5  -2  -5   47.16    1.72
  -5  -2  -5   44.87    1.72
   5  -2   5   46.84    1.40
   5  -2   5   46.75    1.37
  -5   2  -5   46.20    1.95
  -5   2  -5   46.59    1.50
   5   2   5   45.09    1.59
  -5   2  -5   45.62    1.70
   5   2   5   45.60    1.53
  -6  -2  -5   10.17    0.79
  -6  -2  -5    9.93    0.38
  -6  -2  -5    9.96    0.36
  -6  -2  -5   11.05    0.75
   6  -2   5    9.16    0.46
   6  -2   5   10.46    0.53
  -6  -2  -5    9.40    0.72
   6  -2   5   10.98    0.74
  -6   2  -5    9.70    0.55
  -6   2  -5    9.89    0.76
  -6   2  -5   10.39    1.08
   6   2   5   10.47    0.73
   6   2   5   10.20    0.64
  -7  -2  -5    8.96    0.95
  -7  -2  -5    9.31    0.39
  -7  -2  -5    9.72    0.77
   7  -2   5    7.93    0.79
  -7  -2  -5    8.50    0.40
  -7  -2  -5    9.34    0.91
   7  -2   5    9.73    0.57
   7  -2   5    8.02    0.90
   7   2   5    8.88    0.64
  -7   2  -5    8.13    0.88
  -7   2  -5    9.24    1.12
  -7   2  -5    8.92    0.57
   7   2   5    7.84    0.78
   8  -2   5    7.92    0.87
  -8  -2  -5    4.88    0.69
   8  -2   5    6.68    0.55
  -8  -2  -5    7.32    0.37
   8  -2   5    5.47    0.86
  -8  -2  -5    8.08    0.87
  -8  -2  -5    7.53    0.97
  -8   2  -5    6.26    0.83
  -8   2  -5    7.52    0.56
   8   2   5    7.45    0.82
  -8   2  -5    6.19    0.96
  -9  -2  -5    0.96    0.40
   9  -2   5    0.69    0.31
  -9  -2  -5    1.36    0.44
  -9  -2  -5    0.35    0.38
  -9  -2  -5    0.87    0.17
   9  -2   5    1.13    0.33
   9   2   5    0.74    0.49
  -9   2  -5    1.04    0.30
  -9   2  -5    0.49    0.63
 -10  -2  -5    5.49    0.84
 -10  -2  -5    8.61    1.09
 -10  -2  -5    7.38    0.41
  10  -2   5    7.11    0.72
  10  -2   5    7.21    0.92
 -10  -2  -5    8.60    0.94
  10   2   5    7.67    0.94
 -10   2  -5    6.39    0.69
 -10   2  -5    6.98    0.62
 -10   2  -5    4.80    1.03
 -11  -2  -5    0.45    0.16
 -11  -2  -5    0.28    0.44
  11  -2   5    0.88    0.30
 -11  -2  -5    0.46    0.36
  11  -2   5    0.13    0.34
 -11   2  -5   -0.04    0.59
  11   2   5    0.27    0.42
 -11   2  -5    0.12    0.23
 -11   2  -5    0.33    0.25
 -12  -2  -5    0.47    0.47
 -12  -2  -5    0.26    0.36
  12  -2   5    0.43    0.29
 -12  -2  -5    0.64    0.16
  12   2   5    1.38    0.49
 -12   2  -5    0.02    0.63
 -12   2  -5    0.79    0.31
  13  -2   5    0.87    0.30
 -13  -2  -5    0.47    0.48
 -13  -2  -5    0.62    0.46
  13   2   5    1.16    0.50
 -13   2  -5    0.59    0.32
 -13   2  -5   -0.05    0.61
  14  -2   5    0.85    0.29
 -14  -2  -5   -0.05    0.37
 -14   2  -5   -0.21    0.23
 -14   2  -5    0.97    0.67
  14   2   5    1.37    0.48
 -15  -2  -5    0.68    0.48
 -15   2  -5    0.24    0.29
 -15   2  -5    0.23    0.42
 -15  -3   5   -0.30    0.41
  15   3  -5    1.20    0.70
 -15   3   5    0.48    0.42
 -14  -3   5    1.61    0.83
 -14  -3   5    1.32    0.59
  14  -3  -5    2.28    0.40
  14   3  -5    1.66    0.75
 -14   3   5    1.14    0.45
  13  -3  -5    1.24    0.32
 -13  -3   5    0.39    0.41
 -13  -3   5    1.09    0.68
 -13   3   5    1.46    0.48
  13   3  -5    1.64    0.69
 -13   3   5    3.99    0.78
  12  -3  -5    4.83    0.56
 -12  -3   5    4.30    0.91
 -12  -3   5    4.59    0.88
  12  -3  -5    4.37    0.84
 -12   3   5    4.61    0.70
  12   3  -5    4.36    0.88
 -12   3   5    5.10    0.94
 -11  -3   5   10.29    1.29
  11  -3  -5   11.66    0.74
 -11  -3   5   10.88    1.22
  11  -3  -5   10.96    1.26
 -11   3   5   11.03    0.88
  11   3  -5   12.62    1.30
 -11   3   5   11.05    1.33
 -10  -3   5    1.35    0.55
 -10  -3   5    0.37    0.34
  10  -3  -5    1.43    0.32
  10  -3  -5    0.65    0.38
 -10   3   5    0.94    0.32
 -10   3   5    0.64    0.54
  10   3  -5    0.88    0.55
   9  -3  -5    4.88    0.50
  -9  -3   5    4.76    0.82
   9  -3  -5    5.41    0.80
  -9  -3   5    5.14    0.74
  -9   3   5    5.07    0.59
   9   3  -5    5.63    0.80
  -9   3   5    4.55    0.87
  -8  -3   5   14.10    1.05
   8  -3  -5   12.18    0.64
  -8  -3   5   13.88    0.98
   8  -3  -5   12.78    0.98
   8   3  -5   12.88    0.95
  -8   3   5   13.85    1.21
  -8   3   5   12.90    0.78
   7  -3  -5   13.20    0.94
   7  -3  -5   12.43    0.55
   7  -3  -5   11.96    0.50
  -7  -3   5   12.87    0.88
  -7  -3   5   13.91    0.95
   7  -3  -5   11.91    0.94
  -7   3   5   12.53    1.10
  -7   3   5   12.24    0.70
   7   3  -5   11.60    0.76
  -6  -3   5    5.84    0.67
  -6  -3   5    5.31    0.60
   6  -3  -5    3.93    0.57
  -6  -3   5    5.06    0.62
   6  -3  -5    4.85    0.65
  -6   3   5    4.73    0.40
  -6   3   5    4.11    0.60
   6   3  -5    4.77    0.46
  -6   3   5    5.82    0.83
  -5  -3   5    1.58    0.36
   5  -3  -5    0.76    0.29
  -5  -3   5    1.18    0.29
   5  -3  -5    1.73    0.35
  -5   3   5    0.36    0.34
  -5   3   5    1.23    0.33
   5   3  -5    1.24    0.19
  -5   3   5    1.22    0.23
   4  -3  -5   95.16    2.81
   4  -3  -5   90.46    2.79
  -4  -3   5   95.56    2.75
   4  -3  -5   96.76    2.83
  -4  -3   5   94.25    2.67
  -4   3   5   91.78    3.08
  -4   3   5   94.55    2.65
  -3  -3   5   37.11    1.32
  -3  -3   5   35.93    1.14
   3  -3  -5   34.37    1.27
  -3   3   5   34.93    1.07
  -3   3   5   34.26    1.39
  -2  -3   5   18.12    0.64
   2  -3  -5   18.07    0.76
   2  -3  -5   20.16    0.80
  -2  -3   5   18.83    0.63
  -2   3   5   18.65    0.83
  -1  -3   5  129.44    3.20
   1  -3  -5  130.27    3.37
  -1  -3   5  136.39    3.20
  -1   3   5  130.48    3.58
   0  -3  -5    0.08    0.07
   0  -3   5   -0.01    0.04
   0  -3   5   -0.05    0.04
   1  -3   5  134.83    3.33
  -1  -3  -5  132.20    3.42
  -1  -3  -5  134.16    3.34
  -2  -3  -5   17.98    0.67
   2  -3   5   19.40    0.76
   2  -3   5   17.78    0.70
  -2  -3  -5   17.49    0.73
   2   3   5   18.23    0.69
  -3  -3  -5   33.90    1.15
  -3  -3  -5   33.86    1.22
   3  -3   5   36.83    1.28
   3  -3   5   32.84    1.19
  -3   3  -5   34.67    0.96
   4  -3   5   91.81    2.80
  -4  -3  -5   86.71    2.63
  -4  -3  -5   97.10    2.80
   4  -3   5   98.95    2.78
   4   3   5   91.54    2.56
  -4   3  -5   91.67    2.58
  -4   3  -5  102.17    3.11
   5  -3   5    1.61    0.34
  -5  -3  -5    1.20    0.27
  -5  -3  -5    1.34    0.34
   5   3   5    1.46    0.32
  -5   3  -5    1.83    0.26
  -5   3  -5    1.13    0.39
  -6  -3  -5    4.43    0.65
  -6  -3  -5    4.24    0.62
   6  -3   5    5.00    0.61
  -6   3  -5    4.59    0.38
  -6   3  -5    4.48    0.73
   6   3   5    5.06    0.58
  -6   3  -5    5.50    0.65
   7  -3   5   13.27    0.90
  -7  -3  -5   12.36    0.94
  -7  -3  -5   13.63    0.99
  -7   3  -5   11.98    0.68
   7   3   5   11.80    0.88
  -7   3  -5   14.20    1.39
  -8  -3  -5   14.58    1.11
  -8  -3  -5   14.62    1.32
   8  -3   5   13.48    0.98
   8  -3   5   13.16    0.55
  -8   3  -5   13.71    1.44
  -8   3  -5   12.80    0.76
   8   3   5   13.59    1.02
   9  -3   5    2.99    0.61
   9  -3   5    5.52    0.40
  -9  -3  -5    4.53    0.80
  -9  -3  -5    4.17    0.72
  -9   3  -5    5.67    0.62
   9   3   5    4.84    0.78
  -9   3  -5    6.26    1.08
  10  -3   5    0.88    0.22
 -10  -3  -5    0.34    0.39
  10  -3   5    0.82    0.40
 -10  -3  -5    0.39    0.41
 -10   3  -5    1.14    0.33
 -10   3  -5   -1.03    0.53
  10   3   5    0.92    0.51
 -11  -3  -5   10.91    1.33
 -11  -3  -5   11.19    1.31
  11  -3   5   10.68    0.63
  11  -3   5   12.41    1.30
  11   3   5   13.12    1.28
 -11   3  -5    9.61    0.80
 -11   3  -5    9.03    1.45
 -12  -3  -5    4.58    0.91
  12  -3   5    5.08    0.53
 -12  -3  -5    3.25    0.81
  12  -3   5    5.33    0.91
 -12   3  -5    5.79    0.78
  12   3   5    5.57    0.87
 -12   3  -5    4.40    0.66
 -13  -3  -5    1.66    0.69
 -13  -3  -5    1.81    0.69
  13  -3   5    1.46    0.30
 -13   3  -5    0.60    0.34
  13   3   5    2.16    0.62
 -13   3  -5    0.68    0.34
 -14  -3  -5    2.84    0.87
 -14  -3  -5    2.03    0.75
  14   3   5    3.09    0.71
 -15  -3  -5    0.66    0.54
  15   3   5    2.45    0.64
 -15   3  -5    0.01    0.30
 -14  -4   5    1.00    0.74
 -14  -4   5    0.92    0.56
 -14   4   5    1.95    0.55
 -13  -4   5    0.46    0.55
 -13  -4   5    0.21    0.46
 -13   4   5    0.55    0.35
  12  -4  -5    5.32    0.94
 -12  -4   5    7.77    1.20
 -12  -4   5    5.55    0.98
 -12   4   5    6.04    0.80
 -11  -4   5   -0.15    0.30
  11  -4  -5    0.18    0.34
 -11  -4   5   -0.10    0.42
 -11   4   5   -0.08    0.21
 -10  -4   5   14.07    1.44
  10  -4  -5   11.98    1.26
 -10  -4   5   14.80    1.39
 -10   4   5   10.74    0.84
  -9  -4   5    0.08    0.36
  -9  -4   5    0.10    0.28
   9  -4  -5    0.51    0.34
  -9   4   5    0.03    0.21
   8  -4  -5   10.95    1.09
  -8  -4   5    8.72    1.02
  -8  -4   5    8.75    0.95
  -8   4   5    5.80    0.93
  -8   4   5    9.30    0.66
   7  -4  -5    2.47    0.46
   7  -4  -5    2.66    0.52
  -7  -4   5    1.83    0.45
  -7  -4   5    1.89    0.49
  -7   4   5    1.38    0.58
  -7   4   5    2.51    0.40
   6  -4  -5   60.85    2.25
  -6  -4   5   62.73    2.30
  -6  -4   5   62.97    2.17
  -6   4   5   66.01    2.57
  -6   4   5   56.82    1.96
   5  -4  -5    0.48    0.27
  -5  -4   5    0.82    0.30
  -5  -4   5    0.59    0.24
   5  -4  -5    0.53    0.24
  -5  -4   5    0.69    0.23
  -5   4   5    0.90    0.21
  -5   4   5    0.49    0.39
  -4  -4   5   20.02    1.05
  -4  -4   5   21.95    0.89
   4  -4  -5   20.22    0.99
  -4   4   5   21.81    0.77
  -4   4   5   21.24    1.14
   3  -4  -5    6.92    0.51
  -3  -4   5    6.59    0.39
  -3  -4   5    7.65    0.41
   3  -4  -5    7.20    0.52
  -3   4   5    6.84    0.60
  -2  -4   5   77.90    2.10
   2  -4  -5   85.36    2.38
  -2  -4   5   82.26    2.10
   2  -4  -5   85.01    2.35
  -2   4   5   82.92    2.46
  -1  -4   5    1.50    0.09
  -1  -4   5    1.68    0.10
   1  -4  -5    1.94    0.24
   0  -4   5   71.71    1.72
   0  -4  -5   68.99    1.88
   0  -4   5   69.39    1.72
   1  -4   5    1.87    0.19
  -1  -4  -5    1.65    0.20
  -1  -4  -5    1.76    0.23
  -2  -4  -5   84.21    2.33
   2  -4   5   83.54    2.34
  -2  -4  -5   81.71    2.23
   2  -4   5   86.30    2.30
  -3  -4  -5    7.62    0.51
   3  -4   5    7.39    0.52
   3  -4   5    8.26    0.51
  -3  -4  -5    6.68    0.41
  -4  -4  -5   21.24    0.90
   4  -4   5   21.22    1.01
  -4  -4  -5   21.19    0.99
   4  -4   5   22.34    0.99
  -4   4  -5   22.11    0.71
  -4   4  -5   21.82    1.10
  -5  -4  -5    0.34    0.17
   5  -4   5    0.10    0.14
   5  -4   5    0.82    0.27
  -5  -4  -5    0.70    0.29
   5   4   5    0.72    0.21
  -5   4  -5    0.75    0.17
  -5   4  -5    1.05    0.41
   6  -4   5   64.26    2.29
  -6  -4  -5   66.43    2.34
  -6   4  -5   67.06    2.66
  -6   4  -5   64.00    2.01
   6   4   5   62.75    2.06
   7  -4   5    2.21    0.49
  -7  -4  -5    1.87    0.49
  -7   4  -5    2.14    0.35
   7   4   5    2.58    0.56
  -7   4  -5    2.42    0.69
   8  -4   5    7.57    0.88
  -8  -4  -5    9.97    1.12
  -8  -4  -5   10.30    1.09
  -8   4  -5    9.35    0.65
  -9  -4  -5    0.15    0.36
   9  -4   5   -0.04    0.24
  -9  -4  -5    0.21    0.32
  -9   4  -5   -0.04    0.16
 -10  -4  -5   10.60    1.31
 -10  -4  -5   13.83    1.41
  10  -4   5   12.31    1.27
 -10   4  -5   13.29    0.88
 -11  -4  -5    0.28    0.36
 -11  -4  -5   -0.44    0.36
  11  -4   5   -0.12    0.33
 -11   4  -5   -0.25    0.19
 -12  -4  -5    7.99    1.25
  12  -4   5    7.06    1.07
 -12  -4  -5    7.33    1.20
 -12   4  -5    5.88    0.77
 -13  -4  -5    0.23    0.52
 -13  -4  -5    0.22    0.46
  13  -4   5    0.00    0.35
 -13   4  -5    0.38    0.33
 -14  -4  -5    2.15    0.80
 -14  -4  -5    0.71    0.55
 -14   4  -5    1.48    0.49
  14   4   5    2.80    0.71
 -14   4  -5    1.11    0.47
 -14  -5   5    0.61    0.64
 -14  -5   5    0.24    0.65
 -14   5   5    0.44    0.39
 -13  -5   5    1.72    0.71
  13  -5  -5    1.36    0.58
 -13  -5   5    0.61    0.52
 -13   5   5    1.25    0.47
 -12  -5   5    6.13    1.09
 -12  -5   5    7.07    1.15
  12  -5  -5    7.72    1.14
 -12   5   5    7.48    0.89
 -11  -5   5    1.03    0.51
  11  -5  -5    0.69    0.44
 -11  -5   5    0.40    0.50
 -11   5   5    0.20    0.30
 -10  -5   5    8.27    1.07
  10  -5  -5    8.98    1.13
 -10  -5   5    8.50    1.15
 -10   5   5    9.00    0.78
  -9  -5   5    0.65    0.37
  -9  -5   5    0.29    0.40
   9  -5  -5    0.48    0.35
  -9   5   5    0.52    0.28
  -8  -5   5    8.76    1.10
   8  -5  -5   11.60    1.16
  -8  -5   5   10.20    1.03
  -8   5   5    9.43    0.73
  -7  -5   5    0.93    0.43
   7  -5  -5    1.55    0.42
  -7  -5   5    1.81    0.45
   6  -5  -5   25.27    1.31
  -6  -5   5   26.50    1.25
   5  -5  -5   10.69    0.77
  -5  -5   5   11.05    0.69
  -5   5   5   12.39    1.02
  -4  -5   5    4.14    0.41
   4  -5  -5    3.73    0.48
   4  -5  -5    3.14    0.47
  -4  -5   5    3.60    0.38
  -4   5   5    4.32    0.63
   3  -5  -5    6.42    0.51
  -3  -5   5    5.69    0.35
   3  -5  -5    6.29    0.50
  -3  -5   5    6.03    0.36
  -3   5   5    7.15    0.66
   2  -5  -5    0.58    0.20
  -2  -5   5    0.68    0.11
  -2  -5   5    0.63    0.11
   2  -5  -5    0.56    0.20
  -2   5   5    0.89    0.24
   1  -5  -5    0.20    0.12
   0  -5  -5    0.10    0.08
  -1  -5  -5    0.15    0.11
  -1  -5  -5    0.17    0.09
   1  -5   5    0.16    0.10
   2  -5   5    0.93    0.21
  -2  -5  -5    0.75    0.15
   2  -5   5    0.82    0.18
  -2  -5  -5    0.62    0.18
   3  -5   5    5.61    0.54
  -3  -5  -5    5.25    0.50
  -3  -5  -5    5.31    0.37
   3  -5   5    6.18    0.45
  -4  -5  -5    4.41    0.45
  -4  -5  -5    4.43    0.52
   4  -5   5    3.64    0.49
   4  -5   5    3.92    0.47
   5  -5   5   12.09    0.78
  -5  -5  -5   11.98    0.81
  -5  -5  -5   11.60    0.69
  -6  -5  -5   23.30    1.26
   6  -5   5   26.01    1.29
  -7  -5  -5    0.81    0.42
   7  -5   5    0.91    0.37
   8  -5   5   10.26    1.04
  -8  -5  -5   10.37    1.11
   9  -5   5    0.15    0.31
  -9  -5  -5    1.09    0.48
 -10  -5  -5    7.91    1.10
  10  -5   5    8.67    1.09
 -10   5  -5    7.78    0.84
  11  -5   5    0.23    0.35
 -11  -5  -5   -0.18    0.39
 -11   5  -5    0.46    0.30
 -12  -5  -5    7.99    1.21
  12  -5   5    7.10    1.09
 -12   5  -5    6.95    0.86
  13  -5   5    0.27    0.49
 -13  -5  -5    0.66    0.58
 -13   5  -5    0.82    0.44
 -14  -5  -5    0.82    0.60
 -14   5  -5    0.14    0.35
 -13  -6   5    0.59    0.55
  13  -6  -5    0.68    0.57
 -13  -6   5    0.87    0.68
  12  -6  -5    1.46    0.61
 -12  -6   5    1.53    0.65
 -12  -6   5    3.48    0.89
 -11  -6   5   -0.27    0.46
  11  -6  -5    1.12    0.52
 -11  -6   5    1.24    0.57
 -10  -6   5    1.07    0.54
  10  -6  -5    0.06    0.35
  -9  -6   5    0.35    0.42
   9  -6  -5    1.12    0.45
  -8  -6   5   -0.23    0.28
   8  -6  -5   -0.11    0.25
   7  -6  -5    1.99    0.48
  -7  -6   5    2.12    0.46
   6  -6  -5    0.01    0.22
  -6  -6   5    0.25    0.28
   5  -6  -5    0.41    0.25
  -5  -6   5    0.13    0.20
  -5  -6   5    0.35    0.18
  -4  -6   5    6.04    0.44
  -4  -6   5    4.83    0.44
   4  -6  -5    6.09    0.66
   3  -6  -5    1.11    0.29
   3  -6  -5    1.63    0.33
  -3  -6   5    1.12    0.19
  -3  -6   5    1.08    0.18
  -2  -6   5    1.69    0.15
   2  -6  -5    1.19    0.26
  -2  -6   5    1.41    0.14
   2  -6  -5    1.86    0.31
   1  -6  -5    2.82    0.32
   0  -6  -5    9.15    0.45
  -1  -6  -5    2.81    0.27
   1  -6   5    2.89    0.26
   2  -6   5    1.07    0.24
  -2  -6  -5    1.45    0.26
   2  -6   5    1.17    0.22
  -2  -6  -5    1.20    0.19
  -3  -6  -5    0.94    0.25
   3  -6   5    1.38    0.30
   3  -6   5    1.52    0.29
  -3  -6  -5    1.08    0.21
  -4  -6  -5    5.33    0.43
  -4  -6  -5    5.26    0.56
   4  -6   5    6.68    0.54
   5  -6   5    0.51    0.27
  -5  -6  -5    0.81    0.31
  -6  -6  -5   -0.34    0.23
   6  -6   5    0.03    0.26
   7  -6   5    2.39    0.52
  -7  -6  -5    2.11    0.52
  -8  -6  -5   -0.43    0.26
   8  -6   5    0.06    0.26
  -9  -6  -5    1.35    0.52
   9  -6   5    1.69    0.54
 -10  -6  -5    0.82    0.44
  10  -6   5    0.01    0.32
  11  -6   5    1.01    0.49
 -11  -6  -5    1.02    0.55
 -12  -6  -5    2.56    0.79
  12  -6   5    2.04    0.66
 -13  -6  -5    0.66    0.60
  13  -6   5    0.12    0.48
  12  -7  -5    1.82    0.66
 -12  -7   5    1.83    0.71
 -11  -7   5    1.90    0.71
  11  -7  -5    3.01    0.76
 -10  -7   5    1.40    0.59
  10  -7  -5   -0.39    0.32
  -9  -7   5    3.17    0.70
   9  -7  -5    4.53    0.82
   8  -7  -5   12.76    1.27
  -8  -7   5   14.14    1.09
   7  -7  -5    2.12    0.52
  -7  -7   5    2.07    0.48
   6  -7  -5    2.12    0.50
  -6  -7   5    1.50    0.39
  -5  -7   5    4.40    0.51
   5  -7  -5    3.31    0.54
  -4  -7   5   24.43    0.98
   4  -7  -5   26.45    1.26
   3  -7  -5    0.74    0.25
  -3  -7   5    0.68    0.15
  -3  -7   5    1.00    0.18
   2  -7  -5    0.14    0.18
  -2  -7   5    0.15    0.07
   2  -7  -5    0.12    0.14
  -2  -7   5    0.06    0.07
   1  -7  -5    9.71    0.54
   0  -7  -5   -0.06    0.09
  -1  -7  -5    9.43    0.46
   1  -7   5    8.33    0.43
   1  -7   5    9.28    0.46
   2  -7   5    0.05    0.14
  -2  -7  -5   -0.07    0.14
   2  -7   5    0.09    0.15
  -2  -7  -5    0.12    0.11
  -3  -7  -5    0.83    0.20
   3  -7   5    0.55    0.21
  -3  -7  -5    0.95    0.26
  -4  -7  -5   24.98    1.13
   4  -7   5   23.78    1.12
   5  -7   5    4.88    0.63
  -5  -7  -5    4.57    0.60
   6  -7   5    2.25    0.49
  -6  -7  -5    1.34    0.43
  -7  -7  -5    2.26    0.53
   7  -7   5    1.77    0.47
   8  -7   5   14.79    1.15
  -8  -7  -5   14.69    1.36
  -9  -7  -5    3.24    0.72
   9  -7   5    3.37    0.72
 -10  -7  -5    0.74    0.53
  10  -7   5    0.53    0.45
  11  -7   5    1.52    0.60
 -11  -7  -5    3.45    0.85
 -12  -7  -5    0.48    0.57
  12  -7   5    1.53    0.62
  10  -8  -5    2.25    0.70
 -10  -8   5    3.60    0.81
   9  -8  -5    1.14    0.50
  -9  -8   5    1.37    0.60
  -8  -8   5    1.20    0.47
   8  -8  -5    1.91    0.56
  -7  -8   5   -0.38    0.28
   7  -8  -5    0.33    0.33
   6  -8  -5    0.50    0.33
  -6  -8   5    0.42    0.31
  -5  -8   5    0.01    0.23
   5  -8  -5   -0.08    0.20
   4  -8  -5    0.06    0.20
  -4  -8   5    0.24    0.19
  -3  -8   5    1.13    0.21
   3  -8  -5    0.85    0.31
  -3  -8   5    1.28    0.21
   2  -8  -5   11.07    0.70
  -2  -8   5   10.64    0.39
  -2  -8   5   10.50    0.40
   1  -8  -5    0.22    0.17
   0  -8  -5   16.63    0.71
   0  -8   5   16.04    0.55
   1  -8   5    0.30    0.15
   1  -8   5    0.14    0.12
  -1  -8  -5    0.13    0.13
  -2  -8  -5   10.79    0.56
   2  -8   5   11.59    0.62
   3  -8   5    1.35    0.29
  -3  -8  -5    1.66    0.32
  -4  -8  -5    0.30    0.23
   4  -8   5    0.02    0.19
  -5  -8  -5   -0.08    0.22
   5  -8   5    0.26    0.24
  -6  -8  -5    0.72    0.37
   6  -8   5    0.41    0.32
   7  -8   5   -0.29    0.21
  -7  -8  -5    0.14    0.32
  -8  -8  -5    3.09    0.68
   8  -8   5    2.82    0.64
   9  -8   5    3.35    0.69
  -9  -8  -5    1.45    0.58
  10  -8   5    2.58    0.71
 -10  -8  -5    4.49    0.87
   9  -9  -5   -0.02    0.37
  -9  -9   5    0.24    0.40
  -8  -9   5    5.15    0.79
   8  -9  -5    2.96    0.67
   7  -9  -5    0.86    0.41
  -7  -9   5    0.48    0.38
   6  -9  -5    1.69    0.49
  -6  -9   5    2.21    0.46
  -5  -9   5    4.57    0.54
   5  -9  -5    3.25    0.59
  -4  -9   5    6.86    0.52
   4  -9  -5    7.28    0.79
   3  -9  -5   -0.14    0.17
  -3  -9   5   -0.03    0.13
   2  -9  -5    0.13    0.18
   1  -9  -5   -0.05    0.14
   0  -9   5    0.14    0.10
   0  -9   5   -0.03    0.08
   1  -9   5    0.14    0.13
   2  -9   5    0.15    0.15
   3  -9   5    0.14    0.21
   4  -9   5    6.27    0.68
  -4  -9  -5    6.78    0.68
   5  -9   5    3.00    0.52
  -5  -9  -5    4.00    0.59
  -6  -9  -5    1.70    0.44
   6  -9   5    1.64    0.44
  -7  -9  -5    0.70    0.38
   7  -9   5    1.29    0.45
   8  -9   5    4.92    0.80
  -8  -9  -5    6.05    0.89
  -9  -9  -5    0.50    0.42
   9  -9   5    0.38    0.38
   7 -10  -5    0.00    0.31
  -7 -10   5   -0.11    0.30
  -6 -10   5    3.63    0.58
   6 -10  -5    2.64    0.60
   5 -10  -5   -0.13    0.22
  -5 -10   5    0.02    0.23
   4 -10  -5    0.02    0.23
  -4 -10   5    0.03    0.21
   3 -10  -5    3.73    0.56
  -3 -10   5    3.25    0.32
   2 -10  -5    0.72    0.28
   1 -10  -5    3.48    0.45
   0 -10  -5    3.43    0.43
   0 -10   5    3.11    0.24
   1 -10   5    3.04    0.32
   2 -10   5    0.84    0.24
   3 -10   5    3.21    0.46
   4 -10   5    0.18    0.25
   5 -10   5   -0.11    0.23
   6 -10   5    2.25    0.52
  -6 -10  -5    3.34    0.60
  -7 -10  -5    0.71    0.36
   7 -10   5    0.03    0.34
   2 -11  -5    1.09    0.33
   1 -11  -5    0.21    0.21
   0 -11  -5   -0.21    0.14
  -1 -11  -5    0.48    0.22
   1 -11   5    0.67    0.18
   2 -11   5    1.02    0.25
 -15   0   6    0.16    0.24
 -15   0   6    0.51    0.41
  15   0  -6    1.21    0.52
 -14   0   6    4.89    0.62
  14   0  -6    5.36    0.92
  13   0  -6    2.17    0.66
 -13   0   6    1.80    0.39
 -12   0   6    4.11    0.55
  12   0  -6    3.71    0.78
 -11   0   6   15.11    0.87
  11   0  -6   14.67    1.19
 -11   0   6   14.06    0.84
 -10   0   6    6.50    0.56
 -10   0   6    7.09    1.02
 -10   0   6    7.51    0.57
  10   0  -6    5.52    0.85
  -9   0   6    5.02    0.54
   9   0  -6    6.03    0.78
   9   0  -6    4.32    0.73
  -9   0   6    7.17    0.91
  -8   0   6   16.84    0.83
  -8   0   6   16.75    1.16
   8   0  -6   17.13    1.05
   8   0  -6   16.23    1.10
   7   0  -6    0.45    0.39
  -7   0   6    0.81    0.21
  -7   0   6    0.73    0.35
   7   0  -6    0.56    0.27
   6   0  -6   16.51    0.93
  -6   0   6   18.11    0.77
   6   0  -6   18.25    0.97
  -6   0   6   16.86    1.00
   5   0  -6   31.61    1.24
   5   0  -6   31.18    1.42
  -5   0   6   31.10    1.09
   5   0  -6   27.42    1.24
  -5   0   6   33.11    1.34
  -4   0   6  214.76    5.65
   4   0  -6  233.94    5.67
   4   0  -6  214.59    5.84
   4   0  -6  213.65    6.17
  -4   0   6  214.06    5.74
  -3   0   6   16.17    0.72
   3   0  -6   12.88    0.63
  -3   0   6   14.34    0.56
   3   0  -6   14.52    0.68
   2   0  -6   17.03    0.69
   2   0  -6   16.75    0.63
  -2   0   6   16.75    0.59
  -2   0   6   16.00    0.67
  -1   0   6   34.62    1.03
   1   0  -6   33.05    1.04
  -1   0   6   33.05    0.98
   1   0  -6   31.18    0.97
  -1   0   6   31.77    0.96
   0   0   6    6.08    0.28
   0   0   6    6.66    0.28
   0   0   6    6.68    0.33
  -1   0  -6   31.98    0.95
   1   0   6   33.33    1.00
   1   0   6   31.64    0.99
   2   0   6   17.08    0.68
  -2   0  -6   17.11    0.59
   2   0   6   16.51    0.64
  -2   0  -6   16.45    0.60
  -2   0  -6   17.47    0.86
  -2   0  -6   16.01    0.72
  -3   0  -6   14.74    0.56
  -3   0  -6   15.15    0.74
  -3   0  -6   15.34    0.60
   3   0   6   11.42    0.77
  -3   0  -6   13.87    0.84
   3   0   6   15.38    0.67
  -4   0  -6  216.86    5.65
  -4   0  -6  209.89    5.15
  -4   0  -6  217.70    5.65
   4   0   6  217.44    5.52
  -4   0  -6  214.13    6.19
   4   0   6  212.78    5.74
   4   0   6  211.23    6.17
   5   0   6   27.63    1.45
  -5   0  -6   30.86    1.51
   5   0   6   31.40    1.20
  -5   0  -6   32.65    1.14
  -5   0  -6   31.64    1.35
  -6   0  -6   16.77    1.02
   6   0   6   16.73    1.15
  -6   0  -6   16.93    0.82
   6   0   6   17.76    0.93
  -6   0  -6   18.56    1.20
  -6   0  -6   16.68    0.74
   7   0   6    0.51    0.26
  -7   0  -6    0.39    0.43
  -7   0  -6    0.57    0.23
  -7   0  -6    0.73    0.35
  -7   0  -6    0.93    0.22
   7   0   6    0.23    0.27
  -8   0  -6   17.82    0.96
  -8   0  -6   17.45    0.83
   8   0   6   17.44    1.05
  -8   0  -6   17.91    1.21
  -8   0  -6   16.65    1.33
   8   0   6   16.55    1.01
  -9   0  -6    6.44    0.50
   9   0   6    3.97    0.64
   9   0   6    5.48    0.70
  -9   0  -6    5.80    0.69
  -9   0  -6    4.08    0.83
  -9   0  -6    6.40    0.92
 -10   0  -6    6.99    0.84
 -10   0  -6    9.29    1.18
 -10   0  -6    7.87    1.13
 -10   0  -6    7.11    0.57
  10   0   6    6.60    0.82
 -11   0  -6   13.76    1.06
 -11   0  -6   14.78    1.52
 -11   0  -6   16.04    0.90
 -11   0  -6   14.62    1.53
  11   0   6   17.13    1.14
 -12   0  -6    3.37    0.66
 -12   0  -6    4.11    0.94
  12   0   6    4.60    0.74
 -12   0  -6    4.28    0.57
  13   0   6    3.23    0.67
 -13   0  -6    2.69    0.79
 -13   0  -6    3.24    0.72
 -13   0  -6    1.59    0.39
 -14   0  -6    6.36    1.01
  14   0   6    6.50    0.88
 -14   0  -6    4.59    0.63
  15   0   6    1.20    0.43
 -15   0  -6   -0.17    0.35
 -15   0  -6    0.06    0.21
  15  -1  -6    1.66    0.56
 -15  -1   6    1.40    0.62
 -15   1   6    1.50    0.42
  15   1  -6    2.39    0.73
 -14  -1   6    0.55    0.24
  14  -1  -6    1.01    0.51
 -14  -1   6    0.19    0.36
 -14   1   6    0.54    0.30
  14   1  -6    2.18    0.67
  13  -1  -6    2.84    0.64
 -13  -1   6    2.37    0.60
 -13  -1   6    2.50    0.39
 -13   1   6    2.67    0.52
 -13   1   6    2.23    0.47
  13   1  -6    1.95    0.70
 -12  -1   6    0.77    0.25
  12  -1  -6    0.64    0.46
 -12  -1   6    0.69    0.56
  12   1  -6    0.75    0.60
 -12   1   6    0.40    0.28
  11  -1  -6   13.66    1.09
 -11  -1   6   15.93    1.55
 -11  -1   6   15.18    0.77
 -11   1   6   13.87    0.89
  11   1  -6   13.98    1.21
  10  -1  -6   20.98    1.33
 -10  -1   6   20.39    0.91
 -10  -1   6   20.06    1.45
  10  -1  -6   19.55    1.28
 -10   1   6   21.76    1.08
  10   1  -6   19.90    1.39
   9  -1  -6   12.67    1.03
  -9  -1   6   14.13    1.15
  -9  -1   6   14.87    0.71
   9  -1  -6   16.67    1.10
   9   1  -6   13.95    1.14
  -9   1   6   14.50    1.18
  -9   1   6   13.29    0.81
  -8  -1   6   21.29    1.30
  -8  -1   6   23.67    0.93
   8  -1  -6   23.28    1.26
   8  -1  -6   21.85    1.24
  -8   1   6   23.03    1.41
   8   1  -6   23.95    1.22
  -8   1   6   23.00    1.34
   8   1  -6   24.66    1.32
  -8   1   6   24.10    1.07
   7  -1  -6   12.43    0.85
  -7  -1   6   11.55    0.56
   7  -1  -6   10.09    1.06
   7  -1  -6   10.67    0.82
  -7  -1   6   11.06    0.55
  -7  -1   6   11.37    0.88
  -7   1   6   11.53    0.65
  -7   1   6    9.85    0.98
   7   1  -6   10.55    0.74
  -7   1   6   12.19    0.95
   7   1  -6   13.10    0.89
  -6  -1   6    1.50    0.38
  -6  -1   6    1.93    0.24
  -6  -1   6    1.40    0.22
  -6  -1   6    1.53    0.23
   6  -1  -6    2.13    0.53
   6  -1  -6    2.04    0.45
   6  -1  -6    1.90    0.40
   6   1  -6    1.92    0.37
  -6   1   6    1.78    0.43
  -6   1   6    1.83    0.29
  -6   1   6    1.36    0.38
   6   1  -6    2.21    0.43
   5  -1  -6   86.10    2.98
  -5  -1   6   89.74    2.44
  -5  -1   6   89.38    2.43
   5  -1  -6   84.18    2.68
  -5  -1   6   90.10    2.71
   5  -1  -6   86.90    2.66
   5   1  -6   90.30    2.61
  -5   1   6   86.47    2.93
  -5   1   6   83.86    2.54
  -5   1   6   85.52    2.72
  -4  -1   6    0.98    0.14
   4  -1  -6    1.34    0.30
   4  -1  -6    0.87    0.31
  -4  -1   6    0.89    0.23
  -4  -1   6    1.18    0.16
   4  -1  -6    0.86    0.23
   4   1  -6    1.10    0.22
  -4   1   6    1.07    0.29
   4   1  -6    0.60    0.20
  -4   1   6    1.14    0.20
  -3  -1   6   31.74    1.12
   3  -1  -6   31.19    1.27
  -3  -1   6   31.54    0.92
   3  -1  -6   31.83    1.12
   3  -1  -6   30.86    1.16
  -3  -1   6   32.01    0.93
   3   1  -6   33.75    1.02
  -3   1   6   34.34    1.19
   3   1  -6   32.95    1.11
  -3   1   6   31.36    1.05
  -2  -1   6  178.55    4.63
   2  -1  -6  189.15    4.84
   2  -1  -6  184.64    4.73
  -2  -1   6  188.12    4.72
  -2  -1   6  187.81    4.68
   2  -1  -6  182.61    5.13
   2  -1  -6  187.05    4.90
   2   1  -6  187.78    4.64
  -2   1   6  183.67    4.86
  -2   1   6  186.24    4.70
   2   1  -6  187.69    4.79
  -1  -1   6  397.76    9.48
  -1  -1   6  394.99    9.44
   1  -1  -6  385.64   10.11
   1  -1  -6  398.15   10.08
  -1   1   6  405.07    9.45
   1   1  -6  404.24    9.41
  -1   1   6  374.34   10.11
   1   1  -6  390.79   10.02
   0  -1   6   -0.01    0.01
   0  -1   6   -0.04    0.06
   0  -1  -6   -0.11    0.06
   0  -1  -6    0.11    0.09
   0   1  -6    0.06    0.04
   0   1   6   -0.01    0.07
   0   1   6    0.00    0.07
   1  -1   6  399.19   10.10
   1  -1   6  411.03    9.51
  -1  -1  -6  394.41   10.13
  -1  -1  -6  397.77   10.11
  -1  -1  -6  394.39   10.47
   1   1   6  407.24    9.50
  -1   1  -6  397.34    8.84
  -1   1  -6  392.35   10.13
  -1   1  -6  399.38   10.16
   1   1   6  380.92   10.24
  -2  -1  -6  189.47    5.20
  -2  -1  -6  191.27    4.82
  -2  -1  -6  189.40    4.78
   2  -1   6  184.67    4.81
   2  -1   6  187.81    4.70
  -2  -1  -6  190.42    4.88
   2  -1   6  185.47    4.83
   2   1   6  184.80    5.23
   2   1   6  186.53    4.66
   2   1   6  182.52    4.91
  -2   1  -6  183.74    4.85
   3  -1   6   34.19    1.17
  -3  -1  -6   31.60    1.21
  -3  -1  -6   31.27    1.14
  -3  -1  -6   32.59    1.00
  -3  -1  -6   33.24    1.08
   3  -1   6   33.15    1.01
   3  -1   6   31.81    1.04
  -3  -1  -6   33.74    1.33
   3   1   6   35.46    1.38
  -3   1  -6   33.30    1.21
  -3   1  -6   32.34    1.05
  -3   1  -6   32.88    1.36
   3   1   6   32.52    1.11
   3   1   6   34.40    1.14
   4  -1   6    1.27    0.26
  -4  -1  -6    0.85    0.27
   4  -1   6    0.66    0.18
  -4  -1  -6    0.68    0.22
  -4  -1  -6    0.71    0.31
  -4  -1  -6    0.88    0.15
  -4  -1  -6    0.74    0.21
  -4   1  -6    1.21    0.20
   4   1   6    1.33    0.26
  -4   1  -6    0.60    0.31
  -4   1  -6    0.62    0.22
   4   1   6    1.22    0.34
   4   1   6    0.82    0.26
   5  -1   6   92.91    3.11
  -5  -1  -6   92.18    2.54
   5  -1   6   91.26    2.65
  -5  -1  -6   90.32    2.62
  -5  -1  -6   87.98    3.01
   5  -1   6   88.86    2.72
  -5  -1  -6   92.46    2.85
   5   1   6   86.40    2.64
  -5   1  -6   86.67    2.80
  -5   1  -6   88.62    3.13
   5   1   6   88.02    2.72
  -5   1  -6   92.80    2.62
  -5   1  -6   90.83    2.62
  -6  -1  -6    1.70    0.46
  -6  -1  -6    1.79    0.25
   6  -1   6    1.78    0.45
  -6  -1  -6    1.79    0.40
   6  -1   6    1.30    0.34
   6  -1   6    1.53    0.32
  -6  -1  -6    1.60    0.34
  -6   1  -6    1.25    0.35
  -6   1  -6    1.45    0.52
   6   1   6    1.82    0.34
   6   1   6    1.71    0.39
  -6   1  -6    1.96    0.30
  -6   1  -6    1.32    0.25
   7  -1   6    9.75    0.69
  -7  -1  -6   10.75    0.76
  -7  -1  -6   11.34    0.91
  -7  -1  -6   12.26    0.60
   7  -1   6   11.51    1.00
   7  -1   6   12.15    0.84
  -7  -1  -6   12.47    1.02
  -7   1  -6   12.05    0.66
  -7   1  -6   11.42    0.64
  -7   1  -6   12.49    1.13
   7   1   6   11.83    0.85
   7   1   6   11.01    0.76
  -7   1  -6   10.72    0.88
  -8  -1  -6   22.06    1.18
  -8  -1  -6   23.43    0.96
  -8  -1  -6   27.06    1.52
   8  -1   6   24.29    1.53
  -8  -1  -6   23.41    1.41
   8  -1   6   22.65    1.26
   8  -1   6   21.61    1.10
  -8   1  -6   25.23    1.07
   8   1   6   24.79    1.29
  -8   1  -6   25.35    1.64
   8   1   6   22.45    1.20
  -8   1  -6   24.32    1.06
  -8   1  -6   22.95    1.36
  -9  -1  -6   13.07    1.16
   9  -1   6   12.02    0.87
  -9  -1  -6   12.31    1.26
  -9  -1  -6   13.48    0.70
   9  -1   6   14.06    1.01
  -9  -1  -6   13.40    0.95
   9   1   6   12.77    1.03
  -9   1  -6   13.39    1.11
  -9   1  -6   17.46    1.67
  -9   1  -6   14.37    0.80
  10  -1   6   20.76    1.16
 -10  -1  -6   20.37    1.25
  10  -1   6   20.93    1.31
 -10  -1  -6   20.86    1.48
 -10  -1  -6   21.68    0.96
 -10  -1  -6   20.53    1.49
  10   1   6   18.62    1.25
 -10   1  -6   19.91    1.04
 -10   1  -6   20.87    1.70
 -11  -1  -6   12.92    1.37
 -11  -1  -6   14.01    0.80
 -11  -1  -6   16.16    1.16
  11  -1   6   15.10    1.01
 -11  -1  -6   16.49    1.61
 -11   1  -6   15.09    1.71
  11   1   6   13.13    1.08
 -11   1  -6   14.26    0.89
 -12  -1  -6    0.80    0.45
  12  -1   6    1.20    0.39
 -12  -1  -6    0.40    0.24
 -12  -1  -6    1.34    0.63
 -12  -1  -6    1.66    0.51
 -12   1  -6    0.27    0.27
  12   1   6    1.12    0.50
 -12   1  -6    1.05    0.41
 -12   1  -6   -0.09    0.56
 -13  -1  -6    1.97    0.61
  13  -1   6    3.07    0.57
 -13  -1  -6    4.53    0.79
 -13  -1  -6    3.18    0.47
 -13   1  -6    2.00    0.74
 -13   1  -6    2.00    0.56
 -13   1  -6    2.32    0.49
  13   1   6    3.07    0.67
  14  -1   6    1.84    0.46
 -14  -1  -6    0.51    0.25
 -14  -1  -6    0.17    0.43
 -14   1  -6    0.41    0.29
  14   1   6    1.38    0.49
 -14   1  -6    0.16    0.36
 -15  -1  -6    1.74    0.68
 -15  -1  -6    1.65    0.35
  15  -1   6    4.29    0.69
  15   1   6    2.41    0.62
 -15   1  -6    2.42    0.70
 -15   1  -6    1.79    0.46
  15  -2  -6    1.58    0.43
 -15  -2   6    0.01    0.35
 -15   2   6    0.30    0.34
 -15   2   6    0.12    0.31
  15   2  -6    0.38    0.57
  14  -2  -6    1.06    0.40
 -14  -2   6    0.62    0.42
  14   2  -6    1.40    0.66
 -14   2   6    0.61    0.37
 -13  -2   6    3.08    0.76
 -13  -2   6    1.75    0.77
  13  -2  -6    2.03    0.52
 -13   2   6    1.89    0.47
  13   2  -6    2.12    0.71
 -12  -2   6    0.80    0.61
  12  -2  -6    2.05    0.51
 -12  -2   6    1.06    0.47
  12   2  -6    1.87    0.68
 -12   2   6    1.84    0.47
  11  -2  -6    1.63    0.45
 -11  -2   6    0.88    0.60
  11  -2  -6    1.57    0.55
 -11  -2   6    1.32    0.49
 -11   2   6    3.25    0.70
 -11   2   6    1.40    0.38
  11   2  -6    1.79    0.66
 -10  -2   6    0.06    0.26
  10  -2  -6   -0.01    0.29
 -10  -2   6   -0.47    0.37
  10  -2  -6   -0.04    0.34
 -10  -2   6    0.06    0.08
 -10   2   6   -0.04    0.22
  10   2  -6   -0.27    0.50
 -10   2   6    0.90    0.46
  -9  -2   6   16.21    1.05
   9  -2  -6   14.49    0.96
   9  -2  -6   16.15    1.13
  -9  -2   6   13.71    1.13
  -9   2   6   16.63    0.91
  -9   2   6   14.96    1.27
   9   2  -6   15.72    1.18
  -8  -2   6   18.43    1.20
   8  -2  -6   18.57    1.16
  -8  -2   6   18.76    1.06
   8  -2  -6   17.46    1.35
   8  -2  -6   17.22    1.00
  -8   2   6   20.25    1.29
  -8   2   6   19.36    0.95
  -8   2   6   21.32    1.40
   8   2  -6   19.91    1.16
  -7  -2   6   17.14    0.95
   7  -2  -6   22.19    1.18
  -7  -2   6   17.89    1.10
   7  -2  -6   16.12    1.20
   7  -2  -6   17.81    0.93
  -7   2   6   16.37    1.09
   7   2  -6   16.85    0.96
  -7   2   6   16.51    1.19
   7   2  -6   16.71    0.92
  -7   2   6   17.26    0.86
  -6  -2   6    0.16    0.21
   6  -2  -6    0.50    0.37
   6  -2  -6    0.34    0.25
  -6  -2   6   -0.02    0.14
   6  -2  -6   -0.17    0.14
   6   2  -6   -0.04    0.21
  -6   2   6   -0.10    0.26
   6   2  -6    0.00    0.14
  -6   2   6    0.22    0.15
  -6   2   6    0.49    0.30
   5  -2  -6   17.64    0.93
  -5  -2   6   17.08    0.90
   5  -2  -6   18.12    0.80
   5  -2  -6   17.87    0.69
  -5  -2   6   17.64    0.85
   5  -2  -6   19.68    1.10
   5   2  -6   17.20    0.73
  -5   2   6   18.98    1.10
  -5   2   6   17.11    0.76
  -5   2   6   15.93    0.91
  -4  -2   6    0.21    0.14
   4  -2  -6    0.16    0.16
   4  -2  -6    0.09    0.16
  -4  -2   6    0.17    0.16
  -4  -2   6   -0.01    0.12
   4  -2  -6   -0.09    0.14
   4  -2  -6    0.03    0.07
  -4   2   6   -0.11    0.16
  -4   2   6    0.16    0.11
   4   2  -6    0.05    0.09
  -4   2   6   -0.01    0.20
   3  -2  -6  115.34    3.20
  -3  -2   6  114.79    3.08
   3  -2  -6  114.65    3.04
  -3  -2   6  117.29    2.97
   3  -2  -6  116.57    3.43
  -3   2   6  113.41    3.48
  -3   2   6  116.13    3.17
  -3   2   6  113.55    3.14
   3   2  -6  115.71    3.00
  -2  -2   6  434.80   10.60
   2  -2  -6  454.28   10.78
   2  -2  -6  454.76   10.74
  -2  -2   6  439.29   10.64
  -2  -2   6  441.80   10.14
   2  -2  -6  432.60   11.66
  -2   2   6  440.38   11.74
  -2   2   6  456.22   10.72
  -2   2   6  444.83   11.39
  -1  -2   6  479.36   11.49
  -1  -2   6  487.86   11.48
   1  -2  -6  479.91   12.55
  -1  -2   6  474.49   10.92
   1   2  -6  496.58   10.87
  -1   2   6  481.80   12.24
   0  -2   6  183.86    4.59
   0   2  -6  193.22    4.34
   1  -2   6  502.85   11.64
   1   2   6  483.34   12.79
   1   2   6  481.66   12.28
  -2  -2  -6  457.31   11.49
   2  -2   6  450.53   10.67
  -2  -2  -6  438.36   10.74
  -2   2  -6  437.65   11.25
   2   2   6  445.83   11.24
   2   2   6  431.83   11.71
  -3  -2  -6  116.49    3.25
   3  -2   6  120.82    3.28
  -3  -2  -6  118.53    3.32
   3  -2   6  117.02    3.19
   3   2   6  120.66    3.21
  -3   2  -6  112.44    3.14
  -4  -2  -6    0.04    0.17
  -4  -2  -6    0.06    0.17
   4  -2   6    0.09    0.06
  -4  -2  -6    0.20    0.18
   4  -2   6    0.12    0.05
   4  -2   6    0.07    0.14
  -4   2  -6   -0.14    0.21
   4   2   6    0.03    0.10
   4   2   6    0.12    0.20
  -4   2  -6    0.08    0.09
  -4   2  -6    0.11    0.15
   5  -2   6   16.97    0.63
  -5  -2  -6   18.34    0.98
   5  -2   6   19.02    0.94
  -5  -2  -6   18.05    0.98
  -5  -2  -6   19.12    0.94
   5  -2   6   17.66    0.67
  -5   2  -6   18.48    0.96
   5   2   6   17.92    0.87
   5   2   6   18.14    0.83
  -5   2  -6   16.58    1.11
  -5   2  -6   17.16    0.74
   6  -2   6    0.19    0.13
  -6  -2  -6    0.13    0.23
  -6  -2  -6    0.23    0.08
   6  -2   6    0.28    0.11
   6  -2   6    0.23    0.21
  -6  -2  -6    0.19    0.11
  -6  -2  -6    0.11    0.23
  -6  -2  -6    0.03    0.18
   6   2   6    0.19    0.15
  -6   2  -6    0.24    0.21
  -6   2  -6    0.33    0.15
  -6   2  -6    0.19    0.35
   6   2   6    0.34    0.31
  -7  -2  -6   16.00    1.07
   7  -2   6   17.21    1.03
  -7  -2  -6   16.22    1.02
   7  -2   6   17.12    0.78
  -7  -2  -6   17.05    0.60
  -7  -2  -6   16.13    1.01
  -7   2  -6   16.41    1.31
  -7   2  -6   15.85    0.80
   7   2   6   15.93    0.89
  -7   2  -6   16.02    1.06
   7   2   6   16.50    0.99
  -8  -2  -6   17.21    1.11
  -8  -2  -6   19.36    1.27
   8  -2   6   19.92    1.18
   8  -2   6   18.48    0.90
  -8  -2  -6   18.93    0.70
   8  -2   6   18.70    1.30
  -8  -2  -6   19.05    1.19
  -8   2  -6   17.53    1.46
   8   2   6   19.48    1.17
  -8   2  -6   19.82    0.94
  -8   2  -6   16.86    1.17
  -9  -2  -6   14.54    1.19
   9  -2   6   14.62    1.07
   9  -2   6   14.56    0.84
  -9  -2  -6   15.82    1.11
  -9  -2  -6   16.50    1.13
  -9  -2  -6   14.61    0.62
  -9   2  -6   14.84    0.86
  -9   2  -6   16.90    1.49
   9   2   6   15.18    1.13
  10  -2   6    0.20    0.24
 -10  -2  -6    0.12    0.11
 -10  -2  -6   -0.08    0.27
 -10  -2  -6    0.40    0.30
  10  -2   6    0.25    0.31
 -10  -2  -6    0.13    0.36
 -10   2  -6   -0.19    0.55
 -10   2  -6    0.35    0.24
  10   2   6   -0.24    0.42
 -10   2  -6    0.42    0.26
 -11  -2  -6    2.36    0.51
 -11  -2  -6    1.38    0.23
 -11  -2  -6    1.92    0.64
  11  -2   6    1.40    0.51
  11  -2   6    1.78    0.40
 -11  -2  -6    2.00    0.59
 -11   2  -6    1.60    0.40
  11   2   6    1.60    0.53
 -11   2  -6    2.05    0.45
 -11   2  -6    1.82    0.85
 -12  -2  -6    0.84    0.49
 -12  -2  -6    1.39    0.60
  12  -2   6    1.57    0.39
 -12   2  -6    1.63    0.42
 -12   2  -6    1.43    0.78
  12   2   6    2.83    0.66
  13  -2   6    2.66    0.50
 -13  -2  -6    1.81    0.75
 -13  -2  -6    1.45    0.59
 -13   2  -6    1.56    0.45
 -13   2  -6    1.10    0.82
  13   2   6    2.58    0.63
 -14  -2  -6    0.19    0.36
  14  -2   6    1.42    0.36
  14   2   6    1.81    0.56
 -14   2  -6    1.27    0.80
 -14   2  -6    0.63    0.45
 -14   2  -6    0.55    0.34
 -15  -2  -6    0.04    0.42
  15  -2   6    0.94    0.31
  15   2   6    1.65    0.56
 -15   2  -6    0.02    0.25
 -15   2  -6   -0.20    0.35
 -15  -3   6    1.84    0.74
 -15   3   6    1.11    0.50
  15   3  -6    2.11    0.82
 -14  -3   6    0.19    0.40
  14  -3  -6    1.13    0.30
 -14  -3   6   -0.11    0.55
 -14   3   6    0.15    0.32
  14   3  -6    0.10    0.57
 -13  -3   6    0.30    0.41
  13  -3  -6    1.23    0.32
 -13  -3   6    1.19    0.73
 -13   3   6    0.54    0.35
  13   3  -6    0.49    0.58
  12  -3  -6    0.04    0.30
 -12  -3   6    0.05    0.32
 -12  -3   6    0.33    0.54
  12  -3  -6    0.54    0.26
 -12   3   6    1.20    0.44
  12   3  -6   -0.17    0.53
 -12   3   6    0.10    0.28
 -11  -3   6    9.52    1.23
 -11  -3   6    8.69    1.12
  11  -3  -6   10.48    0.71
  11  -3  -6    8.33    1.14
  11   3  -6   10.32    1.15
 -11   3   6   10.24    0.85
 -11   3   6    9.35    1.27
 -10  -3   6    1.41    0.47
  10  -3  -6    2.48    0.40
 -10  -3   6    2.06    0.64
  10  -3  -6    1.42    0.50
  10   3  -6    0.90    0.57
 -10   3   6    2.06    0.43
 -10   3   6    2.77    0.71
   9  -3  -6    9.16    0.62
  -9  -3   6   14.69    1.13
  -9  -3   6    9.58    1.04
   9  -3  -6    9.99    1.08
  -9   3   6    8.76    0.71
  -9   3   6    9.03    1.16
   9   3  -6    9.89    1.02
   8  -3  -6    5.37    0.49
   8  -3  -6    6.34    0.84
  -8  -3   6    6.53    0.83
  -8  -3   6    5.40    0.75
   8   3  -6    3.64    0.60
  -8   3   6    6.05    0.90
  -8   3   6    5.65    0.60
   7  -3  -6   10.04    0.83
   7  -3  -6   10.07    0.52
  -7  -3   6   11.48    0.82
  -7  -3   6   11.86    0.89
  -7   3   6   10.19    0.65
  -7   3   6   11.90    1.20
   7   3  -6   13.14    0.76
   6  -3  -6    0.91    0.36
   6  -3  -6    0.97    0.12
   6  -3  -6    1.33    0.35
  -6  -3   6    0.82    0.27
  -6  -3   6    1.04    0.33
   6  -3  -6    1.14    0.14
  -6  -3   6    1.38    0.34
  -6   3   6    1.13    0.24
  -6   3   6    1.21    0.36
  -6   3   6    0.22    0.35
   6   3  -6    1.19    0.27
  -5  -3   6   65.75    2.13
   5  -3  -6   66.82    2.26
   5  -3  -6   64.05    2.20
  -5  -3   6   62.68    2.09
   5   3  -6   66.05    1.85
  -5   3   6   59.32    1.97
  -5   3   6   65.24    2.17
  -5   3   6   63.69    2.42
  -4  -3   6   57.27    1.88
  -4  -3   6   58.60    1.81
  -4  -3   6   57.30    1.81
   4  -3  -6   56.28    1.91
   4  -3  -6   57.62    1.94
  -4   3   6   59.95    2.15
   4   3  -6   57.80    1.51
  -4   3   6   54.78    1.73
   3  -3  -6    1.55    0.20
   3  -3  -6    0.98    0.22
   3  -3  -6    1.70    0.29
  -3  -3   6    1.47    0.22
  -3  -3   6    1.46    0.22
  -3  -3   6    2.20    0.34
  -3   3   6    1.52    0.18
  -3   3   6    1.54    0.33
  -2  -3   6    0.42    0.12
  -2  -3   6    0.43    0.13
   2  -3  -6    0.01    0.11
   2  -3  -6    0.26    0.14
  -2   3   6    0.35    0.08
  -2   3   6    0.28    0.20
  -1  -3   6   86.27    2.15
  -1  -3   6   84.51    2.18
   1  -3  -6   86.30    2.31
  -1   3   6   81.71    2.45
   0  -3  -6   -0.08    0.06
   0  -3   6   -0.01    0.06
   0   3   6    0.08    0.09
   0   3   6    0.02    0.10
   1  -3   6   85.11    2.23
  -1  -3  -6   86.41    2.25
   1   3   6   83.36    2.39
  -2  -3  -6    0.20    0.15
  -2  -3  -6    0.38    0.13
   2  -3   6    0.53    0.17
   2  -3   6    0.38    0.14
   3  -3   6    1.58    0.25
  -3  -3  -6    1.48    0.23
  -3  -3  -6    1.93    0.30
   3  -3   6    1.84    0.30
  -3   3  -6    1.88    0.14
  -4  -3  -6   56.95    1.90
   4  -3   6   53.85    1.90
   4  -3   6   57.23    1.86
   4   3   6   56.59    1.68
  -4   3  -6   56.74    1.65
  -5  -3  -6   66.26    2.10
  -5  -3  -6   65.17    2.22
   5  -3   6   64.88    2.16
  -5   3  -6   64.03    1.95
  -5   3  -6   67.44    2.51
   5   3   6   62.58    2.02
  -6  -3  -6    1.26    0.36
   6  -3   6    1.20    0.32
  -6  -3  -6    1.33    0.38
  -6   3  -6    0.96    0.48
   6   3   6    1.41    0.39
  -6   3  -6    1.27    0.34
  -6   3  -6    1.15    0.24
  -7  -3  -6    8.66    0.96
  -7  -3  -6   11.42    0.92
   7  -3   6   12.02    0.85
  -7   3  -6   11.25    0.65
   7   3   6   10.12    0.84
  -7   3  -6   13.48    1.35
   8  -3   6    6.80    0.83
   8  -3   6    5.63    0.33
  -8  -3  -6    5.78    0.82
  -8  -3  -6    6.73    0.90
  -8   3  -6    6.00    1.05
  -8   3  -6    5.81    0.50
   8   3   6    5.90    0.77
  -9  -3  -6    8.39    1.04
  -9  -3  -6    7.79    1.00
   9  -3   6    9.00    0.49
   9  -3   6    9.07    1.01
   9   3   6    8.98    1.01
  -9   3  -6    9.53    0.68
  -9   3  -6    8.08    1.21
 -10  -3  -6    1.21    0.50
  10  -3   6    1.71    0.53
 -10  -3  -6    3.18    0.73
  10  -3   6    2.41    0.32
 -10   3  -6    1.96    0.42
  10   3   6    0.96    0.51
 -10   3  -6    2.61    0.92
  11  -3   6   10.10    1.18
 -11  -3  -6    9.60    1.28
  11  -3   6   10.42    0.62
 -11  -3  -6    7.19    1.07
 -11   3  -6    9.21    0.78
  11   3   6   10.82    1.14
 -11   3  -6    6.53    1.22
  12  -3   6    0.52    0.20
 -12  -3  -6    0.50    0.51
  12  -3   6    0.22    0.34
 -12  -3  -6    0.08    0.39
 -12   3  -6    0.16    0.23
  12   3   6    1.55    0.55
 -12   3  -6    0.10    0.26
 -13  -3  -6    1.12    0.64
  13  -3   6    0.73    0.25
 -13  -3  -6   -0.42    0.36
 -13   3  -6    0.60    0.36
  13   3   6    1.62    0.56
 -13   3  -6    0.93    0.40
 -14  -3  -6    0.22    0.48
 -14  -3  -6    1.31    0.65
  14   3   6    1.30    0.54
 -14   3  -6    0.30    0.30
 -15  -3  -6    0.84    0.65
 -15   3  -6    0.91    0.41
 -14  -4   6    0.86    0.72
 -14  -4   6    1.09    0.62
 -14   4   6    1.20    0.48
 -13  -4   6   -0.16    0.31
 -13  -4   6    0.31    0.57
 -13   4   6    0.24    0.29
  12  -4  -6    2.87    0.76
 -12  -4   6    2.22    0.76
 -12  -4   6    2.79    0.74
 -12   4   6    3.08    0.59
 -11  -4   6    2.52    0.74
  11  -4  -6    2.35    0.63
 -11  -4   6    2.53    0.68
 -11   4   6    3.13    0.57
 -10  -4   6    6.55    0.98
 -10  -4   6    6.24    0.98
  10  -4  -6    6.38    0.92
 -10   4   6    6.93    0.75
  -9  -4   6   21.52    1.37
   9  -4  -6   19.18    1.29
  -9   4   6   18.65    1.06
  -8  -4   6    3.76    0.69
  -8  -4   6    1.79    0.51
   8  -4  -6    2.49    0.54
  -8   4   6    2.15    0.39
  -8   4   6    1.85    0.67
   7  -4  -6   11.40    0.82
  -7  -4   6   10.28    0.85
  -7  -4   6   11.43    1.09
   7  -4  -6   12.79    0.95
  -7   4   6   10.89    0.68
  -7   4   6   10.38    1.16
  -6  -4   6   51.04    2.04
  -6  -4   6   51.36    1.87
   6  -4  -6   52.95    1.84
   6  -4  -6   53.32    2.05
  -6  -4   6   51.93    1.93
  -6   4   6   52.85    2.29
  -6   4   6   54.91    1.80
   5  -4  -6    3.40    0.49
  -5  -4   6    4.32    0.60
  -5  -4   6    4.55    0.49
   5  -4  -6    4.31    0.56
  -5  -4   6    4.32    0.50
  -5   4   6    4.23    0.36
  -5   4   6    5.22    0.75
  -4  -4   6    2.94    0.36
  -4  -4   6    2.48    0.34
   4  -4  -6    1.97    0.37
  -4  -4   6    2.66    0.46
  -4   4   6    3.29    0.31
  -4   4   6    3.58    0.56
  -3  -4   6   25.59    0.91
  -3  -4   6   27.32    0.94
   3  -4  -6   26.46    1.08
   3  -4  -6   26.13    1.10
  -3   4   6   25.91    0.81
  -3   4   6   25.46    1.18
   2  -4  -6   16.02    0.75
  -2  -4   6   16.04    0.57
  -2  -4   6   15.68    0.59
   2  -4  -6   15.58    0.72
  -2   4   6   16.17    0.78
  -1  -4   6   95.39    2.33
   1  -4  -6   94.38    2.55
  -1  -4   6   92.79    2.35
  -1   4   6   92.25    2.63
   0  -4   6    0.14    0.07
   0  -4   6    0.30    0.08
   0  -4  -6    0.14    0.10
  -1  -4  -6   90.88    2.44
   1  -4   6   94.23    2.41
   2  -4   6   15.75    0.70
  -2  -4  -6   16.81    0.73
   2  -4   6   15.36    0.66
  -2  -4  -6   15.08    0.63
   3  -4   6   26.09    1.07
   3  -4   6   26.83    1.03
  -3  -4  -6   25.70    1.05
  -3  -4  -6   24.52    0.94
  -4  -4  -6    3.38    0.39
   4  -4   6    3.23    0.43
   4  -4   6    3.29    0.45
  -4  -4  -6    2.79    0.41
  -4   4  -6    3.18    0.21
  -5  -4  -6    4.63    0.51
   5  -4   6    4.77    0.57
  -5  -4  -6    4.25    0.55
  -5   4  -6    4.67    0.69
   5   4   6    4.74    0.43
  -5   4  -6    4.40    0.32
  -6  -4  -6   53.06    2.05
   6  -4   6   53.54    2.02
   6   4   6   52.47    1.80
  -6   4  -6   53.11    2.32
  -6   4  -6   54.15    1.74
   7  -4   6   11.26    0.86
  -7  -4  -6   11.10    1.05
  -7   4  -6   12.70    1.32
  -7   4  -6   11.08    0.65
   7   4   6    9.96    0.86
   8  -4   6    2.50    0.54
  -8  -4  -6    2.30    0.59
  -8   4  -6    2.82    0.42
  -9  -4  -6   19.00    1.37
  -9  -4  -6   18.40    1.36
   9  -4   6   20.56    1.32
  -9   4  -6   21.27    1.07
 -10  -4  -6    6.29    0.99
  10  -4   6    5.88    0.88
 -10  -4  -6    5.34    0.90
 -10   4  -6    6.60    0.72
 -11  -4  -6    4.17    0.87
  11  -4   6    2.89    0.69
 -11  -4  -6    3.39    0.79
 -11   4  -6    4.55    0.67
  12  -4   6    3.93    0.80
 -12  -4  -6    2.05    0.69
 -12  -4  -6    2.65    0.82
 -12   4  -6    2.45    0.55
  13  -4   6    0.06    0.43
 -13  -4  -6   -0.36    0.40
 -13  -4  -6    0.35    0.50
 -13   4  -6   -0.11    0.24
 -13   4  -6    0.21    0.32
  13   4   6    1.05    0.54
 -14  -4  -6    0.93    0.62
 -14  -4  -6    0.44    0.50
  14   4   6    1.63    0.58
 -14   4  -6    0.63    0.39
 -14   4  -6   -0.03    0.32
 -13  -5   6    8.13    1.33
  13  -5  -6    7.64    1.19
 -13  -5   6    7.12    1.24
 -13   5   6    6.50    0.90
 -12  -5   6   -0.03    0.50
 -12  -5   6    0.01    0.46
  12  -5  -6    0.60    0.45
 -12   5   6    0.57    0.34
 -11  -5   6   -0.16    0.34
 -11  -5   6    0.36    0.51
  11  -5  -6    0.19    0.38
 -11   5   6   -0.01    0.30
  10  -5  -6    8.66    1.11
 -10  -5   6    8.13    1.09
 -10  -5   6    6.55    1.03
 -10   5   6    8.56    0.87
  -9  -5   6    2.73    0.62
   9  -5  -6    3.75    0.73
  -9  -5   6    2.08    0.64
  -9   5   6    2.81    0.49
  -8  -5   6    0.06    0.30
   8  -5  -6   -0.18    0.24
  -8  -5   6    0.12    0.31
  -8   5   6    0.33    0.22
   7  -5  -6    8.01    0.90
  -7  -5   6    7.75    0.83
  -7  -5   6    7.10    0.93
  -6  -5   6    0.68    0.28
  -6  -5   6    0.60    0.37
   6  -5  -6    0.33    0.25
  -5  -5   6   20.75    0.98
   5  -5  -6   20.22    1.09
  -5  -5   6   19.81    0.94
  -4  -5   6    0.47    0.17
  -4  -5   6    0.54    0.19
   4  -5  -6    0.35    0.21
   4  -5  -6    0.62    0.25
  -4   5   6    0.03    0.33
  -3  -5   6    2.52    0.28
   3  -5  -6    2.64    0.39
   3  -5  -6    2.59    0.40
  -3  -5   6    2.61    0.29
  -3   5   6    3.37    0.49
   2  -5  -6   74.40    2.22
  -2  -5   6   73.73    1.97
   2  -5  -6   75.54    2.27
  -2  -5   6   77.06    1.96
  -2   5   6   75.61    2.33
  -1  -5   6    7.74    0.30
  -1  -5   6    8.48    0.30
   1  -5  -6    7.44    0.45
  -1   5   6    7.77    0.39
   0  -5   6    0.00    0.05
   0  -5  -6    0.09    0.09
   1  -5   6    7.52    0.38
  -1  -5  -6    8.12    0.41
  -2  -5  -6   77.07    2.15
   2  -5   6   76.42    2.24
   2  -5   6   80.47    2.20
  -2  -5  -6   77.48    2.25
   3  -5   6    2.51    0.34
  -3  -5  -6    2.48    0.37
   3  -5   6    3.62    0.45
  -3  -5  -6    1.81    0.27
  -4  -5  -6    0.37    0.17
   4  -5   6    0.19    0.22
  -4  -5  -6    0.40    0.22
   4  -5   6    0.38    0.20
  -5  -5  -6   19.26    0.94
  -5  -5  -6   21.42    1.09
   5  -5   6   19.50    1.03
  -6  -5  -6    0.63    0.34
   6  -5   6    0.20    0.25
  -7  -5  -6    7.78    0.89
   7  -5   6    6.71    0.81
   8  -5   6    0.22    0.27
  -8  -5  -6    0.28    0.33
  -9  -5  -6    2.78    0.63
   9  -5   6    2.32    0.59
  10  -5   6    6.76    0.98
 -10  -5  -6    8.63    1.15
 -10   5  -6    9.27    0.98
  11  -5   6    0.00    0.35
 -11  -5  -6    0.56    0.51
 -11   5  -6    0.43    0.29
  12  -5   6    0.50    0.44
 -12  -5  -6    1.07    0.56
 -12   5  -6    0.18    0.28
  13  -5   6    5.14    1.02
 -13  -5  -6    7.19    1.30
 -13   5  -6    8.65    1.02
 -13  -6   6    3.32    0.91
 -13  -6   6    1.81    0.80
  13  -6  -6    2.19    0.72
  12  -6  -6    4.86    0.97
 -12  -6   6    3.02    0.91
 -12  -6   6    5.48    1.03
 -11  -6   6    0.53    0.50
 -11  -6   6    1.69    0.68
  11  -6  -6    0.47    0.42
 -10  -6   6    2.23    0.69
 -10  -6   6    1.22    0.55
  10  -6  -6    1.45    0.56
  -9  -6   6   11.90    1.20
   9  -6  -6   12.31    1.29
  -8  -6   6    3.30    0.67
   8  -6  -6    3.93    0.72
  -7  -6   6    2.87    0.53
   7  -6  -6    2.87    0.58
   6  -6  -6    8.60    0.91
  -6  -6   6    8.54    0.80
  -5  -6   6    2.41    0.39
   5  -6  -6    2.63    0.50
   4  -6  -6   26.22    1.23
  -4  -6   6   25.28    1.01
  -4  -6   6   24.26    0.98
  -3  -6   6   11.74    0.54
   3  -6  -6   12.29    0.75
  -3  -6   6   12.54    0.57
   3  -6  -6   12.10    0.73
   2  -6  -6    6.51    0.51
   2  -6  -6    6.53    0.49
  -2  -6   6    7.14    0.32
  -2  -6   6    7.38    0.34
  -2   6   6    7.18    0.56
   1  -6  -6   10.58    0.57
  -1  -6   6   10.49    0.37
  -1  -6   6   11.29    0.36
   0  -6   6   22.42    0.68
   0  -6  -6   22.37    0.83
  -1  -6  -6   10.79    0.52
   1  -6   6   11.96    0.50
   2  -6   6    7.15    0.48
  -2  -6  -6    7.25    0.43
  -2  -6  -6    7.37    0.50
   2  -6   6    7.34    0.45
  -3  -6  -6   12.26    0.62
   3  -6   6   12.97    0.70
  -3  -6  -6   12.82    0.72
   3  -6   6   12.29    0.73
   4  -6   6   27.11    1.19
  -4  -6  -6   27.26    1.09
  -4  -6  -6   26.77    1.19
   5  -6   6    2.22    0.43
  -5  -6  -6    2.70    0.47
  -6  -6  -6    8.58    0.90
   6  -6   6    8.02    0.84
  -7  -6  -6    3.36    0.62
   7  -6   6    2.36    0.52
  -8  -6  -6    3.38    0.68
   8  -6   6    3.14    0.62
   9  -6   6   14.28    1.15
  -9  -6  -6   11.18    1.24
 -10  -6  -6    2.06    0.63
  10  -6   6    0.87    0.44
 -11  -6  -6    1.16    0.59
  11  -6   6    1.10    0.53
  12  -6   6    4.21    0.90
 -12  -6  -6    4.63    1.02
 -13  -6  -6    3.24    0.90
  13  -6   6    1.93    0.71
  12  -7  -6    0.84    0.56
 -12  -7   6    0.93    0.64
  11  -7  -6    0.20    0.39
 -11  -7   6   -0.24    0.44
  10  -7  -6    1.68    0.62
 -10  -7   6    1.54    0.62
   9  -7  -6    0.07    0.33
  -9  -7   6   -0.12    0.37
  -8  -7   6   -0.54    0.26
   8  -7  -6   -0.35    0.24
  -7  -7   6    0.83    0.37
   7  -7  -6    0.47    0.36
  -6  -7   6   -0.28    0.21
   6  -7  -6    0.00    0.23
  -5  -7   6    0.85    0.29
   5  -7  -6    0.79    0.32
  -4  -7   6    0.17    0.15
  -4  -7   6    0.17    0.16
   4  -7  -6    0.25    0.23
  -3  -7   6    0.57    0.17
   3  -7  -6    0.59    0.24
  -3  -7   6    0.46    0.15
  -2  -7   6    0.72    0.12
   2  -7  -6    1.05    0.27
  -2  -7   6    0.97    0.15
   1  -7  -6    0.09    0.13
   0  -7  -6    0.03    0.10
   0  -7   6    0.08    0.07
  -1  -7  -6    0.04    0.10
   1  -7   6    0.12    0.10
  -2  -7  -6    1.06    0.22
   2  -7   6    0.75    0.21
   2  -7   6    0.83    0.23
  -3  -7  -6    0.45    0.20
   3  -7   6    0.52    0.21
  -3  -7  -6    0.40    0.16
   4  -7   6   -0.05    0.18
  -4  -7  -6    0.07    0.21
  -5  -7  -6    0.70    0.30
   5  -7   6    1.08    0.34
   6  -7   6   -0.13    0.22
  -6  -7  -6   -0.02    0.24
  -7  -7  -6    0.58    0.38
   7  -7   6    0.53    0.33
  -8  -7  -6   -0.20    0.28
   8  -7   6    0.11    0.31
  -9  -7  -6   -0.01    0.35
   9  -7   6    0.27    0.35
 -10  -7  -6    1.00    0.56
  10  -7   6    0.67    0.44
  11  -7   6    0.35    0.45
 -11  -7  -6   -0.12    0.44
 -12  -7  -6    1.57    0.65
  12  -7   6    0.59    0.51
  10  -8  -6    0.16    0.40
 -10  -8   6   -0.14    0.46
  -9  -8   6   -0.07    0.44
   9  -8  -6   -0.09    0.37
  -8  -8   6    1.36    0.50
   8  -8  -6    1.16    0.50
  -7  -8   6   -0.35    0.29
   7  -8  -6    0.06    0.29
  -6  -8   6    3.25    0.53
   6  -8  -6    3.64    0.63
  -5  -8   6    0.71    0.29
   5  -8  -6    0.22    0.30
   4  -8  -6   10.50    0.81
  -4  -8   6    9.30    0.58
  -3  -8   6   18.75    0.73
   3  -8  -6   18.98    1.03
  -3  -8   6   19.21    0.74
   2  -8  -6    1.15    0.30
  -2  -8   6    1.00    0.15
  -2  -8   6    0.75    0.14
   1  -8  -6   -0.02    0.16
  -1  -8   6    0.13    0.08
   0  -8   6    0.05    0.09
   1  -8   6    0.27    0.14
   1  -8   6    0.20    0.13
   2  -8   6    1.03    0.24
   3  -8   6   19.49    0.94
  -4  -8  -6    9.88    0.71
   4  -8   6    8.62    0.68
  -5  -8  -6    0.46    0.30
   5  -8   6    0.44    0.26
   6  -8   6    2.51    0.53
  -6  -8  -6    2.58    0.53
  -7  -8  -6    0.63    0.36
   7  -8   6   -0.20    0.23
  -8  -8  -6    1.76    0.54
   8  -8   6    1.23    0.46
   9  -8   6    0.66    0.39
  -9  -8  -6   -0.07    0.37
 -10  -8  -6    0.24    0.42
  10  -8   6   -0.24    0.34
  -9  -9   6    1.13    0.53
   9  -9  -6    1.10    0.53
   8  -9  -6    0.05    0.30
  -8  -9   6   -0.41    0.31
   7  -9  -6    1.22    0.46
  -7  -9   6    1.55    0.48
   6  -9  -6    0.75    0.36
  -6  -9   6    0.20    0.30
  -5  -9   6    6.72    0.66
   5  -9  -6    7.21    0.85
   4  -9  -6   14.12    0.95
  -4  -9   6   13.41    0.73
  -3  -9   6    1.02    0.21
   3  -9  -6    1.06    0.34
  -2  -9   6    1.75    0.19
  -2  -9   6    1.54    0.19
   2  -9  -6    1.75    0.38
   1  -9  -6    0.03    0.16
   0  -9   6   -0.02    0.08
   0  -9   6    0.15    0.11
   1  -9   6    0.01    0.11
   2  -9   6    1.68    0.30
   3  -9   6    0.64    0.26
   4  -9   6   13.78    0.87
  -5  -9  -6    6.24    0.73
   5  -9   6    5.26    0.70
  -6  -9  -6    0.24    0.27
   6  -9   6    0.39    0.29
  -7  -9  -6    1.65    0.48
   7  -9   6    1.31    0.45
  -8  -9  -6    0.15    0.34
   8  -9   6    0.11    0.32
   9  -9   6    0.70    0.43
  -9  -9  -6    1.73    0.58
   6 -10  -6    0.28    0.35
  -6 -10   6    0.42    0.34
  -5 -10   6    0.24    0.28
   5 -10  -6    0.13    0.29
   4 -10  -6    3.80    0.62
  -4 -10   6    2.52    0.38
  -3 -10   6    7.81    0.46
   3 -10  -6    6.13    0.72
   2 -10  -6    0.37    0.25
   1 -10  -6    1.34    0.31
   0 -10  -6    0.72    0.25
   0 -10   6    1.02    0.17
   1 -10   6    1.85    0.28
   2 -10   6    0.00    0.16
   3 -10   6    8.95    0.67
   4 -10   6    2.93    0.49
   5 -10   6    0.85    0.35
  -6 -10  -6    0.26    0.28
   6 -10   6    0.22    0.29
   2 -11  -6    0.42    0.26
   1 -11  -6    3.73    0.51
   0 -11  -6    0.24    0.20
   1 -11   6    5.16    0.38
  -1 -11  -6    4.50    0.50
   2 -11   6    0.27    0.18
  15   0  -7    1.71    0.60
  14   0  -7    1.26    0.58
  13   0  -7    0.17    0.50
 -13   0   7   -0.15    0.18
 -12   0   7    0.11    0.21
  12   0  -7    0.35    0.49
 -11   0   7    0.16    0.19
  11   0  -7   -0.09    0.44
 -11   0   7   -0.22    0.37
 -11   0   7    0.08    0.19
  10   0  -7   -0.21    0.45
 -10   0   7    0.34    0.50
 -10   0   7    0.06    0.17
  -9   0   7    0.21    0.44
  -9   0   7   -0.02    0.16
   9   0  -7   -0.29    0.44
   9   0  -7    0.11    0.26
   8   0  -7   -0.28    0.16
  -8   0   7    0.00    0.32
   8   0  -7    0.35    0.44
  -8   0   7   -0.03    0.13
   7   0  -7    0.35    0.37
  -7   0   7    0.03    0.27
   7   0  -7    0.09    0.20
  -7   0   7    0.08    0.12
   6   0  -7   -0.29    0.13
  -6   0   7   -0.17    0.10
   6   0  -7    0.02    0.30
  -6   0   7   -0.23    0.20
   5   0  -7    0.23    0.26
   5   0  -7   -0.18    0.21
   5   0  -7   -0.18    0.10
  -5   0   7    0.10    0.11
  -5   0   7   -0.08    0.19
   4   0  -7    0.12    0.20
   4   0  -7   -0.05    0.19
   4   0  -7   -0.10    0.10
  -4   0   7   -0.23    0.12
  -4   0   7   -0.13    0.08
  -3   0   7   -0.12    0.11
   3   0  -7    0.10    0.15
   3   0  -7   -0.13    0.09
  -3   0   7    0.00    0.08
   2   0  -7   -0.28    0.13
   2   0  -7   -0.46    0.10
  -2   0   7   -0.44    0.06
  -2   0   7   -0.51    0.10
  -1   0   7   -0.06    0.08
   1   0  -7   -0.08    0.09
  -1   0   7   -0.01    0.06
   1   0  -7   -0.01    0.08
   0   0   7   -0.04    0.09
   0   0   7   -0.09    0.06
   0   0  -7   -0.09    0.06
  -1   0  -7    0.00    0.05
   1   0   7   -0.07    0.07
   1   0   7   -0.04    0.08
  -2   0  -7   -0.37    0.09
  -2   0  -7   -0.61    0.22
   2   0   7   -0.53    0.11
   2   0   7   -0.51    0.09
  -2   0  -7   -0.46    0.06
  -3   0  -7   -0.20    0.07
  -3   0  -7   -0.38    0.21
   3   0   7   -0.25    0.11
  -3   0  -7   -0.06    0.07
  -3   0  -7   -0.19    0.13
   3   0   7   -0.06    0.10
  -4   0  -7   -0.20    0.06
  -4   0  -7   -0.25    0.14
   4   0   7   -0.13    0.11
  -4   0  -7   -0.52    0.23
   4   0   7   -0.19    0.13
   4   0   7   -0.16    0.19
  -4   0  -7   -0.08    0.12
  -5   0  -7   -0.05    0.12
   5   0   7   -0.05    0.13
   5   0   7   -0.11    0.22
   5   0   7   -0.14    0.17
  -5   0  -7    0.00    0.09
  -5   0  -7   -0.06    0.19
  -5   0  -7    0.23    0.33
   6   0   7    0.06    0.15
   6   0   7    0.07    0.28
  -6   0  -7   -0.15    0.33
   6   0   7   -0.08    0.20
  -6   0  -7    0.02    0.09
  -6   0  -7    0.22    0.16
  -6   0  -7   -0.21    0.17
   7   0   7    0.00    0.17
   7   0   7   -0.20    0.23
  -7   0  -7    0.08    0.12
  -7   0  -7   -0.05    0.24
  -7   0  -7   -0.06    0.13
  -7   0  -7    0.21    0.40
  -8   0  -7    0.10    0.28
  -8   0  -7   -0.04    0.10
   8   0   7    0.18    0.22
  -8   0  -7    0.18    0.18
   8   0   7    0.11    0.30
  -8   0  -7   -0.05    0.43
  -9   0  -7    0.00    0.20
  -9   0  -7   -0.05    0.13
   9   0   7    0.10    0.25
  -9   0  -7   -0.07    0.34
  -9   0  -7    0.25    0.50
   9   0   7   -0.22    0.31
 -10   0  -7    0.08    0.24
 -10   0  -7    0.42    0.38
 -10   0  -7    0.25    0.50
  10   0   7   -0.02    0.34
 -10   0  -7    0.54    0.19
 -11   0  -7    0.37    0.31
  11   0   7    0.79    0.37
 -11   0  -7   -0.09    0.45
 -11   0  -7    0.38    0.21
  12   0   7    0.39    0.35
 -12   0  -7   -0.12    0.18
 -12   0  -7    0.36    0.55
 -12   0  -7    0.08    0.31
 -13   0  -7    0.30    0.35
  13   0   7    0.48    0.36
 -13   0  -7    0.05    0.20
 -13   0  -7    0.15    0.46
 -14   0  -7    0.27    0.34
  14   0   7    1.08    0.41
 -14   0  -7    0.06    0.23
 -15   0  -7   -0.14    0.20
  15   0   7    1.11    0.44
 -15   0  -7    0.05    0.42
  15  -1  -7    1.80    0.54
 -15  -1   7    0.59    0.48
 -15   1   7    0.38    0.32
  15   1  -7    1.28    0.64
 -14  -1   7    0.86    0.27
  14  -1  -7    1.30    0.51
 -14  -1   7    0.61    0.45
  14   1  -7    1.14    0.60
 -14   1   7    0.66    0.33
 -14   1   7    0.57    0.34
 -13  -1   7    0.01    0.17
  13  -1  -7    0.72    0.46
 -13  -1   7   -0.14    0.26
 -13   1   7    0.13    0.23
  13   1  -7    0.45    0.55
 -13   1   7   -0.29    0.20
 -12  -1   7    2.33    0.38
  12  -1  -7    3.26    0.69
 -12  -1   7    0.94    0.60
 -12   1   7    2.42    0.48
  12   1  -7    2.48    0.73
 -11  -1   7    0.49    0.54
  11  -1  -7    0.34    0.42
 -11  -1   7   -0.23    0.12
 -11   1   7   -0.15    0.17
  11   1  -7    0.32    0.50
  10  -1  -7   -0.20    0.44
  10  -1  -7    0.22    0.33
 -10  -1   7    0.33    0.43
 -10  -1   7    0.11    0.16
 -10   1   7    0.07    0.51
  10   1  -7    0.29    0.55
 -10   1   7    0.00    0.20
   9  -1  -7    0.25    0.44
  -9  -1   7    0.25    0.39
  -9  -1   7    0.20    0.15
   9  -1  -7    0.34    0.30
  -9   1   7    0.21    0.21
  -9   1   7   -0.35    0.31
   9   1  -7    0.69    0.53
   8  -1  -7    1.93    0.53
   8  -1  -7    0.80    0.33
  -8  -1   7    0.88    0.44
  -8  -1   7    1.43    0.25
  -8   1   7    1.57    0.32
   8   1  -7    1.65    0.52
   8   1  -7    1.56    0.39
  -8   1   7    1.87    0.54
   7  -1  -7   10.08    0.79
  -7  -1   7   11.70    0.88
   7  -1  -7   11.09    0.84
  -7  -1   7   11.05    0.55
   7  -1  -7   13.52    1.29
  -7  -1   7   11.66    0.56
  -7   1   7   11.99    0.67
   7   1  -7   11.31    0.85
   7   1  -7    8.86    0.70
   6  -1  -7   22.25    1.15
  -6  -1   7   23.76    0.87
  -6  -1   7   24.51    0.88
  -6  -1   7   23.67    1.19
   6  -1  -7   21.69    1.32
   6  -1  -7   25.56    1.15
   6   1  -7   24.77    1.09
  -6   1   7   22.42    1.19
  -6   1   7   23.94    0.98
   6   1  -7   24.61    1.12
  -5  -1   7    0.05    0.09
   5  -1  -7   -0.25    0.26
   5  -1  -7   -0.03    0.24
  -5  -1   7    0.00    0.08
  -5  -1   7   -0.06    0.16
   5  -1  -7    0.07    0.15
  -5   1   7    0.08    0.21
   5   1  -7    0.03    0.15
  -5   1   7    0.07    0.12
   5   1  -7   -0.09    0.19
   4  -1  -7    2.26    0.36
  -4  -1   7    2.59    0.20
   4  -1  -7    1.71    0.31
  -4  -1   7    2.46    0.19
  -4  -1   7    1.95    0.32
   4  -1  -7    3.33    0.51
   4   1  -7    3.14    0.39
  -4   1   7    2.91    0.41
   4   1  -7    2.37    0.30
  -4   1   7    2.61    0.31
   3  -1  -7   77.93    2.49
  -3  -1   7   74.09    2.06
   3  -1  -7   74.75    2.28
   3  -1  -7   74.69    2.26
  -3  -1   7   77.73    2.23
  -3  -1   7   75.96    2.07
  -3   1   7   82.41    2.23
  -3   1   7   78.55    2.29
   3   1  -7   77.71    2.16
   3   1  -7   76.63    2.20
  -2  -1   7  201.84    4.99
   2  -1  -7  198.28    5.19
   2  -1  -7  199.94    5.49
   2  -1  -7  195.98    5.24
   2  -1  -7  199.44    5.08
  -2  -1   7  197.18    5.07
  -2   1   7  204.29    5.05
  -2   1   7  193.57    5.21
   2   1  -7  202.80    4.99
   2   1  -7  196.77    5.15
   1  -1  -7    7.06    0.33
  -1  -1   7    6.91    0.39
  -1  -1   7    6.07    0.35
  -1  -1   7    6.97    0.23
   1  -1  -7    7.75    0.40
  -1   1   7    6.66    0.33
   1   1  -7    6.80    0.38
  -1   1   7    6.50    0.38
   1   1  -7    7.12    0.28
   0  -1   7   -0.02    0.01
   0  -1  -7    0.15    0.12
   0  -1   7    0.02    0.03
   0  -1   7    0.04    0.07
   0  -1  -7   -0.24    0.09
   0   1   7   -0.04    0.08
   0   1  -7    0.05    0.05
   0   1   7   -0.08    0.08
   1  -1   7    7.05    0.38
   1  -1   7    6.56    0.27
   1  -1   7    6.61    0.26
  -1  -1  -7    7.30    0.31
  -1  -1  -7    6.98    0.51
  -1  -1  -7    6.71    0.36
  -1   1  -7    7.16    0.30
   1   1   7    6.07    0.35
   1   1   7    6.73    0.36
   2  -1   7  201.65    5.17
  -2  -1  -7  200.52    5.57
   2  -1   7  195.54    5.01
  -2  -1  -7  198.64    5.16
  -2  -1  -7  198.47    5.22
   2  -1   7  203.15    5.15
  -2  -1  -7  200.07    5.12
  -2   1  -7  199.17    5.19
  -2   1  -7  198.42    4.55
   2   1   7  202.55    5.61
   2   1   7  196.05    4.98
  -2   1  -7  200.85    5.19
   2   1   7  199.71    5.26
   3  -1   7   75.92    2.21
  -3  -1  -7   76.89    2.31
   3  -1   7   75.25    2.14
  -3  -1  -7   76.60    2.49
  -3  -1  -7   76.24    2.10
   3  -1   7   77.25    2.11
  -3  -1  -7   71.64    2.15
  -3  -1  -7   79.24    2.19
   3   1   7   74.49    2.52
   3   1   7   73.08    2.15
  -3   1  -7   78.99    2.16
  -3   1  -7   76.55    2.15
  -3   1  -7   74.24    2.27
   3   1   7   75.27    2.22
  -4  -1  -7    2.92    0.22
  -4  -1  -7    2.41    0.41
  -4  -1  -7    2.53    0.46
  -4  -1  -7    2.54    0.37
  -4  -1  -7    2.08    0.34
   4  -1   7    2.14    0.33
   4  -1   7    2.62    0.29
  -4   1  -7    3.27    0.44
  -4   1  -7    2.38    0.27
   4   1   7    2.50    0.48
  -4   1  -7    2.85    0.30
  -4   1  -7    2.24    0.46
   4   1   7    3.32    0.39
   4   1   7    2.32    0.33
   5  -1   7   -0.15    0.12
  -5  -1  -7   -0.07    0.12
  -5  -1  -7    0.03    0.08
   5  -1   7   -0.10    0.13
  -5  -1  -7    0.37    0.32
  -5  -1  -7    0.18    0.23
  -5   1  -7   -0.39    0.29
   5   1   7    0.16    0.15
  -5   1  -7   -0.03    0.09
  -5   1  -7    0.11    0.19
   5   1   7   -0.03    0.21
  -5   1  -7    0.02    0.10
  -6  -1  -7   24.07    1.11
   6  -1   7   23.06    1.13
   6  -1   7   23.03    1.34
   6  -1   7   24.29    1.02
  -6  -1  -7   24.04    0.90
  -6  -1  -7   23.59    1.24
  -6  -1  -7   23.14    1.32
   6   1   7   23.15    1.10
  -6   1  -7   24.20    1.44
  -6   1  -7   25.48    1.27
   6   1   7   22.99    1.09
  -6   1  -7   25.45    0.98
   7  -1   7    9.27    1.00
   7  -1   7   10.29    0.69
   7  -1   7   12.18    0.84
  -7  -1  -7   11.26    1.00
  -7  -1  -7   10.63    0.76
  -7  -1  -7   11.09    0.89
  -7  -1  -7   11.94    0.59
  -7   1  -7    9.87    1.11
   7   1   7   10.60    0.76
  -7   1  -7   10.90    0.63
  -7   1  -7   10.62    0.62
   7   1   7    9.87    0.78
  -7   1  -7   11.16    0.89
   8  -1   7    1.37    0.52
  -8  -1  -7    0.92    0.41
   8  -1   7    1.34    0.40
  -8  -1  -7    1.16    0.51
   8  -1   7    1.50    0.39
  -8  -1  -7    1.40    0.26
  -8  -1  -7    1.19    0.37
   8   1   7    1.75    0.48
  -8   1  -7    1.54    0.30
  -8   1  -7    1.66    0.51
  -8   1  -7    0.97    0.61
   8   1   7    1.67    0.42
  -9  -1  -7    0.36    0.48
   9  -1   7    0.12    0.27
  -9  -1  -7   -0.06    0.34
  -9  -1  -7    0.36    0.28
  -9  -1  -7    0.34    0.17
   9  -1   7    0.00    0.27
   9   1   7   -0.09    0.37
  -9   1  -7    0.25    0.20
  -9   1  -7    0.36    0.56
  -9   1  -7    0.26    0.34
 -10  -1  -7    0.12    0.47
 -10  -1  -7    0.17    0.17
 -10  -1  -7    0.56    0.34
 -10  -1  -7    0.18    0.38
  10  -1   7    0.37    0.33
  10  -1   7    0.20    0.27
 -10   1  -7    0.21    0.21
  10   1   7    0.15    0.42
 -10   1  -7   -0.07    0.52
 -11  -1  -7   -0.23    0.39
 -11  -1  -7    0.38    0.46
 -11  -1  -7    0.25    0.32
  11  -1   7   -0.20    0.24
 -11  -1  -7    0.09    0.16
 -11   1  -7    0.20    0.21
 -11   1  -7   -0.27    0.52
  11   1   7    0.77    0.41
 -11   1  -7    0.41    0.30
 -12  -1  -7    1.93    0.58
  12  -1   7    1.80    0.47
 -12  -1  -7    2.03    0.60
 -12  -1  -7    3.10    0.46
 -12  -1  -7    1.59    0.64
 -12   1  -7    1.50    0.38
 -12   1  -7    2.37    0.88
 -12   1  -7    2.04    0.53
  12   1   7    2.24    0.59
 -13  -1  -7   -0.13    0.16
  13  -1   7    1.02    0.38
 -13  -1  -7    1.71    0.51
 -13  -1  -7    0.05    0.33
 -13   1  -7    0.13    0.25
 -13   1  -7    0.08    0.57
 -13   1  -7   -0.18    0.28
  13   1   7    0.36    0.41
 -14  -1  -7    0.46    0.25
  14  -1   7    1.17    0.40
 -14  -1  -7    1.12    0.54
 -14   1  -7    0.10    0.24
 -14   1  -7    0.82    0.47
  14   1   7    1.19    0.48
  15  -1   7    1.67    0.46
 -15  -1  -7    0.85    0.29
 -15  -1  -7   -0.04    0.41
  15   1   7    0.81    0.45
 -15   1  -7    0.84    0.53
 -15   1  -7    0.61    0.34
 -15  -2   7   -0.02    0.34
  15  -2  -7    0.81    0.34
 -15   2   7    0.03    0.28
 -15   2   7    0.01    0.27
  15   2  -7    0.79    0.66
  14  -2  -7    1.08    0.42
 -14  -2   7   -0.10    0.32
 -14   2   7    0.17    0.32
  14   2  -7    0.12    0.54
  13  -2  -7    0.31    0.34
 -13  -2   7   -0.02    0.33
 -13  -2   7    0.20    0.52
 -13   2   7   -0.17    0.23
  13   2  -7    0.23    0.52
 -12  -2   7    7.93    1.03
 -12  -2   7    6.05    1.07
  12  -2  -7    7.17    0.84
 -12   2   7    7.59    0.84
  12   2  -7    5.85    0.97
  11  -2  -7    1.06    0.43
 -11  -2   7    0.47    0.54
  11  -2  -7    1.24    0.50
 -11  -2   7    0.61    0.39
  11   2  -7    0.64    0.57
 -11   2   7    0.82    0.32
  10  -2  -7    2.76    0.64
  10  -2  -7    2.07    0.51
 -10  -2   7    1.55    0.60
 -10  -2   7    2.05    0.52
 -10   2   7    2.10    0.58
 -10   2   7    2.20    0.44
  10   2  -7    1.22    0.63
   9  -2  -7   12.94    1.02
   9  -2  -7   10.47    0.88
  -9  -2   7   11.31    1.17
  -9  -2   7   12.37    0.93
   9   2  -7   12.33    1.15
  -9   2   7   12.20    0.79
  -9   2   7   11.11    1.19
   8  -2  -7   10.14    1.14
  -8  -2   7   10.83    1.07
  -8  -2   7   10.80    0.80
   8  -2  -7   11.80    0.85
   8  -2  -7    9.61    0.99
  -8   2   7   12.14    1.26
  -8   2   7   10.05    0.70
  -8   2   7   13.28    1.22
   8   2  -7   12.47    0.99
   7  -2  -7   50.26    1.79
   7  -2  -7   52.90    2.03
  -7  -2   7   49.07    1.99
   7  -2  -7   51.20    2.23
  -7  -2   7   52.68    1.84
   7   2  -7   45.66    1.76
  -7   2   7   47.00    2.14
  -7   2   7   40.83    1.89
  -7   2   7   50.27    1.73
   7   2  -7   49.72    1.80
   6  -2  -7   76.30    2.73
   6  -2  -7   73.27    2.27
   6  -2  -7   67.75    2.43
  -6  -2   7   73.28    2.44
  -6   2   7   68.58    2.42
  -6   2   7   70.60    2.68
   6   2  -7   67.64    2.23
   6   2  -7   72.17    2.25
   5  -2  -7  125.63    4.04
   5  -2  -7  131.07    3.52
   5  -2  -7  128.97    3.62
   5  -2  -7  121.96    3.70
  -5  -2   7  130.46    3.45
  -5  -2   7  127.74    3.66
  -5   2   7  127.55    3.73
   5   2  -7  127.75    3.56
  -5   2   7  133.64    4.10
  -4  -2   7  114.73    3.12
   4  -2  -7  112.35    3.06
  -4  -2   7  108.47    3.08
   4  -2  -7  108.50    3.18
   4  -2  -7  109.42    2.98
  -4  -2   7  111.26    2.92
   4  -2  -7  108.52    3.43
  -4   2   7  109.72    3.47
  -4   2   7  108.16    3.16
  -4   2   7  106.71    3.08
   4   2  -7  107.98    2.98
  -3  -2   7    6.95    0.43
   3  -2  -7    6.45    0.49
   3  -2  -7    6.73    0.37
   3  -2  -7    7.09    0.31
  -3  -2   7    7.17    0.45
   3   2  -7    7.14    0.29
  -3   2   7    6.29    0.37
  -3   2   7    7.30    0.56
  -3   2   7    8.01    0.53
   2  -2  -7  307.54    7.90
  -2  -2   7  318.17    7.75
  -2  -2   7  322.28    7.38
  -2  -2   7  316.25    7.80
   2  -2  -7  337.07    7.90
   2  -2  -7  320.40    8.55
  -2   2   7  311.59    8.21
  -2   2   7  325.15    7.86
  -1  -2   7   16.34    0.64
   1  -2  -7   17.19    0.69
  -1  -2   7   17.12    0.62
   1  -2  -7   17.10    0.69
  -1  -2   7   16.63    0.59
  -1   2   7   16.71    0.58
   0  -2   7  132.29    3.23
   0  -2  -7  126.72    3.48
   0  -2  -7  126.71    3.45
   0   2  -7  126.22    2.95
   0   2   7  126.69    3.33
  -1  -2  -7   17.51    0.66
   1  -2   7   17.39    0.66
   1   2   7   16.75    0.58
   1   2   7   16.92    0.77
  -2  -2  -7  325.76    7.89
  -2  -2  -7  323.63    8.40
  -2  -2  -7  319.66    7.77
   2  -2   7  314.36    7.78
  -2   2  -7  315.83    8.09
   2   2   7  321.23    8.17
   2   2   7  306.99    8.59
  -3  -2  -7    7.48    0.46
   3  -2   7    6.81    0.52
   3  -2   7    6.42    0.45
  -3  -2  -7    8.14    0.55
  -3  -2  -7    7.29    0.50
   3   2   7    6.79    0.41
   3   2   7    6.87    0.44
  -3   2  -7    6.59    0.34
   4  -2   7  109.60    3.05
  -4  -2  -7  108.58    3.13
   4  -2   7  109.63    2.80
  -4  -2  -7  107.62    3.21
   4   2   7  107.26    2.92
   4   2   7  106.50    3.03
  -4   2  -7  109.49    3.09
  -4   2  -7   86.28    3.32
  -4   2  -7  106.58    2.95
  -5  -2  -7  126.50    3.28
  -5  -2  -7  121.76    3.59
  -5  -2  -7  122.06    3.82
   5  -2   7  129.42    3.40
  -5  -2  -7  130.11    3.27
   5  -2   7  125.69    3.62
   5  -2   7  130.28    3.43
  -5  -2  -7  132.08    3.76
  -5   2  -7  123.97    3.53
  -5   2  -7  129.77    4.14
   5   2   7  125.06    3.64
   5   2   7  125.46    3.47
  -5   2  -7  119.71    3.65
  -6  -2  -7   71.81    1.96
  -6  -2  -7   69.31    1.98
   6  -2   7   69.96    2.08
   6  -2   7   70.78    2.12
   6  -2   7   72.19    2.41
  -6  -2  -7   72.65    2.52
  -6  -2  -7   72.35    2.52
  -6  -2  -7   70.52    2.41
   6   2   7   70.62    2.26
  -6   2  -7   71.93    2.21
  -6   2  -7   68.58    2.44
   6   2   7   73.16    2.36
  -6   2  -7   72.60    2.82
   7  -2   7   49.77    1.95
  -7  -2  -7   48.68    2.00
   7  -2   7   50.78    1.66
  -7  -2  -7   49.17    1.45
  -7  -2  -7   45.76    2.01
  -7  -2  -7   47.10    1.92
   7   2   7   51.51    1.90
  -7   2  -7   49.38    2.33
  -7   2  -7   48.59    2.01
   7   2   7   52.16    1.83
  -7   2  -7   47.96    1.70
  -8  -2  -7    9.70    1.04
  -8  -2  -7   12.72    1.15
   8  -2   7   10.57    0.85
  -8  -2  -7   10.42    0.91
   8  -2   7    9.75    0.64
  -8  -2  -7    9.91    0.48
   8   2   7   10.08    0.96
  -8   2  -7   10.71    0.68
  -8   2  -7    9.10    1.07
  -8   2  -7    9.85    1.22
  -9  -2  -7   11.05    0.99
  -9  -2  -7   13.72    1.35
  -9  -2  -7   13.14    1.26
  -9  -2  -7   11.68    0.55
   9  -2   7   10.34    1.07
   9  -2   7   10.98    0.72
  -9   2  -7   12.86    0.78
  -9   2  -7    9.58    1.29
  -9   2  -7   11.02    0.74
   9   2   7   12.07    1.03
 -10  -2  -7    2.01    0.54
 -10  -2  -7    2.04    0.27
  10  -2   7    2.97    0.47
  10  -2   7    1.50    0.49
 -10  -2  -7    1.91    0.63
 -10  -2  -7    1.63    0.52
 -10   2  -7    2.75    0.50
 -10   2  -7    2.03    0.86
 -10   2  -7    2.54    0.47
  10   2   7    1.84    0.57
 -11  -2  -7    0.10    0.39
 -11  -2  -7    1.11    0.42
 -11  -2  -7    0.99    0.20
  11  -2   7    1.34    0.50
  11  -2   7    1.09    0.32
 -11  -2  -7    0.66    0.43
  11   2   7    1.48    0.50
 -11   2  -7    0.72    0.30
 -11   2  -7    0.31    0.66
 -12  -2  -7    6.61    0.41
 -12  -2  -7    5.43    0.92
 -12  -2  -7    5.78    1.02
  12  -2   7    6.47    0.72
  12   2   7    8.05    1.00
 -12   2  -7    6.81    0.75
 -12   2  -7    5.21    1.14
  13  -2   7    0.41    0.25
 -13  -2  -7    0.18    0.33
 -13  -2  -7    0.33    0.50
 -13   2  -7   -0.09    0.22
 -13   2  -7   -1.07    0.52
  13   2   7    0.48    0.44
  14  -2   7    0.60    0.27
 -14  -2  -7    0.00    0.35
 -14   2  -7    0.11    0.25
 -14   2  -7    0.10    0.64
  14   2   7    1.04    0.48
 -14   2  -7   -0.42    0.25
 -15  -2  -7    0.19    0.48
  15  -2   7    0.40    0.26
 -15   2  -7    0.03    0.36
  15   2   7    1.08    0.52
 -15   2  -7    0.37    0.31
 -15  -3   7   -0.38    0.39
 -14  -3   7    1.41    0.64
  14  -3  -7    1.42    0.33
 -14  -3   7    1.25    0.70
  14   3  -7    0.78    0.70
 -14   3   7    0.67    0.39
 -13  -3   7   -0.04    0.51
  13  -3  -7    0.95    0.29
 -13  -3   7    0.02    0.37
  13   3  -7    0.45    0.60
 -13   3   7   -0.07    0.25
  12  -3  -7    3.88    0.87
 -12  -3   7    3.03    0.82
  12  -3  -7    4.53    0.56
 -12  -3   7    4.60    0.90
  12   3  -7    3.86    0.88
 -12   3   7    4.32    0.82
 -12   3   7    3.96    0.65
 -11  -3   7   13.43    1.35
 -11  -3   7   14.89    1.49
  11  -3  -7   15.33    0.86
  11  -3  -7   13.68    1.39
 -11   3   7   15.91    1.36
 -11   3   7   12.14    0.93
  11   3  -7   16.73    1.50
  10  -3  -7    3.27    0.68
 -10  -3   7    3.58    0.74
  10  -3  -7    3.93    0.49
 -10  -3   7    2.55    0.59
 -10   3   7    3.81    0.78
  10   3  -7    4.30    0.78
 -10   3   7    4.10    0.60
  -9  -3   7   37.23    1.88
   9  -3  -7   35.53    1.80
  -9  -3   7   37.27    1.76
   9  -3  -7   34.66    1.35
  -9   3   7   35.50    2.02
   9   3  -7   35.24    1.71
  -9   3   7   38.28    1.58
   8  -3  -7   17.59    1.19
   8  -3  -7   17.18    0.80
  -8  -3   7   17.71    1.18
  -8  -3   7   16.28    1.07
  -8   3   7   17.39    0.93
   8   3  -7   16.81    1.02
  -8   3   7   15.45    1.29
  -7  -3   7   12.41    0.92
   7  -3  -7   10.92    0.87
   7  -3  -7   11.39    0.58
  -7  -3   7   13.43    0.90
  -7   3   7   12.42    1.09
  -7   3   7   12.21    0.73
   7   3  -7   13.67    0.80
   6  -3  -7    2.18    0.44
  -6  -3   7    1.94    0.40
   6  -3  -7    1.88    0.21
  -6  -3   7    1.90    0.37
   6  -3  -7    2.67    0.53
   6  -3  -7    2.01    0.19
  -6  -3   7    2.77    0.49
  -6   3   7    2.72    0.51
  -6   3   7    1.52    0.48
  -6   3   7    1.42    0.28
   6   3  -7    1.80    0.31
  -5  -3   7   38.97    1.50
  -5  -3   7   39.54    1.51
   5  -3  -7   40.11    1.64
   5  -3  -7   40.09    1.61
   5   3  -7   40.47    1.25
  -5   3   7   43.12    1.59
  -5   3   7   38.64    1.38
  -5   3   7   40.83    1.79
  -4  -3   7   43.76    1.53
  -4  -3   7   41.69    1.45
   4  -3  -7   41.86    1.56
   4  -3  -7   41.21    1.58
  -4  -3   7   41.10    1.45
   4   3  -7   43.26    1.18
  -4   3   7   42.29    1.38
  -4   3   7   43.47    1.74
  -3  -3   7    8.55    0.48
  -3  -3   7    8.67    0.49
   3  -3  -7    7.77    0.54
   3  -3  -7    7.41    0.54
  -3  -3   7    8.72    0.56
   3  -3  -7    8.28    0.48
  -3   3   7    8.46    0.41
  -3   3   7    7.46    0.61
   2  -3  -7   -0.10    0.09
  -2  -3   7    0.03    0.08
   2  -3  -7   -0.04    0.04
  -2  -3   7    0.00    0.07
  -2  -3   7   -0.07    0.10
  -2   3   7   -0.08    0.15
  -2   3   7   -0.04    0.06
  -1  -3   7   25.28    0.79
   1  -3  -7   23.14    0.88
  -1  -3   7   23.61    0.80
  -1   3   7   24.64    0.94
   0  -3  -7   -0.07    0.07
   0  -3   7   -0.01    0.06
  -1  -3  -7   25.20    0.86
   1  -3   7   23.40    0.82
  -2  -3  -7   -0.04    0.07
  -2  -3  -7    0.01    0.11
   2  -3   7    0.02    0.08
   3  -3   7    7.77    0.50
  -3  -3  -7    9.03    0.58
  -3  -3  -7    8.75    0.49
   3   3   7    8.05    0.40
  -3   3  -7    8.38    0.34
  -4  -3  -7   40.66    1.56
   4  -3   7   44.74    1.55
   4  -3   7   42.04    1.59
  -4   3  -7   41.95    1.73
  -4   3  -7   43.06    1.32
   4   3   7   41.39    1.37
   5  -3   7   37.79    1.52
  -5  -3  -7   35.65    1.55
  -5  -3  -7   40.74    1.48
   5   3   7   41.04    1.42
  -5   3  -7   39.00    1.31
  -5   3  -7   40.33    1.80
  -6  -3  -7    2.23    0.49
   6  -3   7    2.00    0.42
  -6  -3  -7    2.54    0.51
  -6   3  -7    1.74    0.38
  -6   3  -7    1.70    0.28
   6   3   7    2.26    0.43
  -6   3  -7    2.17    0.60
  -7  -3  -7   12.90    0.97
   7  -3   7   12.77    0.90
  -7  -3  -7   12.60    0.97
  -7   3  -7   12.83    1.29
  -7   3  -7   12.22    0.69
   7   3   7   12.21    0.91
   8  -3   7   15.01    1.07
  -8  -3  -7   16.38    1.19
   8  -3   7   17.62    0.64
  -8  -3  -7   16.74    1.17
  -8   3  -7   17.62    0.90
  -8   3  -7   17.58    1.49
   8   3   7   17.11    1.12
  -9  -3  -7   35.28    1.88
   9  -3   7   37.94    1.24
  -9  -3  -7   35.54    1.85
   9  -3   7   33.84    1.74
   9   3   7   34.87    1.71
  -9   3  -7   36.72    2.25
  -9   3  -7   34.69    1.48
 -10  -3  -7    4.36    0.84
  10  -3   7    4.10    0.73
  10  -3   7    3.91    0.40
 -10  -3  -7    2.82    0.71
  10   3   7    4.91    0.78
 -10   3  -7    2.59    0.90
 -10   3  -7    2.80    0.47
 -11  -3  -7   14.46    1.48
  11  -3   7   15.21    1.45
 -11  -3  -7   16.43    1.62
  11  -3   7   14.28    0.76
 -11   3  -7   14.59    0.97
 -11   3  -7   13.36    0.93
 -11   3  -7   12.96    1.68
  11   3   7   16.68    1.24
 -12  -3  -7    4.95    0.98
  12  -3   7    4.18    0.48
  12  -3   7    5.19    0.95
 -12  -3  -7    3.62    0.83
 -12   3  -7    4.36    0.68
 -12   3  -7    4.38    0.66
  12   3   7    4.46    0.80
 -13  -3  -7   -0.08    0.45
  13  -3   7    0.36    0.20
 -13  -3  -7   -0.02    0.42
  13   3   7    1.35    0.51
 -13   3  -7    0.04    0.24
 -14  -3  -7    0.58    0.56
 -14  -3  -7    1.27    0.63
 -14   3  -7    0.77    0.37
  14   3   7    1.42    0.55
 -15  -3  -7    1.09    0.67
 -15   3  -7    1.65    0.58
 -15   3  -7    0.85    0.40
 -14  -4   7    0.26    0.52
 -14  -4   7    0.62    0.65
 -14   4   7    0.15    0.31
 -13  -4   7    0.11    0.55
 -13  -4   7    0.82    0.49
 -13   4   7    0.82    0.39
  12  -4  -7   -0.22    0.30
 -12  -4   7    0.34    0.48
 -12  -4   7   -0.10    0.26
 -12   4   7    0.35    0.31
 -11  -4   7    3.37    0.77
  11  -4  -7    1.38    0.54
 -11  -4   7    0.62    0.48
 -11   4   7    2.39    0.53
  10  -4  -7    2.91    0.66
 -10  -4   7    2.88    0.73
 -10  -4   7    2.15    0.62
 -10   4   7    2.91    0.53
  -9  -4   7   16.71    1.26
   9  -4  -7   17.88    1.27
  -9  -4   7   16.67    1.21
  -9   4   7   16.81    1.00
  -8  -4   7    0.03    0.34
   8  -4  -7    0.25    0.30
  -8  -4   7    0.48    0.36
  -8   4   7    0.02    0.46
  -8   4   7    0.10    0.19
  -7  -4   7    1.23    0.40
   7  -4  -7    1.17    0.38
  -7  -4   7    1.24    0.40
   7  -4  -7    1.47    0.41
  -7   4   7    1.39    0.31
  -7   4   7    0.66    0.49
  -6  -4   7   11.47    0.84
   6  -4  -7   15.77    0.99
  -6  -4   7   15.94    1.02
  -6  -4   7   14.81    0.91
   6  -4  -7   15.69    0.84
  -6   4   7   14.76    1.14
  -6   4   7   15.21    0.77
  -5  -4   7    7.52    0.58
  -5  -4   7   10.18    0.67
  -5  -4   7    9.36    0.89
   5  -4  -7    9.03    0.71
  -5   4   7   10.00    0.55
  -5   4   7    9.31    0.94
  -4  -4   7    2.58    0.36
   4  -4  -7    2.53    0.42
  -4  -4   7    2.90    0.48
  -4  -4   7    3.06    0.39
  -4   4   7    3.26    0.33
  -4   4   7    4.31    0.62
   3  -4  -7  112.68    3.28
  -3  -4   7  114.28    3.04
   3  -4  -7  115.26    3.24
  -3  -4   7  112.82    3.06
  -3   4   7  116.16    3.07
  -3   4   7  114.44    3.53
  -2  -4   7    3.80    0.29
  -2  -4   7    4.68    0.29
   2  -4  -7    4.72    0.48
   2  -4  -7    4.65    0.45
  -2   4   7    4.70    0.49
  -1  -4   7    2.22    0.21
  -1  -4   7    1.84    0.19
   1  -4  -7    1.80    0.27
  -1   4   7    2.30    0.30
   0  -4   7    0.06    0.08
   0  -4  -7    0.29    0.12
   0   4   7    0.19    0.12
  -1  -4  -7    1.72    0.23
   1  -4   7    1.80    0.22
   2  -4   7    3.93    0.37
  -2  -4  -7    3.87    0.31
  -2  -4  -7    3.72    0.41
  -3  -4  -7  109.54    3.05
   3  -4   7  114.13    3.20
  -3  -4  -7  111.08    3.18
   3  -4   7  114.23    3.12
  -4  -4  -7    3.12    0.39
  -4  -4  -7    3.07    0.45
   4  -4   7    2.86    0.45
   4  -4   7    2.75    0.39
  -4   4  -7    2.84    0.22
   4   4   7    3.32    0.28
  -5  -4  -7    8.98    0.62
  -5  -4  -7    9.64    0.73
   5  -4   7   10.06    0.70
   5  -4   7    7.16    0.75
   5   4   7   10.12    0.61
  -5   4  -7    9.10    0.48
  -5   4  -7   10.14    0.88
   6  -4   7   15.04    0.94
  -6  -4  -7   13.60    0.97
   6   4   7   16.17    0.89
  -6   4  -7   15.53    1.20
  -6   4  -7   14.57    0.71
  -7  -4  -7    1.31    0.46
   7  -4   7    1.09    0.36
  -7   4  -7    1.07    0.56
  -7   4  -7    1.20    0.28
   7   4   7    1.16    0.44
   8  -4   7    0.17    0.27
  -8  -4  -7   -0.16    0.30
  -8   4  -7    0.07    0.17
  -9  -4  -7   19.40    1.36
  -9  -4  -7   16.01    1.55
   9  -4   7   18.00    1.24
  -9   4  -7   16.39    0.93
 -10  -4  -7    2.62    0.67
 -10  -4  -7    4.07    0.80
  10  -4   7    1.31    0.48
 -10   4  -7    2.85    0.51
  11  -4   7    1.97    0.58
 -11  -4  -7    2.12    0.67
 -11  -4  -7    1.89    0.69
 -11   4  -7    3.20    0.57
  12  -4   7    0.52    0.42
 -12  -4  -7    0.39    0.49
 -12  -4  -7    0.34    0.48
 -12   4  -7   -0.02    0.25
 -13  -4  -7    0.81    0.60
  13  -4   7    0.27    0.48
 -13  -4  -7    1.11    0.67
 -13   4  -7    0.40    0.33
  13   4   7    1.30    0.54
 -13   4  -7    0.35    0.34
 -14  -4  -7   -0.01    0.50
 -14  -4  -7    0.83    0.54
 -14   4  -7   -0.04    0.28
 -14   4  -7   -0.06    0.30
  14   4   7    1.29    0.55
 -13  -5   7    2.44    0.77
 -13  -5   7    3.91    1.02
  13  -5  -7    2.73    0.76
 -13   5   7    2.81    0.62
 -12  -5   7    0.51    0.50
 -12  -5   7    0.30    0.51
  12  -5  -7   -0.05    0.38
 -12   5   7    0.20    0.29
 -11  -5   7   -0.35    0.33
 -11  -5   7   -0.12    0.43
  11  -5  -7   -0.30    0.29
 -11   5   7    0.04    0.28
  10  -5  -7    6.98    0.99
 -10  -5   7    7.60    1.05
 -10  -5   7    7.99    1.19
 -10   5   7    8.02    0.86
  -9  -5   7    0.04    0.38
   9  -5  -7    0.00    0.25
  -9  -5   7    0.37    0.34
  -9   5   7   -0.04    0.20
  -8  -5   7    8.07    1.05
   8  -5  -7    6.89    0.90
  -8  -5   7    7.00    0.85
  -8   5   7    8.93    0.68
  -7  -5   7    0.94    0.41
   7  -5  -7    1.75    0.46
  -7  -5   7    1.15    0.40
   6  -5  -7    0.28    0.23
  -6  -5   7    0.43    0.30
  -6  -5   7    0.11    0.22
  -5  -5   7    5.15    0.54
   5  -5  -7    4.47    0.60
  -5  -5   7    3.87    0.47
  -4  -5   7    1.88    0.30
   4  -5  -7    1.20    0.31
   4  -5  -7    1.18    0.32
  -4  -5   7    1.24    0.25
  -4   5   7    0.70    0.39
   3  -5  -7   -0.02    0.15
   3  -5  -7    0.50    0.21
  -3  -5   7    0.14    0.11
  -3  -5   7    0.15    0.11
  -3   5   7    0.43    0.31
   2  -5  -7   14.81    0.77
   2  -5  -7   14.05    0.72
  -2  -5   7   14.82    0.58
  -2  -5   7   14.31    0.55
  -2   5   7   14.40    0.79
  -1  -5   7    0.12    0.07
   1  -5  -7    0.20    0.13
  -1  -5   7    0.16    0.09
  -1   5   7    0.23    0.18
   0  -5  -7   -0.02    0.08
   0  -5   7    0.07    0.07
   1  -5   7    0.14    0.11
  -1  -5  -7    0.10    0.10
   2  -5   7   14.34    0.70
  -2  -5  -7   14.30    0.64
   2  -5   7   15.60    0.68
  -2  -5  -7   13.81    0.72
  -3  -5  -7   -0.04    0.15
  -3  -5  -7    0.11    0.12
   3  -5   7    0.21    0.18
   3  -5   7    0.13    0.15
   4  -5   7    1.18    0.28
  -4  -5  -7    0.88    0.24
  -4  -5  -7    1.08    0.31
   4  -5   7    1.29    0.33
  -5  -5  -7    3.50    0.54
   5  -5   7    5.24    0.62
  -6  -5  -7    0.27    0.28
   6  -5   7   -0.10    0.18
  -7  -5  -7    1.61    0.48
   7  -5   7    1.21    0.39
   8  -5   7    6.93    0.85
  -8  -5  -7    6.61    0.89
   9  -5   7   -0.10    0.26
  -9  -5  -7    0.37    0.38
 -10  -5  -7    9.72    1.24
  10  -5   7    7.44    0.99
 -11  -5  -7    0.57    0.49
  11  -5   7    0.24    0.37
 -11   5  -7   -0.07    0.22
  12  -5   7   -0.29    0.35
 -12  -5  -7   -0.10    0.43
 -12   5  -7    0.44    0.33
 -13  -5  -7    2.31    0.81
  13  -5   7    4.14    0.89
 -13   5  -7    2.93    0.63
  13  -6  -7    0.46    0.52
 -13  -6   7    0.16    0.51
 -13  -6   7    0.94    0.69
 -12  -6   7    1.09    0.63
 -12  -6   7    1.61    0.70
  12  -6  -7    0.23    0.43
  11  -6  -7    1.29    0.56
 -11  -6   7    1.51    0.69
 -11  -6   7    0.90    0.58
 -10  -6   7    0.52    0.50
 -10  -6   7    1.35    0.57
  10  -6  -7    1.22    0.52
   9  -6  -7    2.93    0.67
  -9  -6   7    1.14    0.50
   8  -6  -7    0.18    0.30
  -8  -6   7   -0.43    0.26
   7  -6  -7    3.96    0.67
  -7  -6   7    5.01    0.69
   6  -6  -7   11.66    0.90
  -6  -6   7    9.42    0.75
  -5  -6   7    0.02    0.19
   5  -6  -7    0.01    0.21
  -4  -6   7    0.14    0.14
   4  -6  -7   -0.08    0.17
  -4  -6   7    0.14    0.16
  -3  -6   7   16.41    0.68
   3  -6  -7   15.01    0.87
  -3  -6   7   16.82    0.69
   3  -6  -7   16.66    0.96
   2  -6  -7    0.06    0.14
  -2  -6   7    0.04    0.08
  -2  -6   7   -0.01    0.08
   2  -6  -7   -0.03    0.14
  -1  -6   7    2.20    0.21
   1  -6  -7    1.60    0.28
  -1  -6   7    2.40    0.18
   0  -6   7    3.57    0.24
   0  -6  -7    3.70    0.37
   1  -6   7    2.47    0.27
  -1  -6  -7    2.72    0.31
   2  -6   7    0.10    0.13
   2  -6   7   -0.04    0.13
  -2  -6  -7   -0.02    0.10
   3  -6   7   16.26    0.87
  -3  -6  -7   16.54    0.76
   3  -6   7   16.45    0.81
  -3  -6  -7   16.07    0.85
  -4  -6  -7   -0.13    0.12
   4  -6   7   -0.10    0.15
  -4  -6  -7   -0.12    0.19
   5  -6   7   -0.24    0.16
  -5  -6  -7    0.07    0.25
   6  -6   7    9.73    0.93
  -6  -6  -7   10.30    0.97
   7  -6   7    5.64    0.77
  -7  -6  -7    5.12    0.77
   8  -6   7    0.27    0.30
  -8  -6  -7    0.06    0.30
   9  -6   7    2.25    0.59
  -9  -6  -7    2.48    0.66
 -10  -6  -7    1.08    0.53
  10  -6   7    0.87    0.45
 -11  -6  -7    2.04    0.68
  11  -6   7    2.11    0.65
  12  -6   7    0.06    0.42
 -12  -6  -7    0.39    0.50
  13  -6   7   -0.06    0.44
 -13  -6  -7    0.18    0.50
 -12  -7   7    0.71    0.62
  12  -7  -7   -0.29    0.40
  11  -7  -7    3.12    0.79
 -11  -7   7    2.86    0.79
  10  -7  -7    1.70    0.58
 -10  -7   7    1.56    0.59
   9  -7  -7    1.14    0.50
  -9  -7   7    1.45    0.56
  -8  -7   7    6.29    0.87
   8  -7  -7    7.50    1.02
   7  -7  -7   -0.13    0.25
  -7  -7   7    0.44    0.34
   6  -7  -7    0.09    0.24
  -6  -7   7    0.22    0.26
   5  -7  -7    4.10    0.61
  -5  -7   7    4.85    0.55
   4  -7  -7    1.00    0.31
  -4  -7   7    0.58    0.20
  -4  -7   7    0.98    0.24
   3  -7  -7    9.66    0.70
  -3  -7   7   10.16    0.50
  -3  -7   7    8.57    0.48
   2  -7  -7   11.28    0.72
  -2  -7   7   11.22    0.48
  -2  -7   7   11.83    0.48
  -1  -7   7    0.04    0.07
   1  -7  -7    0.01    0.13
  -1  -7   7    0.06    0.08
   0  -7  -7    0.36    0.15
   0  -7   7    0.45    0.11
  -1  -7  -7    0.04    0.11
   1  -7   7   -0.05    0.09
   2  -7   7   11.69    0.66
   2  -7   7   11.16    0.60
  -2  -7  -7   10.61    0.58
  -3  -7  -7   10.54    0.69
   3  -7   7    9.87    0.63
  -4  -7  -7    0.65    0.28
   4  -7   7    0.75    0.27
  -5  -7  -7    5.43    0.68
   5  -7   7    5.19    0.64
  -6  -7  -7    0.46    0.31
   6  -7   7    0.10    0.25
   7  -7   7   -0.21    0.22
  -7  -7  -7   -0.13    0.24
  -8  -7  -7    5.13    0.85
   8  -7   7    4.84    0.77
   9  -7   7    2.03    0.59
  -9  -7  -7    2.33    0.65
  10  -7   7    2.39    0.65
 -10  -7  -7    2.34    0.69
  11  -7   7    3.44    0.81
 -11  -7  -7    3.36    0.88
 -12  -7  -7    0.54    0.54
  12  -7   7   -0.06    0.34
  10  -8  -7    0.75    0.50
 -10  -8   7    1.78    0.68
   9  -8  -7    0.34    0.38
  -9  -8   7    0.20    0.44
   8  -8  -7    1.92    0.58
  -8  -8   7    2.54    0.61
  -7  -8   7    5.69    0.74
   7  -8  -7    4.49    0.79
  -6  -8   7    0.09    0.28
   6  -8  -7    0.41    0.33
  -5  -8   7    6.06    0.62
   5  -8  -7    5.20    0.71
  -4  -8   7    0.45    0.21
   4  -8  -7    0.81    0.33
   3  -8  -7    0.22    0.21
  -3  -8   7    0.05    0.11
  -3  -8   7    0.12    0.13
  -2  -8   7    3.07    0.24
  -2  -8   7    2.97    0.28
   2  -8  -7    3.08    0.47
  -1  -8   7    6.15    0.31
   1  -8  -7    5.44    0.56
   0  -8   7    0.05    0.10
   1  -8   7    4.69    0.39
   1  -8   7    5.81    0.39
   2  -8   7    3.73    0.41
   3  -8   7   -0.09    0.15
  -4  -8  -7    0.88    0.31
   4  -8   7    0.72    0.27
  -5  -8  -7    6.57    0.74
   5  -8   7    4.84    0.63
   6  -8   7   -0.43    0.18
  -6  -8  -7   -0.06    0.25
  -7  -8  -7    6.02    0.84
   7  -8   7    5.10    0.74
  -8  -8  -7    1.25    0.50
   8  -8   7    2.04    0.55
   9  -8   7    0.17    0.34
  -9  -8  -7   -0.27    0.29
 -10  -8  -7    1.74    0.66
  10  -8   7    1.38    0.59
  -9  -9   7   -0.73    0.32
   9  -9  -7   -0.10    0.33
   8  -9  -7    0.47    0.38
  -8  -9   7    0.50    0.41
  -7  -9   7    1.54    0.49
   7  -9  -7    3.44    0.71
   6  -9  -7   -0.19    0.25
  -6  -9   7    0.10    0.29
   5  -9  -7    6.81    0.85
  -5  -9   7    5.77    0.63
   4  -9  -7    0.13    0.24
  -4  -9   7    0.04    0.19
  -3  -9   7    3.29    0.34
   3  -9  -7    3.23    0.52
  -2  -9   7    0.22    0.12
   2  -9  -7    0.00    0.19
  -2  -9   7    0.54    0.14
  -1  -9   7    0.24    0.11
   1  -9  -7    0.33    0.22
   0  -9   7   -0.10    0.10
   1  -9   7    0.19    0.14
   2  -9   7    0.07    0.15
   3  -9   7    3.33    0.47
   4  -9   7    0.00    0.21
  -5  -9  -7    6.77    0.78
   5  -9   7    6.23    0.74
   6  -9   7   -0.12    0.24
  -6  -9  -7    0.29    0.29
   7  -9   7    2.13    0.53
  -7  -9  -7    2.04    0.52
   8  -9   7    0.34    0.36
  -8  -9  -7   -0.10    0.32
   9  -9   7   -0.21    0.31
  -9  -9  -7    0.39    0.40
  -6 -10   7    2.36    0.50
   6 -10  -7    3.45    0.69
  -5 -10   7    0.11    0.27
   5 -10  -7    0.43    0.38
   4 -10  -7    1.55    0.46
  -4 -10   7    1.14    0.30
  -3 -10   7    0.34    0.19
   3 -10  -7    0.56    0.31
  -2 -10   7    2.07    0.22
   2 -10  -7    2.09    0.43
   1 -10  -7    2.40    0.42
   0 -10   7    2.06    0.24
   0 -10  -7    1.86    0.37
   1 -10   7    2.19    0.30
   2 -10   7    2.15    0.34
   3 -10   7    0.83    0.27
   4 -10   7    0.98    0.34
   5 -10   7    0.63    0.32
   6 -10   7    2.08    0.53
   2 -11  -7    0.06    0.22
   1 -11  -7    0.49    0.26
   0 -11   7   -0.11    0.10
   0 -11  -7   -0.15    0.16
   1 -11   7    0.80    0.21
  -1 -11  -7    0.39    0.24
   2 -11   7    0.14    0.17
 -15   0   8    0.64    0.29
  15   0  -8    1.16    0.54
  14   0  -8    0.93    0.53
  13   0  -8    0.48    0.53
 -13   0   8   -0.05    0.22
 -12   0   8    0.33    0.26
  12   0  -8    0.33    0.49
 -12   0   8    0.07    0.21
  11   0  -8    9.82    1.12
 -11   0   8   13.85    0.83
 -11   0   8   13.46    0.82
 -11   0   8   12.28    1.41
 -10   0   8    3.70    0.82
 -10   0   8    7.00    0.68
  10   0  -8    7.08    0.99
   9   0  -8   -0.13    0.46
  -9   0   8   -0.45    0.36
   9   0  -8    0.10    0.25
  -9   0   8   -0.22    0.14
  -8   0   8   20.86    0.95
  -8   0   8   20.69    1.31
   8   0  -8   20.80    1.20
   8   0  -8   22.86    1.30
   7   0  -8   44.46    1.73
  -7   0   8   39.49    1.78
  -7   0   8   40.98    1.47
   6   0  -8    3.55    0.55
  -6   0   8    4.08    0.62
  -6   0   8    4.13    0.42
   6   0  -8    5.37    0.65
   5   0  -8  110.89    3.23
  -5   0   8  106.62    3.06
   5   0  -8  108.31    3.20
   5   0  -8  111.86    3.55
  -5   0   8  102.65    3.21
  -4   0   8   67.36    1.98
   4   0  -8   65.61    2.28
   4   0  -8   68.22    2.08
  -4   0   8   65.29    2.12
   4   0  -8   67.58    2.12
  -3   0   8    1.15    0.25
   3   0  -8    1.49    0.26
   3   0  -8    1.50    0.29
  -3   0   8    2.05    0.24
  -2   0   8  662.60   15.53
   2   0  -8  635.65   16.75
   2   0  -8  660.88   15.56
  -2   0   8  639.64   16.78
   1   0  -8   13.10    0.51
   1   0  -8   12.86    0.61
  -1   0   8   13.00    0.51
  -1   0   8   13.60    0.58
   0   0  -8   99.33    2.69
   0   0   8  100.48    2.71
   0   0   8  100.00    2.64
  -1   0  -8   13.57    0.51
   1   0   8   13.23    0.57
   1   0   8   12.49    0.52
   2   0   8  651.50   15.32
   2   0   8  640.60   16.64
  -2   0  -8  634.55   16.57
  -3   0  -8    1.13    0.35
  -3   0  -8    1.63    0.25
  -3   0  -8    1.81    0.34
   3   0   8    1.24    0.22
   3   0   8    1.20    0.24
  -3   0  -8    1.27    0.19
   4   0   8   65.95    2.08
  -4   0  -8   66.99    1.93
   4   0   8   66.88    2.43
  -4   0  -8   69.93    2.47
  -4   0  -8   67.60    1.98
   4   0   8   66.33    2.07
  -4   0  -8   67.53    2.20
   5   0   8  107.20    3.63
  -5   0  -8  112.46    2.95
  -5   0  -8  102.71    3.28
  -5   0  -8  108.29    3.65
   5   0   8  107.77    3.19
   5   0   8  109.78    3.18
  -5   0  -8  111.06    3.08
   6   0   8    3.97    0.64
  -6   0  -8    3.96    0.34
  -6   0  -8    4.40    0.76
   6   0   8    3.85    0.47
   6   0   8    3.79    0.51
  -6   0  -8    4.27    0.50
  -6   0  -8    3.92    0.59
  -7   0  -8   41.81    1.57
   7   0   8   43.12    1.65
  -7   0  -8   40.83    1.85
  -7   0  -8   42.58    2.07
  -7   0  -8   41.85    1.48
   7   0   8   43.58    1.73
   8   0   8   21.51    1.20
  -8   0  -8   22.83    1.14
  -8   0  -8   22.94    1.38
  -8   0  -8   20.19    1.49
  -8   0  -8   21.91    0.97
   8   0   8   23.05    1.18
   9   0   8   -0.45    0.28
  -9   0  -8   -0.05    0.29
  -9   0  -8    0.15    0.15
   9   0   8    0.19    0.23
  -9   0  -8    0.24    0.51
  -9   0  -8   -0.04    0.20
 -10   0  -8    6.11    1.05
 -10   0  -8    7.26    1.05
  10   0   8    6.95    0.82
 -10   0  -8    6.62    0.81
 -10   0  -8    6.82    0.56
 -11   0  -8   14.11    1.29
 -11   0  -8   14.45    1.60
  11   0   8   12.87    1.00
 -11   0  -8   12.55    0.80
  12   0   8    0.24    0.35
 -12   0  -8   -0.12    0.30
 -12   0  -8   -0.38    0.45
 -12   0  -8    0.14    0.23
  13   0   8    0.43    0.35
 -13   0  -8   -0.14    0.47
 -13   0  -8    0.01    0.22
 -13   0  -8   -0.29    0.27
 -14   0  -8   -0.02    0.23
 -14   0  -8   -0.27    0.27
  14   0   8    0.58    0.38
 -15   0  -8    0.15    0.40
 -15   0  -8    0.21    0.27
  15   0   8    1.48    0.49
 -15  -1   8   -0.11    0.34
  15  -1  -8    1.15    0.48
  15   1  -8    1.08    0.65
 -15   1   8    0.15    0.27
 -14  -1   8    0.46    0.22
 -14  -1   8    0.42    0.41
  14  -1  -8    1.36    0.53
 -14   1   8    0.54    0.32
 -14   1   8    0.51    0.31
  14   1  -8    0.89    0.60
  13  -1  -8    0.90    0.50
 -13  -1   8    0.18    0.19
 -13   1   8    0.14    0.23
  13   1  -8    0.15    0.52
 -13   1   8    0.10    0.26
 -12  -1   8    4.04    0.89
 -12  -1   8    4.40    0.48
  12  -1  -8    5.03    0.81
  12   1  -8    3.48    0.81
 -12   1   8    4.02    0.59
 -11  -1   8    0.93    0.27
  11  -1  -8    0.92    0.51
 -11  -1   8    0.01    0.43
  11   1  -8    0.27    0.50
 -11   1   8    0.55    0.28
 -10  -1   8    3.67    0.81
  10  -1  -8    3.55    0.67
 -10  -1   8    3.80    0.45
  10  -1  -8    3.64    0.74
  10   1  -8    2.90    0.74
 -10   1   8    3.14    0.49
  -9  -1   8    3.62    0.40
   9  -1  -8    3.93    0.67
   9  -1  -8    4.61    0.76
  -9  -1   8    3.56    0.72
  -9   1   8    4.03    0.54
  -9   1   8    2.70    0.65
   9   1  -8    3.60    0.77
  -8  -1   8    3.79    0.34
   8  -1  -8    4.71    0.69
  -8  -1   8    4.55    0.72
   8  -1  -8    3.64    0.61
  -8  -1   8    4.45    0.36
   8   1  -8    4.20    0.67
  -8   1   8    3.77    0.65
   8   1  -8    3.68    0.56
  -8   1   8    4.18    0.49
   7  -1  -8   52.88    2.34
   7  -1  -8   58.67    2.18
  -7  -1   8   53.84    1.70
  -7  -1   8   52.23    2.12
  -7  -1   8   54.16    1.71
   7  -1  -8   53.16    2.01
   7   1  -8   55.15    2.01
   7   1  -8   52.08    2.00
  -7   1   8   57.29    1.86
  -7   1   8   53.27    2.14
   6  -1  -8    7.51    0.87
  -6  -1   8    8.39    0.44
  -6  -1   8    8.19    0.80
   6  -1  -8    7.81    0.76
   6  -1  -8    9.36    0.72
  -6  -1   8    9.12    0.46
   6   1  -8    6.87    0.68
  -6   1   8    8.23    0.52
  -6   1   8    9.13    0.86
   6   1  -8    8.30    0.66
  -5  -1   8    6.64    0.36
   5  -1  -8    7.26    0.70
   5  -1  -8    6.26    0.72
  -5  -1   8    6.92    0.36
  -5  -1   8    6.23    0.62
   5  -1  -8    5.88    0.58
  -5   1   8    6.23    0.65
  -5   1   8    6.41    0.43
   5   1  -8    3.91    0.45
  -4  -1   8    4.55    0.49
   4  -1  -8    5.40    0.56
   4  -1  -8    4.43    0.57
   4  -1  -8    4.90    0.50
  -4  -1   8    4.65    0.27
  -4  -1   8    4.39    0.26
  -4   1   8    4.53    0.51
   4   1  -8    5.02    0.37
   4   1  -8    4.25    0.46
  -4   1   8    4.06    0.32
  -3  -1   8    1.98    0.16
   3  -1  -8    1.92    0.35
   3  -1  -8    2.17    0.33
   3  -1  -8    1.83    0.31
  -3  -1   8    2.41    0.33
  -3  -1   8    2.03    0.16
  -3   1   8    1.78    0.30
   3   1  -8    2.31    0.32
  -3   1   8    1.92    0.24
   3   1  -8    2.22    0.25
   2  -1  -8    0.68    0.20
  -2  -1   8    0.56    0.09
   2  -1  -8    0.45    0.17
  -2  -1   8    0.41    0.15
  -2  -1   8    0.42    0.08
  -2   1   8    0.50    0.13
   2   1  -8    0.96    0.20
   2   1  -8    0.55    0.12
  -2   1   8    0.41    0.16
  -1  -1   8   39.83    1.25
  -1  -1   8   40.58    1.14
   1  -1  -8   42.10    1.25
   1  -1  -8   42.66    1.28
   1   1  -8   42.60    1.30
  -1   1   8   41.36    1.26
   1   1  -8   41.82    1.19
  -1   1   8   41.38    1.30
   0  -1   8   -0.02    0.04
   0  -1   8   -0.07    0.07
   0  -1  -8   -0.14    0.08
   0  -1  -8    0.39    0.13
   0  -1   8   -0.05    0.03
   0  -1   8   -0.01    0.04
   0   1  -8   -0.02    0.05
   0   1   8    0.03    0.10
   0   1   8   -0.11    0.08
   1  -1   8   42.15    1.19
   1  -1   8   41.17    1.17
   1  -1   8   41.97    1.29
  -1  -1  -8   41.14    1.26
  -1  -1  -8   41.85    1.22
  -1   1  -8   41.35    1.21
   1   1   8   42.27    1.28
   1   1   8   42.29    1.29
   2  -1   8    0.52    0.11
   2  -1   8    0.51    0.10
   2  -1   8    0.49    0.16
  -2  -1  -8    0.45    0.18
  -2  -1  -8    0.51    0.11
  -2  -1  -8    0.61    0.26
   2   1   8    0.34    0.15
  -2   1  -8    0.40    0.09
  -2   1  -8    0.46    0.11
   2   1   8    0.62    0.16
   3  -1   8    1.62    0.20
  -3  -1  -8    2.12    0.35
  -3  -1  -8    2.27    0.19
   3  -1   8    2.46    0.26
  -3  -1  -8    2.24    0.30
   3  -1   8    1.92    0.29
  -3  -1  -8    1.80    0.39
  -3   1  -8    1.85    0.37
   3   1   8    1.40    0.34
   3   1   8    2.24    0.30
  -3   1  -8    2.20    0.23
   3   1   8    2.08    0.29
  -3   1  -8    2.04    0.23
   4  -1   8    4.64    0.49
  -4  -1  -8    6.31    0.64
  -4  -1  -8    4.32    0.29
  -4  -1  -8    5.33    0.54
   4  -1   8    4.04    0.32
  -4  -1  -8    5.48    0.66
   4   1   8    4.39    0.45
  -4   1  -8    4.13    0.31
   4   1   8    4.37    0.45
   4   1   8    4.31    0.58
  -4   1  -8    3.83    0.48
  -4   1  -8    5.45    0.67
  -5  -1  -8    6.81    0.39
  -5  -1  -8    7.03    0.66
  -5  -1  -8    6.36    0.70
   5  -1   8    7.63    0.58
   5  -1   8    6.26    0.45
  -5  -1  -8    6.14    0.72
  -5   1  -8    5.36    0.74
  -5   1  -8    6.07    0.41
   5   1   8    7.12    0.53
   5   1   8    6.66    0.56
  -5   1  -8    7.62    0.73
   6  -1   8    8.63    0.67
   6  -1   8    7.65    0.55
   6  -1   8    9.50    1.01
  -6  -1  -8    7.33    0.84
  -6  -1  -8    7.53    0.81
  -6  -1  -8    8.63    0.64
  -6  -1  -8    8.69    0.48
  -6   1  -8    8.74    0.85
  -6   1  -8    9.45    1.07
  -6   1  -8    8.99    0.53
   6   1   8    8.37    0.67
   6   1   8    7.21    0.59
  -7  -1  -8   57.68    2.38
  -7  -1  -8   52.28    2.17
   7  -1   8   51.84    1.88
  -7  -1  -8   52.93    1.96
  -7  -1  -8   56.29    1.76
   7  -1   8   55.43    2.08
   7  -1   8   54.45    2.38
  -7   1  -8   59.59    2.25
  -7   1  -8   54.49    2.47
   7   1   8   53.92    2.00
   7   1   8   54.75    2.00
  -7   1  -8   54.73    1.84
  -8  -1  -8    5.04    0.40
  -8  -1  -8    5.76    0.73
   8  -1   8    5.36    0.72
  -8  -1  -8    6.51    0.89
  -8  -1  -8    3.60    0.74
   8  -1   8    3.97    0.53
   8  -1   8    3.54    0.73
  -8   1  -8    3.94    0.67
  -8   1  -8    4.97    0.54
  -8   1  -8    5.19    0.95
   8   1   8    2.73    0.57
   8   1   8    3.72    0.56
  -9  -1  -8    3.56    0.43
  -9  -1  -8    3.07    0.60
  -9  -1  -8    3.79    0.75
  -9  -1  -8    2.72    0.69
   9  -1   8    3.31    0.55
   9  -1   8    2.76    0.55
  -9   1  -8    3.53    0.47
   9   1   8    3.72    0.69
  -9   1  -8    3.67    0.88
  -9   1  -8    3.72    0.54
  -9   1  -8    4.12    0.77
 -10  -1  -8    3.33    0.64
  10  -1   8    3.37    0.57
  10  -1   8    3.74    0.68
 -10  -1  -8    2.45    0.71
 -10  -1  -8    4.20    0.83
 -10  -1  -8    2.97    0.41
  10   1   8    3.59    0.65
 -10   1  -8    3.78    0.54
 -10   1  -8    2.61    0.83
 -10   1  -8    3.30    0.58
 -11  -1  -8    0.85    0.56
  11  -1   8    1.25    0.41
 -11  -1  -8    1.20    0.29
 -11  -1  -8    1.50    0.60
 -11  -1  -8    1.22    0.47
 -11   1  -8    0.39    0.64
 -11   1  -8    1.07    0.42
 -11   1  -8    1.08    0.35
  11   1   8    0.79    0.43
 -12  -1  -8    4.56    0.89
  12  -1   8    4.43    0.69
 -12  -1  -8    4.33    0.79
 -12  -1  -8    5.02    0.58
 -12  -1  -8    5.06    0.94
 -12   1  -8    2.43    0.58
 -12   1  -8    4.61    1.09
  12   1   8    4.41    0.77
 -12   1  -8    4.98    0.68
 -13  -1  -8    0.25    0.21
 -13  -1  -8   -0.04    0.36
  13  -1   8    0.49    0.33
 -13  -1  -8    0.83    0.43
 -13   1  -8   -0.08    0.60
 -13   1  -8    0.45    0.36
 -13   1  -8   -0.04    0.22
  13   1   8    0.91    0.45
  14  -1   8    1.38    0.44
 -14  -1  -8    0.65    0.28
 -14  -1  -8    0.06    0.38
 -14   1  -8    0.57    0.32
 -14   1  -8    0.30    0.45
  14   1   8    0.91    0.45
 -15  -1  -8    0.20    0.22
 -15  -1  -8    0.53    0.53
  15  -1   8    1.25    0.41
 -15   1  -8    0.30    0.28
 -15   1  -8   -0.12    0.34
  15   1   8    1.23    0.51
 -15  -2   8    0.90    0.54
  15  -2  -8    2.03    0.49
  15   2  -8    1.20    0.69
 -15   2   8    0.50    0.36
 -15   2   8    0.78    0.40
  14  -2  -8    3.20    0.65
 -14  -2   8    1.43    0.56
 -14   2   8    1.40    0.45
  14   2  -8    2.63    0.82
 -13  -2   8    0.01    0.31
  13  -2  -8    0.65    0.38
 -13  -2   8    0.41    0.57
 -13   2   8   -0.01    0.23
  13   2  -8    0.93    0.62
 -12  -2   8    3.42    0.71
 -12  -2   8    3.04    0.86
  12  -2  -8    3.59    0.65
  12   2  -8    3.46    0.83
 -12   2   8    3.92    0.65
 -11  -2   8   13.53    1.29
  11  -2  -8   15.15    1.45
 -11  -2   8   13.68    1.49
  11  -2  -8   14.73    1.03
 -11   2   8   14.90    0.98
  11   2  -8   14.99    1.43
  10  -2  -8    2.17    0.57
 -10  -2   8    1.20    0.41
 -10  -2   8    1.34    0.57
  10  -2  -8    0.91    0.44
 -10   2   8    1.49    0.38
  10   2  -8    1.65    0.65
   9  -2  -8    2.98    0.62
  -9  -2   8    2.09    0.59
   9  -2  -8    3.54    0.63
  -9  -2   8    4.72    0.68
   9   2  -8    3.70    0.75
  -9   2   8    3.68    0.53
   8  -2  -8   31.27    1.43
  -8  -2   8   31.78    1.65
  -8   2   8   32.46    1.37
   8   2  -8   33.35    1.55
  -8   2   8   32.95    1.78
  -8   2   8   38.04    1.74
   7  -2  -8    1.08    0.50
  -7  -2   8    0.32    0.33
   7  -2  -8    0.07    0.20
   7  -2  -8    0.12    0.32
  -7   2   8    0.31    0.34
  -7   2   8    0.13    0.30
   7   2  -8    0.62    0.35
  -7   2   8    0.41    0.21
   6  -2  -8    0.43    0.39
   6  -2  -8    0.46    0.29
   6  -2  -8    0.20    0.19
  -6  -2   8    0.05    0.21
  -6   2   8    0.40    0.29
   6   2  -8    0.18    0.15
  -6   2   8    0.22    0.27
  -6   2   8    0.09    0.15
   6   2  -8    0.50    0.24
   5  -2  -8    1.44    0.41
   5  -2  -8    0.60    0.25
   5  -2  -8    1.12    0.30
  -5  -2   8    1.37    0.34
  -5   2   8    1.20    0.33
   5   2  -8    0.93    0.26
   5   2  -8    1.27    0.25
  -5   2   8    1.29    0.39
  -5   2   8    0.89    0.21
  -4  -2   8  123.31    3.43
  -4  -2   8  118.52    3.43
   4  -2  -8  124.19    3.42
   4  -2  -8  124.17    3.35
   4  -2  -8  121.46    3.54
   4  -2  -8  125.30    3.82
  -4   2   8  122.35    3.51
   4   2  -8  123.92    3.34
  -4   2   8  124.70    3.45
  -3  -2   8    8.50    0.47
   3  -2  -8    9.31    0.46
  -3  -2   8    9.59    0.53
   3  -2  -8    8.25    0.57
   3  -2  -8    8.38    0.38
  -3   2   8    8.81    0.57
   3   2  -8    9.27    0.37
  -3   2   8    8.33    0.45
   2  -2  -8   17.41    0.54
   2  -2  -8   16.47    0.79
   2  -2  -8   16.94    0.81
  -2  -2   8   18.02    0.71
   2  -2  -8   17.77    0.58
  -2  -2   8   17.27    0.65
  -2   2   8   18.52    0.67
   2   2  -8   17.53    0.53
  -2   2   8   17.72    0.77
  -1  -2   8    1.07    0.16
  -1  -2   8    1.08    0.20
   1  -2  -8    0.85    0.20
   1  -2  -8    1.27    0.22
  -1  -2   8    0.95    0.17
  -1   2   8    1.29    0.22
  -1   2   8    1.39    0.18
   0  -2  -8  108.01    3.00
   0  -2  -8  103.03    2.78
   0  -2   8  103.68    2.73
   0   2   8  103.60    2.80
  -1  -2  -8    1.30    0.21
   1  -2   8    1.24    0.21
  -1  -2  -8    1.17    0.24
  -1   2  -8    1.15    0.10
   1   2   8    1.18    0.19
   2  -2   8   17.64    0.75
  -2  -2  -8   17.72    0.74
  -2  -2  -8   17.88    0.82
  -2  -2  -8   18.18    0.80
  -2   2  -8   17.50    0.60
   2   2   8   17.69    0.69
   2   2   8   17.11    0.70
   2   2   8   19.01    0.91
  -3  -2  -8    8.56    0.59
  -3  -2  -8    9.51    0.61
   3  -2   8    8.47    0.53
   3   2   8    8.82    0.48
  -3   2  -8    8.15    0.39
   3   2   8    8.63    0.51
  -4  -2  -8  124.02    3.58
   4  -2   8  122.43    3.48
  -4  -2  -8  125.49    3.73
   4  -2   8  126.83    3.27
   4   2   8  121.88    3.51
   4   2   8  120.11    3.35
  -4   2  -8  129.01    3.99
  -4   2  -8  123.10    3.41
   5  -2   8    1.27    0.19
   5  -2   8    1.09    0.29
   5  -2   8    0.89    0.15
  -5  -2  -8    1.15    0.18
  -5  -2  -8    1.33    0.37
  -5  -2  -8    1.17    0.14
  -5  -2  -8    0.96    0.31
  -5  -2  -8    0.96    0.33
   5   2   8    0.72    0.21
  -5   2  -8    1.38    0.24
  -5   2  -8    0.47    0.36
  -5   2  -8    1.07    0.32
   5   2   8    0.80    0.31
  -6  -2  -8    0.36    0.11
  -6  -2  -8    0.37    0.25
   6  -2   8    0.29    0.15
   6  -2   8    0.19    0.10
  -6  -2  -8    0.03    0.28
  -6  -2  -8    0.31    0.27
   6  -2   8    0.27    0.22
  -6   2  -8    0.26    0.24
   6   2   8    0.34    0.19
   6   2   8    0.15    0.28
  -6   2  -8    0.19    0.14
  -6   2  -8   -0.04    0.37
   7  -2   8    0.34    0.25
  -7  -2  -8    0.61    0.14
  -7  -2  -8    0.04    0.23
  -7  -2  -8    0.53    0.35
  -7  -2  -8    0.81    0.36
   7  -2   8    0.35    0.18
   7   2   8    0.29    0.35
  -7   2  -8    0.24    0.25
  -7   2  -8    0.41    0.46
  -7   2  -8    0.69    0.22
   7   2   8    0.31    0.21
  -8  -2  -8   33.92    1.11
   8  -2   8   32.84    1.30
  -8  -2  -8   29.73    1.56
  -8  -2  -8   35.61    1.78
  -8  -2  -8   35.15    1.70
   8  -2   8   37.36    1.68
  -8   2  -8   31.80    1.35
  -8   2  -8   35.40    1.39
   8   2   8   34.26    1.59
  -8   2  -8   33.38    2.00
  -9  -2  -8    3.01    0.65
  -9  -2  -8    3.67    0.30
  -9  -2  -8    3.55    0.76
  -9  -2  -8    4.07    0.73
   9  -2   8    3.09    0.59
   9  -2   8    3.20    0.46
  -9   2  -8    2.71    0.44
  -9   2  -8    3.13    0.46
   9   2   8    3.10    0.66
  -9   2  -8    3.12    0.91
 -10  -2  -8    1.88    0.57
 -10  -2  -8    1.61    0.51
  10  -2   8    1.63    0.51
  10  -2   8    1.78    0.38
 -10  -2  -8    1.37    0.23
 -10  -2  -8    1.19    0.50
 -10   2  -8    0.68    0.68
  10   2   8    1.36    0.51
 -10   2  -8    1.42    0.37
 -10   2  -8    1.86    0.43
 -11  -2  -8   18.17    1.47
  11  -2   8   13.35    1.34
 -11  -2  -8   14.85    0.68
 -11  -2  -8   13.82    1.40
  11  -2   8   13.37    0.88
 -11  -2  -8   14.03    1.15
 -11   2  -8   15.36    0.96
 -11   2  -8   15.40    1.81
  11   2   8   18.11    1.23
 -12  -2  -8    3.67    0.84
 -12  -2  -8    3.01    0.33
  12  -2   8    3.86    0.57
 -12  -2  -8    4.27    0.71
 -12  -2  -8    3.31    0.77
  12   2   8    4.19    0.79
 -12   2  -8    2.89    1.01
 -12   2  -8    3.76    0.61
 -13  -2  -8    0.39    0.41
 -13  -2  -8    0.15    0.41
  13  -2   8    0.78    0.32
  13   2   8    0.25    0.41
 -13   2  -8   -0.49    0.25
 -13   2  -8   -1.03    0.57
 -13   2  -8    0.01    0.24
  14  -2   8    3.55    0.57
 -14  -2  -8    1.86    0.66
  14   2   8    2.96    0.68
 -14   2  -8    0.32    0.69
 -14   2  -8    2.10    0.48
 -14   2  -8    1.96    0.62
 -15  -2  -8    1.33    0.67
  15  -2   8    1.52    0.40
  15   2   8    1.50    0.54
 -15   2  -8    0.81    0.38
 -15   2  -8    1.18    0.57
 -14  -3   8    0.11    0.46
 -14  -3   8   -0.52    0.47
 -14   3   8    0.04    0.29
  14   3  -8   -0.07    0.60
 -13  -3   8   -0.16    0.55
  13  -3  -8    0.63    0.25
 -13  -3   8   -0.18    0.33
  13   3  -8   -0.26    0.54
 -13   3   8   -0.24    0.22
  12  -3  -8    2.34    0.43
 -12  -3   8    2.28    0.64
 -12  -3   8    2.03    0.71
  12   3  -8    0.76    0.65
 -12   3   8    1.96    0.49
  11  -3  -8   19.33    0.99
  11  -3  -8   17.93    1.39
 -11  -3   8   16.80    1.27
 -11  -3   8   17.69    1.45
 -11   3   8   18.93    1.14
  11   3  -8   19.59    1.46
  10  -3  -8    5.76    0.62
 -10  -3   8    6.03    0.87
 -10  -3   8    8.03    1.03
  10  -3  -8    5.98    0.92
 -10   3   8    7.69    1.07
 -10   3   8    6.15    0.71
  10   3  -8    4.46    0.81
   9  -3  -8    6.44    0.61
  -9  -3   8    8.56    0.97
   9  -3  -8    6.25    0.90
  -9  -3   8    8.10    1.01
  -9   3   8    7.82    0.77
   9   3  -8    7.57    0.91
  -9   3   8    6.48    0.99
   8  -3  -8    0.43    0.26
  -8  -3   8    0.36    0.35
   8  -3  -8    0.34    0.30
  -8  -3   8    0.09    0.21
   8   3  -8    0.63    0.41
  -8   3   8    0.45    0.22
  -8   3   8    1.09    0.51
  -7  -3   8    4.08    0.62
   7  -3  -8    3.41    0.38
   7  -3  -8    2.77    0.52
  -7  -3   8    3.48    0.57
  -7   3   8    2.62    0.40
   7   3  -8    4.12    0.53
  -7   3   8    3.20    0.65
   6  -3  -8   20.96    0.73
  -6  -3   8   21.68    1.12
  -6  -3   8   21.30    1.08
   6  -3  -8   22.16    1.18
   6  -3  -8   21.98    1.25
   6  -3  -8   21.31    0.76
  -6  -3   8   21.07    1.08
  -6   3   8   20.84    1.30
   6   3  -8   21.53    0.90
  -6   3   8   24.95    1.22
  -6   3   8   22.62    0.97
   5  -3  -8   40.63    1.68
  -5  -3   8   39.14    1.52
   5  -3  -8   40.93    1.65
  -5  -3   8   42.45    1.55
   5   3  -8   40.53    1.28
  -5   3   8   40.90    1.60
  -5   3   8   41.84    1.81
  -5   3   8   41.37    1.43
   4  -3  -8   41.51    1.61
  -4  -3   8   44.80    1.52
  -4  -3   8   41.51    1.48
   4  -3  -8   44.73    1.63
  -4  -3   8   43.49    1.52
  -4   3   8   42.76    1.42
  -4   3   8   42.22    1.75
   4   3  -8   44.15    1.23
  -4   3   8   41.60    1.57
   3  -3  -8    6.29    0.50
  -3  -3   8    6.06    0.46
   3  -3  -8    5.62    0.45
  -3  -3   8    5.77    0.42
   3  -3  -8    5.80    0.47
  -3  -3   8    5.19    0.39
  -3   3   8    5.64    0.60
  -3   3   8    4.91    0.33
  -2  -3   8    4.94    0.39
   2  -3  -8    4.90    0.26
   2  -3  -8    4.82    0.49
  -2  -3   8    4.76    0.35
  -2  -3   8    4.68    0.32
  -2   3   8    5.26    0.29
  -2   3   8    5.85    0.47
   1  -3  -8    3.98    0.38
  -1  -3   8    3.42    0.26
  -1  -3   8    3.38    0.27
  -1   3   8    3.84    0.21
   0  -3   8   -0.02    0.07
   0  -3  -8   -0.03    0.08
   1  -3   8    3.41    0.28
  -1  -3  -8    3.38    0.33
  -2  -3  -8    4.99    0.48
   2  -3   8    5.77    0.39
  -2  -3  -8    5.06    0.36
   2   3   8    4.59    0.27
   3  -3   8    5.30    0.43
  -3  -3  -8    5.23    0.53
   3   3   8    6.10    0.39
  -3   3  -8    5.46    0.28
   4  -3   8   45.62    1.67
  -4  -3  -8   44.93    1.65
   4  -3   8   42.38    1.55
  -4  -3  -8   38.72    1.47
  -4   3  -8   44.61    1.35
   4   3   8   42.68    1.43
   5  -3   8   40.58    1.59
  -5  -3  -8   43.69    1.70
  -5  -3  -8   43.02    1.57
  -5   3  -8   40.89    1.38
   5   3   8   39.57    1.48
  -5   3  -8   42.17    1.88
   6  -3   8   21.31    1.13
  -6  -3  -8   21.72    1.21
  -6   3  -8   20.64    0.91
  -6   3  -8   23.49    1.44
   6   3   8   22.30    1.09
  -6   3  -8   23.03    1.17
   7  -3   8    3.26    0.55
  -7  -3  -8    2.63    0.56
  -7  -3  -8    3.88    0.67
  -7   3  -8    3.25    0.77
  -7   3  -8    3.19    0.42
   7   3   8    3.92    0.62
  -8  -3  -8    0.49    0.37
  -8  -3  -8    0.59    0.41
   8  -3   8    0.57    0.13
   8  -3   8    0.49    0.28
  -8   3  -8    0.40    0.22
  -8   3  -8    0.19    0.59
   8   3   8    0.43    0.44
  -9  -3  -8    5.86    0.88
   9  -3   8    6.40    0.86
  -9  -3  -8    6.62    0.94
   9  -3   8    6.72    0.42
  -9   3  -8    7.60    1.26
   9   3   8    5.49    0.80
  -9   3  -8    6.89    0.60
  10  -3   8    5.77    0.42
 -10  -3  -8    4.40    0.85
  10  -3   8    4.44    0.75
 -10  -3  -8    5.39    0.90
 -10   3  -8    5.11    1.12
 -10   3  -8    6.44    0.75
  10   3   8    6.57    0.85
 -11  -3  -8   20.21    1.59
  11  -3   8   21.01    1.47
 -11  -3  -8   21.49    1.53
  11  -3   8   19.98    0.92
 -11   3  -8   18.56    1.13
 -11   3  -8   21.86    2.19
 -11   3  -8   20.66    1.17
  11   3   8   19.30    1.36
  12  -3   8    1.54    0.31
 -12  -3  -8    1.01    0.49
  12  -3   8    1.69    0.57
 -12  -3  -8    1.25    0.59
 -12   3  -8    1.70    0.45
  12   3   8    2.29    0.62
 -12   3  -8    1.39    0.41
 -13  -3  -8    0.69    0.50
  13  -3   8    0.06    0.17
 -13  -3  -8   -0.11    0.39
  13   3   8    1.09    0.49
 -13   3  -8   -0.18    0.20
 -14  -3  -8    0.85    0.56
 -14  -3  -8    0.54    0.57
  14   3   8    1.43    0.54
 -14   3  -8    0.01    0.27
 -14  -4   8    0.32    0.50
 -14  -4   8    0.40    0.64
 -14   4   8    0.40    0.35
 -13  -4   8    0.10    0.37
 -13  -4   8   -0.09    0.52
 -13   4   8    0.46    0.32
  12  -4  -8    2.50    0.72
 -12  -4   8    3.31    0.89
 -12  -4   8    2.48    0.70
 -12   4   8    2.82    0.60
 -11  -4   8   13.89    1.51
  11  -4  -8   14.81    1.51
 -11  -4   8   13.54    1.43
 -11   4   8   13.58    0.99
  10  -4  -8    6.33    0.95
 -10  -4   8    7.08    0.99
 -10   4   8    6.90    0.78
  -9  -4   8    0.80    0.41
   9  -4  -8   -0.07    0.26
  -9  -4   8    0.71    0.44
  -9   4   8    0.39    0.27
   8  -4  -8   12.59    1.22
  -8  -4   8   12.18    1.01
  -8  -4   8   12.59    0.99
  -8   4   8   10.55    1.22
  -8   4   8   12.89    0.82
  -7  -4   8   13.62    1.00
   7  -4  -8   14.82    1.04
  -7  -4   8   15.37    1.02
   7  -4  -8   14.47    1.04
  -7   4   8   16.54    0.84
  -7   4   8   12.77    1.17
   6  -4  -8    4.27    0.62
   6  -4  -8    4.76    0.57
  -6  -4   8    4.33    0.57
  -6  -4   8    3.81    0.61
  -6   4   8    4.88    0.78
  -6   4   8    3.91    0.45
   5  -4  -8   -0.19    0.14
  -5  -4   8   -0.12    0.19
   5  -4  -8    0.19    0.17
  -5  -4   8    0.17    0.19
  -5  -4   8    0.07    0.14
   5   4  -8   -0.09    0.06
  -5   4   8   -0.01    0.29
  -5   4   8    0.11    0.14
   4  -4  -8   66.84    2.30
  -4  -4   8   70.85    2.13
   4  -4  -8   72.09    2.30
  -4  -4   8   68.59    2.26
  -4  -4   8   68.07    2.12
  -4   4   8   68.78    2.07
  -4   4   8   69.91    2.51
  -3  -4   8   17.33    0.75
   3  -4  -8   17.00    0.89
  -3  -4   8   17.87    0.75
  -3   4   8   16.36    0.64
  -3   4   8   16.79    0.95
   2  -4  -8   34.56    1.27
   2  -4  -8   37.96    1.36
  -2  -4   8   35.91    1.16
  -2  -4   8   35.71    1.12
  -2   4   8   35.48    1.01
  -2   4   8   34.77    1.38
   1  -4  -8    0.11    0.11
  -1  -4   8    0.01    0.07
  -1  -4   8   -0.03    0.07
  -1   4   8    0.07    0.15
   0  -4  -8    7.97    0.46
   0  -4   8    8.50    0.41
  -1  -4  -8    0.04    0.10
   1  -4   8   -0.05    0.08
  -2  -4  -8   34.65    1.28
   2  -4   8   34.46    1.18
  -2  -4  -8   34.12    1.17
   3  -4   8   18.05    0.83
   3  -4   8   17.13    0.87
  -3  -4  -8   16.59    0.77
  -3  -4  -8   16.18    0.85
  -4  -4  -8   73.11    2.37
   4  -4   8   72.81    2.38
  -4  -4  -8   73.87    2.23
   4  -4   8   71.39    2.29
   4   4   8   69.72    2.05
  -4   4  -8   71.51    2.02
  -5  -4  -8    0.08    0.13
   5  -4   8   -0.01    0.21
  -5  -4  -8   -0.18    0.19
   5  -4   8   -0.04    0.15
  -5   4  -8    0.25    0.30
   5   4   8    0.06    0.26
  -5   4  -8   -0.05    0.10
  -6  -4  -8    4.54    0.66
   6  -4   8    4.14    0.57
   6   4   8    4.33    0.57
  -6   4  -8    3.81    0.42
  -6   4  -8    3.28    0.70
   7  -4   8   17.22    1.06
  -7  -4  -8   14.57    1.07
   7   4   8   15.12    0.99
  -7   4  -8   13.76    0.76
  -7   4  -8   14.55    1.30
  -8  -4  -8   13.51    1.10
   8  -4   8   12.17    0.98
   8   4   8   11.80    1.15
  -8   4  -8   12.70    0.77
  -9  -4  -8    0.21    0.38
   9  -4   8    0.54    0.34
  -9   4  -8    0.45    0.22
  10  -4   8    8.05    1.04
 -10  -4  -8    9.05    1.23
 -10  -4  -8    6.04    1.00
 -10   4  -8    7.07    0.74
  11  -4   8   14.19    1.40
 -11  -4  -8   12.60    1.50
 -11  -4  -8   13.11    1.53
 -11   4  -8   15.05    1.01
 -12  -4  -8    2.94    0.80
  12  -4   8    1.68    0.60
 -12  -4  -8    3.61    0.89
  12   4   8    2.47    0.73
 -12   4  -8    2.87    0.56
 -12   4  -8    3.42    0.61
  13  -4   8   -0.17    0.36
 -13  -4  -8   -0.26    0.40
 -13  -4  -8    0.64    0.53
 -13   4  -8    0.20    0.29
 -13   4  -8    0.12    0.30
  13   4   8    1.96    0.60
 -14  -4  -8   -0.57    0.38
 -14  -4  -8   -0.14    0.48
  14   4   8    1.21    0.55
 -14   4  -8    0.01    0.30
 -13  -5   8    0.95    0.61
  13  -5  -8    1.34    0.64
 -13  -5   8    0.68    0.67
 -13   5   8    0.95    0.43
  12  -5  -8    0.12    0.42
 -12  -5   8   -1.03    0.32
 -12  -5   8    0.49    0.53
 -12   5   8    0.68    0.37
 -11  -5   8    0.55    0.46
  11  -5  -8    0.45    0.40
 -11  -5   8    0.54    0.54
 -11   5   8    0.08    0.27
  10  -5  -8   16.05    1.55
 -10  -5   8   15.08    1.55
 -10  -5   8   15.71    1.46
 -10   5   8   14.37    0.99
   9  -5  -8    5.88    0.88
  -9  -5   8    5.89    0.90
  -9  -5   8    5.79    0.91
  -9   5   8    6.75    0.75
  -8  -5   8    0.03    0.32
  -8  -5   8   -0.44    0.24
   8  -5  -8   -0.25    0.22
  -8   5   8    0.05    0.19
  -7  -5   8    1.08    0.41
  -7  -5   8    1.95    0.46
   7  -5  -8    1.78    0.46
  -6  -5   8    9.85    0.75
   6  -5  -8   10.91    0.85
  -6  -5   8   10.77    1.08
  -5  -5   8   20.99    1.01
   5  -5  -8   23.75    1.22
  -5  -5   8   21.45    1.02
  -4  -5   8   12.46    0.68
   4  -5  -8   13.71    0.86
  -4  -5   8   13.62    0.70
  -4   5   8   14.54    1.00
   3  -5  -8    0.40    0.20
  -3  -5   8    0.76    0.19
   3  -5  -8    0.36    0.21
  -3  -5   8    0.56    0.16
  -3   5   8    0.37    0.30
  -2  -5   8    0.02    0.08
   2  -5  -8   -0.11    0.11
   2  -5  -8   -0.10    0.11
  -2  -5   8    0.02    0.09
  -2   5   8    0.19    0.24
   1  -5  -8   93.65    2.68
  -1  -5   8   98.10    2.48
  -1  -5   8   96.45    2.51
  -1   5   8   94.00    2.83
   0  -5  -8   -0.08    0.08
   0  -5   8   -0.09    0.07
   0   5   8   -0.07    0.13
   1  -5   8   94.43    2.51
  -1  -5  -8   92.54    2.57
  -2  -5  -8   -0.08    0.09
   2  -5   8   -0.02    0.10
  -3  -5  -8    0.75    0.20
   3  -5   8    0.56    0.20
  -3  -5  -8    0.59    0.24
   3  -5   8    0.60    0.23
   4  -5   8   13.67    0.80
   4  -5   8   14.64    0.88
  -4  -5  -8   14.51    0.77
  -4  -5  -8   14.97    0.87
   5  -5   8   21.01    1.10
  -5  -5  -8   22.02    1.16
   6  -5   8   10.81    0.82
  -6  -5  -8    7.07    0.82
  -7  -5  -8    1.06    0.42
   7  -5   8    1.86    0.48
  -8  -5  -8   -0.23    0.27
   8  -5   8   -0.09    0.24
   9  -5   8    7.48    0.95
  -9  -5  -8    6.31    0.97
  10  -5   8   13.85    1.34
 -10  -5  -8   13.28    1.41
  11  -5   8    0.09    0.33
 -11  -5  -8   -0.45    0.28
 -11   5  -8    0.34    0.30
  12  -5   8    1.16    0.54
 -12  -5  -8    0.47    0.46
 -12   5  -8    0.30    0.33
  13  -5   8    0.81    0.54
 -13  -5  -8    1.16    0.64
 -13   5  -8    0.58    0.39
 -13  -6   8    0.99    0.69
 -13  -6   8    0.85    0.63
  13  -6  -8    1.49    0.66
 -13   6   8    2.04    0.57
  12  -6  -8    4.31    0.92
 -12  -6   8    2.88    0.84
 -12  -6   8    3.36    0.89
  11  -6  -8    0.80    0.49
 -11  -6   8    0.31    0.44
 -11  -6   8    0.14    0.49
 -10  -6   8   -0.09    0.42
  10  -6  -8    0.05    0.32
 -10  -6   8    0.27    0.41
   9  -6  -8    1.52    0.57
  -9  -6   8    1.95    0.61
  -9  -6   8    2.62    0.72
  -8  -6   8    0.78    0.42
   8  -6  -8   -0.11    0.26
   7  -6  -8    7.26    0.89
  -7  -6   8    5.86    0.73
  -6  -6   8    7.52    0.75
   6  -6  -8    6.34    0.82
  -5  -6   8   26.73    1.18
   5  -6  -8   27.75    1.39
  -4  -6   8    1.56    0.29
  -4  -6   8    2.04    0.31
   4  -6  -8    1.74    0.39
  -3  -6   8    0.39    0.15
   3  -6  -8    0.17    0.19
  -3  -6   8    0.23    0.14
  -2  -6   8   16.87    0.64
   2  -6  -8   16.35    0.83
  -2  -6   8   17.36    0.68
   2  -6  -8   16.74    0.89
  -1  -6   8    3.62    0.26
  -1  -6   8    4.51    0.29
   1  -6  -8    3.86    0.42
  -1   6   8    4.36    0.46
   0  -6   8    7.56    0.38
   0  -6  -8    7.13    0.47
  -1  -6  -8    3.61    0.37
   1  -6   8    4.36    0.32
  -2  -6  -8   18.23    0.78
   2  -6   8   17.52    0.78
   2  -6   8   16.22    0.81
  -3  -6  -8    0.29    0.17
   3  -6   8    0.30    0.21
  -3  -6  -8    0.33    0.21
   3  -6   8    0.42    0.20
  -4  -6  -8    1.96    0.41
   4  -6   8    1.17    0.29
  -5  -6  -8   30.49    1.42
   5  -6   8   28.32    1.34
  -6  -6  -8    7.88    0.86
   6  -6   8    6.12    0.74
  -7  -6  -8    8.18    0.97
   7  -6   8    7.49    0.87
   8  -6   8    0.40    0.33
  -8  -6  -8    0.78    0.42
  -9  -6  -8    1.22    0.52
   9  -6   8    2.81    0.65
  10  -6   8   -0.14    0.31
 -10  -6  -8   -0.08    0.40
 -11  -6  -8    1.68    0.63
  11  -6   8    0.81    0.48
 -12  -6  -8    4.94    1.08
  12  -6   8    3.64    0.86
  13  -6   8    1.33    0.66
 -13  -6  -8    2.03    0.75
  12  -7  -8    0.36    0.46
 -11  -7   8   -0.22    0.46
  11  -7  -8   -0.14    0.35
 -10  -7   8    1.23    0.59
  10  -7  -8    1.33    0.55
   9  -7  -8    1.76    0.59
  -9  -7   8    1.73    0.56
   8  -7  -8    2.41    0.59
  -8  -7   8    2.38    0.57
   7  -7  -8    0.18    0.31
  -7  -7   8    0.04    0.31
  -6  -7   8    0.29    0.28
   6  -7  -8    0.13    0.26
  -5  -7   8    4.16    0.50
   5  -7  -8    3.09    0.57
  -4  -7   8    6.43    0.50
   4  -7  -8    6.95    0.77
  -3  -7   8    2.61    0.32
  -3  -7   8    3.13    0.33
   3  -7  -8    3.06    0.49
   2  -7  -8    0.19    0.19
  -2  -7   8   -0.04    0.08
  -2  -7   8    0.02    0.11
  -1  -7   8   11.62    0.48
  -1  -7   8   10.83    0.49
   0  -7   8    0.00    0.08
   0  -7  -8   -0.13    0.11
   1  -7   8   11.61    0.56
  -1  -7  -8   11.86    0.62
   2  -7   8   -0.02    0.15
   2  -7   8   -0.02    0.13
   3  -7   8    2.33    0.36
   4  -7   8    7.55    0.62
  -4  -7  -8    6.20    0.68
  -5  -7  -8    4.62    0.63
   5  -7   8    3.42    0.53
  -6  -7  -8   -0.06    0.23
   6  -7   8    0.15    0.25
  -7  -7  -8    0.50    0.33
   7  -7   8    0.14    0.27
  -8  -7  -8    1.89    0.58
   8  -7   8    0.87    0.42
  -9  -7  -8    4.94    0.87
   9  -7   8    2.67    0.64
  10  -7   8    0.72    0.44
 -10  -7  -8    0.98    0.52
  11  -7   8   -0.37    0.29
 -11  -7  -8   -0.17    0.40
  12  -7   8   -0.14    0.36
 -12  -7  -8    0.48    0.51
  10  -8  -8    2.07    0.67
 -10  -8   8    2.54    0.73
   9  -8  -8    0.43    0.39
  -9  -8   8   -0.04    0.39
  -8  -8   8    1.63    0.52
   8  -8  -8    1.72    0.56
  -7  -8   8    0.91    0.39
   7  -8  -8    0.21    0.35
  -6  -8   8   -0.28    0.23
   6  -8  -8    0.36    0.30
   5  -8  -8    0.48    0.32
  -5  -8   8    0.45    0.27
  -4  -8   8   19.81    0.90
   4  -8  -8   19.79    1.17
   3  -8  -8    8.28    0.80
  -3  -8   8    8.67    0.50
   2  -8  -8    1.13    0.34
  -2  -8   8    1.33    0.21
  -2  -8   8    1.63    0.22
   1  -8  -8    3.49    0.48
  -1  -8   8    3.26    0.25
   0  -8   8   12.04    0.54
   1  -8   8    3.12    0.35
   1  -8   8    2.90    0.36
   2  -8   8    1.37    0.28
   3  -8   8    8.92    0.64
  -4  -8  -8   23.31    1.20
   4  -8   8   23.57    1.16
   5  -8   8    0.92    0.34
  -5  -8  -8    1.07    0.37
  -6  -8  -8    0.01    0.25
   6  -8   8   -0.14    0.22
   7  -8   8    0.60    0.37
  -7  -8  -8    0.69    0.40
   8  -8   8    1.97    0.55
  -8  -8  -8    1.73    0.54
  -9  -8  -8   -0.18    0.32
   9  -8   8    0.23    0.36
 -10  -8  -8    2.29    0.69
  10  -8   8    2.21    0.64
   9  -9  -8    0.58    0.48
   8  -9  -8    0.92    0.51
  -8  -9   8    0.55    0.45
  -7  -9   8    0.08    0.33
   7  -9  -8    0.79    0.43
   6  -9  -8    0.23    0.33
  -6  -9   8    0.38    0.31
   5  -9  -8    0.67    0.31
  -5  -9   8   -0.39    0.22
  -4  -9   8    2.60    0.38
   4  -9  -8    2.23    0.49
  -3  -9   8    0.17    0.17
   3  -9  -8    0.24    0.26
  -2  -9   8    0.18    0.13
   2  -9  -8   -0.12    0.19
   1  -9  -8    3.02    0.48
  -1  -9   8    3.29    0.26
   0  -9   8   -0.08    0.11
   1  -9   8    3.11    0.35
   2  -9   8    0.03    0.15
   3  -9   8    0.29    0.21
   4  -9   8    2.58    0.47
   5  -9   8    0.25    0.27
   6  -9   8   -0.05    0.23
  -6  -9  -8    0.11    0.28
  -7  -9  -8    0.93    0.41
   7  -9   8    0.46    0.34
  -8  -9  -8    1.13    0.48
   8  -9   8    0.59    0.41
  -9  -9  -8    0.77    0.44
   9  -9   8    0.33    0.40
  -6 -10   8    0.92    0.40
   6 -10  -8    1.67    0.52
  -5 -10   8   -0.01    0.27
   5 -10  -8    0.03    0.26
  -4 -10   8    3.10    0.44
   4 -10  -8    3.52    0.63
  -3 -10   8    3.27    0.36
   3 -10  -8    2.76    0.54
  -2 -10   8    0.43    0.15
   2 -10  -8    0.84    0.32
  -1 -10   8    0.99    0.17
   1 -10  -8    0.98    0.33
   0 -10  -8    4.69    0.58
   0 -10   8    5.50    0.36
   1 -10   8    1.12    0.23
   2 -10   8    0.32    0.21
   3 -10   8    2.80    0.44
   4 -10   8    2.91    0.49
   5 -10   8    0.22    0.25
   6 -10   8    1.51    0.48
   1 -11  -8   -0.13    0.19
   0 -11   8   -0.04    0.11
   0 -11  -8    0.33    0.22
   1 -11   8    0.15    0.15
  -1 -11  -8    0.11    0.21
 -15   0   9    0.09    0.23
  15   0  -9    0.77    0.53
  14   0  -9    0.90    0.58
 -14   0   9    0.01    0.20
  13   0  -9    0.54    0.53
 -13   0   9   -0.01    0.21
 -12   0   9   -0.27    0.17
  12   0  -9    0.11    0.49
 -12   0   9   -0.15    0.18
  11   0  -9   -0.03    0.47
 -11   0   9    0.13    0.19
 -11   0   9    0.17    0.18
 -11   0   9    0.18    0.44
  10   0  -9   -0.48    0.47
 -10   0   9   -0.43    0.42
 -10   0   9   -0.21    0.16
   9   0  -9   -0.34    0.20
   9   0  -9   -0.15    0.47
  -9   0   9   -0.29    0.15
  -9   0   9   -0.24    0.37
  -8   0   9    0.23    0.36
   8   0  -9    0.15    0.42
  -8   0   9   -0.09    0.13
   8   0  -9   -0.15    0.22
  -7   0   9   -0.08    0.29
  -7   0   9    0.00    0.14
   7   0  -9    0.12    0.23
   7   0  -9   -0.37    0.33
   6   0  -9   -0.31    0.13
  -6   0   9   -0.05    0.24
  -6   0   9   -0.21    0.11
   6   0  -9   -0.35    0.29
  -5   0   9    0.07    0.12
  -5   0   9    0.10    0.19
   5   0  -9   -0.10    0.21
   5   0  -9   -0.23    0.11
   5   0  -9   -0.16    0.25
   4   0  -9   -0.02    0.12
  -4   0   9    0.10    0.09
  -4   0   9   -0.07    0.14
   4   0  -9    0.21    0.22
  -3   0   9   -0.06    0.08
   3   0  -9    0.04    0.14
  -3   0   9   -0.05    0.12
   3   0  -9    0.15    0.16
  -2   0   9    0.04    0.11
   2   0  -9   -0.25    0.07
  -2   0   9   -0.03    0.06
   2   0  -9    0.08    0.11
  -1   0   9   -0.05    0.08
   1   0  -9   -0.09    0.09
  -1   0   9   -0.24    0.08
   1   0  -9   -0.09    0.11
   0   0   9   -0.69    0.08
   0   0  -9   -0.56    0.09
   0   0   9   -0.63    0.10
  -1   0  -9   -0.13    0.07
   1   0   9   -0.17    0.08
   1   0   9   -0.10    0.09
  -2   0  -9   -0.04    0.06
   2   0   9    0.01    0.10
   2   0   9   -0.02    0.10
  -3   0  -9    0.31    0.14
   3   0   9   -0.06    0.12
  -3   0  -9    0.17    0.24
   3   0   9   -0.04    0.10
  -3   0  -9   -0.09    0.07
  -4   0  -9    0.06    0.11
   4   0   9   -0.08    0.13
  -4   0  -9   -0.08    0.06
  -4   0  -9    0.18    0.18
  -4   0  -9   -0.06    0.26
   4   0   9    0.07    0.14
   5   0   9   -0.14    0.16
  -5   0  -9   -0.16    0.33
  -5   0  -9    0.23    0.12
   5   0   9    0.11    0.15
  -5   0  -9   -0.07    0.12
  -5   0  -9    0.22    0.22
   5   0   9    0.12    0.26
   6   0   9   -0.02    0.18
   6   0   9   -0.28    0.10
  -6   0  -9   -0.09    0.12
  -6   0  -9    0.02    0.10
  -6   0  -9    0.02    0.22
   6   0   9   -0.11    0.23
  -6   0  -9   -0.02    0.36
  -7   0  -9    0.10    0.12
   7   0   9   -0.10    0.22
   7   0   9    0.10    0.19
  -7   0  -9    0.78    0.49
  -7   0  -9   -0.22    0.22
  -7   0  -9    0.01    0.17
   8   0   9    0.51    0.32
  -8   0  -9    0.21    0.32
  -8   0  -9    0.16    0.20
  -8   0  -9    0.00    0.48
  -8   0  -9    0.28    0.15
   8   0   9    0.02    0.19
   9   0   9    0.14    0.26
  -9   0  -9    0.26    0.26
  -9   0  -9    0.16    0.52
  -9   0  -9    0.12    0.34
  -9   0  -9    0.22    0.16
   9   0   9   -0.22    0.28
 -10   0  -9    0.19    0.35
 -10   0  -9    0.10    0.16
 -10   0  -9    0.27    0.51
 -10   0  -9   -0.08    0.25
  10   0   9   -0.26    0.27
  11   0   9    0.24    0.31
 -11   0  -9    0.21    0.19
 -11   0  -9   -0.24    0.46
 -11   0  -9   -0.13    0.23
 -12   0  -9   -0.44    0.50
 -12   0  -9    0.22    0.31
  12   0   9   -0.34    0.30
 -12   0  -9   -0.11    0.19
 -13   0  -9   -0.56    0.27
 -13   0  -9   -0.31    0.48
  13   0   9    0.66    0.38
 -13   0  -9   -0.22    0.19
  14   0   9    0.94    0.40
 -14   0  -9   -0.02    0.33
 -14   0  -9   -0.09    0.21
 -15   0  -9    0.05    0.24
  15   0   9    0.88    0.38
 -15   0  -9   -0.05    0.45
 -15  -1   9    1.26    0.58
  15  -1  -9    2.66    0.63
 -15   1   9    0.83    0.36
  15   1  -9    1.75    0.73
 -14  -1   9    1.29    0.52
 -14  -1   9    2.54    0.38
  14  -1  -9    3.12    0.72
  14   1  -9    2.21    0.76
 -14   1   9    1.65    0.45
 -14   1   9    1.63    0.44
 -13  -1   9    5.74    0.49
  13  -1  -9    5.69    0.90
  13   1  -9    7.03    1.10
 -13   1   9    6.22    0.76
 -12  -1   9   -0.07    0.14
  12  -1  -9    0.66    0.50
 -12  -1   9   -0.45    0.45
  12   1  -9   -0.02    0.53
 -12   1   9    0.00    0.21
 -11  -1   9    0.13    0.17
  11  -1  -9   -0.04    0.42
 -11  -1   9   -0.01    0.42
  11   1  -9   -0.28    0.45
 -11   1   9   -0.07    0.19
 -10  -1   9    3.32    0.77
  10  -1  -9    3.00    0.68
 -10  -1   9    3.05    0.40
  10  -1  -9    2.43    0.61
 -10   1   9    3.17    0.51
  10   1  -9    3.10    0.77
   9  -1  -9    1.48    0.55
   9  -1  -9    1.86    0.49
  -9  -1   9    2.06    0.32
  -9  -1   9    2.48    0.66
  -9   1   9    2.06    0.62
   9   1  -9    2.30    0.64
  -9   1   9    2.52    0.43
   8  -1  -9    5.10    0.74
  -8  -1   9    4.08    0.72
   8  -1  -9    4.87    0.69
  -8  -1   9    3.96    0.35
  -8  -1   9    3.92    0.35
  -8   1   9    3.80    0.49
  -8   1   9    4.37    0.72
   8   1  -9    3.64    0.65
  -7  -1   9    0.43    0.32
   7  -1  -9    0.38    0.43
   7  -1  -9    0.39    0.24
  -7  -1   9    0.34    0.14
   7  -1  -9   -0.12    0.35
  -7   1   9    0.23    0.17
  -7   1   9    0.27    0.32
   7   1  -9    0.29    0.22
   7   1  -9    0.37    0.39
  -6  -1   9    5.84    0.68
   6  -1  -9    6.59    0.86
  -6  -1   9    5.84    0.37
   6  -1  -9    5.78    0.63
  -6  -1   9    6.49    0.38
   6  -1  -9    6.92    0.73
  -6   1   9    5.83    0.45
   6   1  -9    5.11    0.58
   6   1  -9    5.67    0.64
  -6   1   9    5.25    0.67
   5  -1  -9   13.06    0.80
   5  -1  -9   13.46    0.94
   5  -1  -9   13.90    0.83
  -5  -1   9   13.56    0.57
  -5  -1   9   13.30    0.57
  -5  -1   9   13.15    0.82
   5   1  -9   13.61    0.73
  -5   1   9   17.78    0.74
  -5   1   9   14.91    0.87
   5   1  -9   12.85    0.76
  -4  -1   9    2.95    0.22
  -4  -1   9    3.01    0.23
   4  -1  -9    3.98    0.50
   4  -1  -9    2.77    0.41
  -4  -1   9    2.89    0.41
   4  -1  -9    3.10    0.49
   4   1  -9    3.37    0.43
   4   1  -9    3.78    0.39
  -4   1   9    3.02    0.33
  -4   1   9    2.65    0.41
  -3  -1   9  125.07    3.26
   3  -1  -9  126.04    3.45
  -3  -1   9  120.93    3.23
   3  -1  -9  126.01    3.44
   3  -1  -9  120.19    3.68
  -3  -1   9  121.07    3.35
  -3   1   9  119.23    3.39
   3   1  -9  123.79    3.34
  -3   1   9  120.42    3.39
   3   1  -9  122.31    3.35
  -2  -1   9   59.36    1.78
  -2  -1   9   58.13    1.61
   2  -1  -9   58.31    1.86
  -2  -1   9   59.16    1.62
   2  -1  -9   58.74    1.77
   2   1  -9   58.72    1.69
  -2   1   9   59.37    1.76
   2   1  -9   59.46    1.78
  -2   1   9   60.14    1.82
   1  -1  -9   47.34    1.46
  -1  -1   9   47.74    1.32
  -1  -1   9   48.81    1.46
   1  -1  -9   48.61    1.46
  -1  -1   9   49.21    1.33
  -1   1   9   46.05    1.45
  -1   1   9   48.05    1.50
   1   1  -9   49.17    1.50
   1   1  -9   48.69    1.39
   0  -1  -9    0.20    0.11
   0  -1   9   -0.02    0.04
   0  -1   9    0.18    0.10
   0  -1  -9    0.01    0.09
   0  -1   9    0.09    0.05
   0   1  -9    0.04    0.06
   0   1   9   -0.10    0.07
   0   1   9    0.01    0.08
  -1  -1  -9   49.07    1.41
   1  -1   9   48.30    1.47
   1  -1   9   48.90    1.37
   1  -1   9   48.78    1.35
  -1  -1  -9   49.51    1.45
   1   1   9   45.47    1.44
   1   1   9   46.38    1.45
  -1   1  -9   47.86    1.39
  -2  -1  -9   59.41    1.75
   2  -1   9   57.87    1.69
   2  -1   9   58.60    1.79
  -2  -1  -9   58.23    2.05
   2  -1   9   59.13    1.67
  -2  -1  -9   58.96    1.69
   2   1   9   63.36    1.78
  -2   1  -9   58.23    1.71
   2   1   9   58.77    1.78
  -2   1  -9   59.36    1.49
   3  -1   9  121.91    3.34
  -3  -1  -9  122.92    3.48
  -3  -1  -9  126.21    3.31
   3  -1   9  122.48    3.36
  -3  -1  -9  122.22    3.77
  -3   1  -9  120.74    3.34
   3   1   9  114.78    3.78
   3   1   9  121.85    3.43
   3   1   9  126.65    3.32
  -3   1  -9  121.99    2.97
  -4  -1  -9    3.91    0.48
  -4  -1  -9    2.50    0.48
  -4  -1  -9    2.47    0.43
   4  -1   9    2.94    0.32
   4  -1   9    2.15    0.34
  -4  -1  -9    2.87    0.25
  -4   1  -9    3.30    0.47
  -4   1  -9    2.84    0.30
   4   1   9    2.95    0.37
  -4   1  -9    2.45    0.48
  -4   1  -9    2.63    0.29
   4   1   9    2.78    0.36
   5  -1   9   12.62    0.65
  -5  -1  -9   12.19    0.85
   5  -1   9   13.19    0.79
  -5  -1  -9   14.97    0.82
  -5  -1  -9   13.28    0.98
  -5  -1  -9   13.67    0.60
  -5   1  -9   13.13    0.84
  -5   1  -9   12.34    1.01
  -5   1  -9   13.67    0.65
   5   1   9   13.04    0.75
   5   1   9   12.76    0.75
  -5   1  -9   13.73    0.64
  -6  -1  -9    6.27    0.77
  -6  -1  -9    6.34    0.82
  -6  -1  -9    6.85    0.73
   6  -1   9    6.58    0.70
  -6  -1  -9    6.25    0.40
   6  -1   9    5.70    0.48
   6   1   9    5.24    0.59
  -6   1  -9    6.44    0.88
   6   1   9    6.07    0.62
  -6   1  -9    7.29    0.81
  -6   1  -9    5.70    0.43
  -6   1  -9    5.77    0.45
  -7  -1  -9    0.44    0.16
   7  -1   9    0.35    0.26
  -7  -1  -9   -0.12    0.16
  -7  -1  -9    0.47    0.44
  -7  -1  -9    0.75    0.36
   7  -1   9    0.51    0.26
   7   1   9    0.32    0.32
  -7   1  -9    0.13    0.17
  -7   1  -9    0.40    0.48
  -7   1  -9    0.26    0.29
  -7   1  -9    0.28    0.16
   7   1   9    0.57    0.26
  -8  -1  -9    4.25    0.63
  -8  -1  -9    4.36    0.46
  -8  -1  -9    2.76    0.59
  -8  -1  -9    3.90    0.81
   8  -1   9    4.13    0.64
   8  -1   9    4.34    0.79
   8  -1   9    3.66    0.51
  -8   1  -9    3.60    0.51
   8   1   9    3.71    0.62
   8   1   9    3.86    0.58
  -8   1  -9    4.60    0.73
  -8   1  -9    3.97    0.87
  -8   1  -9    4.40    0.50
  -9  -1  -9    2.55    0.63
   9  -1   9    3.26    0.61
  -9  -1  -9    1.28    0.39
  -9  -1  -9    2.71    0.37
   9  -1   9    2.53    0.47
  -9  -1  -9    3.23    0.76
  -9   1  -9    1.93    0.37
  -9   1  -9    2.80    0.65
  -9   1  -9    2.53    0.47
  -9   1  -9    3.35    0.91
   9   1   9    1.91    0.54
 -10  -1  -9    2.73    0.65
 -10  -1  -9    2.56    0.60
  10  -1   9    2.75    0.62
 -10  -1  -9    3.81    0.46
 -10  -1  -9    4.04    0.88
  10  -1   9    2.79    0.54
 -10   1  -9    3.25    0.91
 -10   1  -9    3.05    0.54
 -10   1  -9    2.57    0.44
  10   1   9    2.79    0.61
 -11  -1  -9    0.25    0.18
 -11  -1  -9    0.74    0.43
 -11  -1  -9   -0.24    0.22
  11  -1   9    0.09    0.27
 -11  -1  -9   -0.70    0.33
 -11   1  -9    0.34    0.32
  11   1   9    0.55    0.39
 -11   1  -9   -0.53    0.53
 -11   1  -9    0.02    0.19
  12  -1   9    0.23    0.28
 -12  -1  -9   -0.18    0.15
 -12  -1  -9    0.13    0.46
 -12  -1  -9   -0.31    0.26
 -12   1  -9   -0.15    0.18
 -12   1  -9   -0.93    0.53
 -12   1  -9    0.03    0.30
  12   1   9    0.70    0.43
 -13  -1  -9    4.92    0.58
  13  -1   9    6.47    0.83
 -13  -1  -9    5.08    0.94
 -13  -1  -9    5.97    0.98
  13   1   9    6.79    0.96
 -13   1  -9    5.73    0.72
 -13   1  -9    4.98    0.81
 -13   1  -9    5.01    1.16
 -14  -1  -9    2.40    0.43
 -14  -1  -9    1.19    0.59
  14  -1   9    2.46    0.55
  14   1   9    2.26    0.62
 -14   1  -9    2.44    0.50
 -14   1  -9    2.74    0.69
 -15  -1  -9    1.16    0.32
  15  -1   9    0.71    0.36
 -15  -1  -9    0.56    0.54
  15   1   9    2.59    0.65
 -15   1  -9    1.07    0.39
 -15   1  -9    0.83    0.52
 -15  -2   9    0.53    0.46
  15  -2  -9    2.90    0.57
 -15   2   9    1.47    0.47
  15   2  -9    0.49    0.67
 -15   2   9    1.05    0.44
 -14  -2   9    0.40    0.44
  14  -2  -9    1.48    0.47
 -14   2   9    0.45    0.35
  14   2  -9    1.07    0.68
 -13  -2   9    2.96    0.74
  13  -2  -9    4.25    0.72
 -13  -2   9    2.58    0.89
 -13   2   9    3.68    0.64
  13   2  -9    5.50    1.05
 -12  -2   9    0.44    0.41
  12  -2  -9   -0.11    0.32
 -12  -2   9   -0.40    0.44
 -12   2   9    0.17    0.23
  12   2  -9   -0.20    0.53
  11  -2  -9    0.81    0.40
 -11  -2   9    0.39    0.34
 -11  -2   9    0.66    0.50
  11   2  -9    0.25    0.54
 -11   2   9    0.54    0.28
  10  -2  -9    9.71    1.09
 -10  -2   9    7.07    0.87
 -10  -2   9    9.23    1.16
  10  -2  -9    8.44    0.88
  10   2  -9    8.43    1.05
 -10   2   9    9.52    0.75
   9  -2  -9    2.67    0.60
   9  -2  -9    4.30    0.67
  -9  -2   9    3.81    0.74
   9   2  -9    2.61    0.65
  -9   2   9    3.11    0.49
   8  -2  -9    8.12    0.94
  -8  -2   9    8.20    0.95
   8  -2  -9    7.89    0.81
  -8   2   9   10.07    1.07
  -8   2   9    7.33    0.60
   8   2  -9    7.96    0.85
   7  -2  -9   12.15    0.91
  -7  -2   9   13.95    0.97
   7  -2  -9   12.13    0.84
   7  -2  -9   13.42    1.28
   7   2  -9   11.65    0.84
  -7   2   9   12.61    0.96
  -7   2   9   11.82    0.71
   6  -2  -9    0.79    0.31
  -6  -2   9    0.58    0.27
   6  -2  -9    0.64    0.34
   6  -2  -9    0.65    0.40
   6   2  -9    1.14    0.28
  -6   2   9    0.53    0.32
   6   2  -9    0.88    0.28
  -6   2   9    0.81    0.23
   5  -2  -9    0.20    0.21
  -5  -2   9    0.14    0.20
   5  -2  -9    0.08    0.23
   5  -2  -9   -0.15    0.26
   5   2  -9    0.09    0.14
  -5   2   9    0.59    0.28
   5   2  -9    0.06    0.15
  -5   2   9   -0.06    0.11
   4  -2  -9   60.88    1.82
   4  -2  -9   60.93    1.91
   4  -2  -9   60.62    2.09
   4  -2  -9   64.41    2.26
  -4  -2   9   62.77    2.00
  -4  -2   9   62.37    2.12
   4   2  -9   62.17    1.82
  -4   2   9   61.21    2.06
  -4   2   9   60.59    1.91
   3  -2  -9    2.40    0.20
  -3  -2   9    2.68    0.36
   3  -2  -9    2.36    0.30
  -3  -2   9    2.54    0.33
   3  -2  -9    2.64    0.38
   3   2  -9    2.46    0.19
  -3   2   9    2.65    0.30
  -3   2   9    2.14    0.35
  -2  -2   9   61.20    1.83
   2  -2  -9   63.39    1.98
  -2  -2   9   60.77    1.67
   2  -2  -9   62.34    2.04
   2  -2  -9   63.93    1.76
  -2   2   9   63.61    1.91
   2   2  -9   62.61    1.70
  -2   2   9   62.52    1.84
   1  -2  -9  133.85    3.29
  -1  -2   9  133.02    3.34
  -1  -2   9  127.23    3.06
   1  -2  -9  123.40    3.28
   1  -2  -9  128.63    3.65
   1   2  -9  127.33    3.30
  -1   2   9  125.76    3.46
  -1   2   9  129.76    3.40
   0  -2  -9   42.73    1.33
   0  -2  -9   43.19    1.46
   0  -2   9   40.22    1.28
   0   2   9   42.39    1.32
   0   2  -9   41.20    1.14
   0   2   9   42.07    1.27
   1  -2   9  127.57    3.36
  -1  -2  -9  128.41    3.67
  -1  -2  -9  128.07    3.38
  -1   2  -9  128.32    3.34
   1   2   9  131.66    3.35
   1   2   9  126.61    3.45
  -2  -2  -9   64.14    2.03
   2  -2   9   63.23    1.87
   2   2   9   61.76    1.83
   2   2   9   60.23    1.79
  -2   2  -9   60.31    1.73
   3  -2   9    2.74    0.37
  -3  -2  -9    2.78    0.43
  -3  -2  -9    2.10    0.37
   3   2   9    2.62    0.31
  -3   2  -9    2.51    0.22
   3   2   9    2.35    0.33
  -4  -2  -9   59.48    2.10
   4  -2   9   60.03    2.00
  -4  -2  -9   61.93    1.67
  -4  -2  -9   62.01    1.68
   4  -2   9   63.26    1.72
  -4  -2  -9   60.01    2.15
  -4   2  -9   63.32    2.36
   4   2   9   64.15    1.93
   4   2   9   60.27    1.96
  -4   2  -9   62.09    1.86
  -5  -2  -9    0.51    0.31
   5  -2   9    0.08    0.10
  -5  -2  -9   -0.22    0.08
  -5  -2  -9    0.06    0.08
  -5  -2  -9    0.00    0.21
   5  -2   9    0.27    0.21
   5  -2   9    0.11    0.08
  -5   2  -9    0.16    0.19
   5   2   9   -0.09    0.10
   5   2   9    0.07    0.25
  -5   2  -9    0.06    0.29
  -5   2  -9    0.05    0.11
  -6  -2  -9    0.96    0.33
   6  -2   9    0.82    0.21
  -6  -2  -9    0.86    0.15
   6  -2   9    0.91    0.29
  -6  -2  -9    1.29    0.39
   6  -2   9    1.16    0.19
  -6  -2  -9    0.56    0.36
   6   2   9    0.88    0.27
  -6   2  -9    0.79    0.47
  -6   2  -9    0.97    0.32
   6   2   9    0.92    0.36
  -6   2  -9    1.03    0.24
  -7  -2  -9   13.14    0.98
  -7  -2  -9   12.19    0.53
  -7  -2  -9   12.65    0.98
  -7  -2  -9   14.71    0.97
   7  -2   9   10.90    0.83
   7  -2   9   11.06    0.62
   7   2   9   13.57    0.91
   7   2   9   10.91    0.77
  -7   2  -9   11.46    0.90
  -7   2  -9   12.48    0.70
  -7   2  -9   12.46    1.34
  -7   2  -9   11.30    0.68
  -8  -2  -9    7.02    0.92
  -8  -2  -9    7.62    0.42
   8  -2   9    7.42    0.55
  -8  -2  -9    9.31    1.01
  -8  -2  -9    6.56    0.85
   8  -2   9    7.13    0.83
  -8   2  -9    6.88    1.10
   8   2   9    8.09    0.89
  -8   2  -9    8.60    0.61
  -8   2  -9    7.20    0.57
  -9  -2  -9    3.51    0.35
   9  -2   9    3.43    0.48
  -9  -2  -9    2.36    0.64
   9  -2   9    2.53    0.57
  -9  -2  -9    3.73    0.69
  -9  -2  -9    4.04    0.73
  -9   2  -9    4.49    1.01
   9   2   9    3.91    0.71
  -9   2  -9    4.27    0.56
  -9   2  -9    3.76    0.52
 -10  -2  -9    8.77    0.50
 -10  -2  -9    9.43    1.11
  10  -2   9    7.73    0.98
 -10  -2  -9    6.76    0.97
 -10  -2  -9    7.64    1.10
  10  -2   9    8.59    0.67
 -10   2  -9    8.85    0.69
 -10   2  -9    7.67    1.28
  10   2   9    8.35    0.94
  11  -2   9    0.76    0.27
 -11  -2  -9    0.23    0.34
 -11  -2  -9    0.95    0.40
  11  -2   9    0.53    0.39
 -11  -2  -9    0.56    0.46
 -11  -2  -9    0.14    0.13
 -11   2  -9    0.69    0.28
  11   2   9    0.66    0.42
 -11   2  -9   -0.89    0.51
 -12  -2  -9    0.41    0.36
 -12  -2  -9   -0.08    0.37
 -12  -2  -9   -0.01    0.12
  12  -2   9    0.14    0.24
 -12  -2  -9    0.50    0.34
 -12   2  -9   -0.21    0.24
 -12   2  -9    0.20    0.24
  12   2   9    0.48    0.43
 -12   2  -9   -0.83    0.58
  13  -2   9    3.66    0.58
 -13  -2  -9    3.56    0.86
 -13  -2  -9    3.83    0.97
 -13   2  -9    1.22    0.86
  13   2   9    5.31    0.89
 -13   2  -9    2.67    0.65
 -13   2  -9    3.47    0.59
  14  -2   9    0.94    0.32
 -14  -2  -9    1.06    0.65
 -14   2  -9    0.50    0.30
  14   2   9    1.13    0.50
 -14   2  -9    0.62    0.45
 -14   2  -9   -0.17    0.69
 -15  -2  -9    0.81    0.63
  15  -2   9    1.55    0.41
 -15   2  -9    0.64    0.36
  15   2   9    1.89    0.60
 -15   2  -9    0.63    0.48
 -14  -3   9   -0.15    0.52
 -14  -3   9   -0.10    0.41
 -14   3   9   -0.07    0.29
  14   3  -9    0.93    0.71
  13  -3  -9    3.43    0.50
 -13  -3   9    3.37    0.95
 -13  -3   9    3.05    0.75
  13   3  -9    4.48    0.98
 -13   3   9    3.10    0.62
 -12  -3   9    0.48    0.53
  12  -3  -9    0.85    0.30
 -12  -3   9    0.55    0.39
  12   3  -9   -0.45    0.55
 -12   3   9    0.28    0.31
 -11  -3   9   37.37    1.97
  11  -3  -9   37.13    2.06
  11  -3  -9   39.81    1.58
 -11  -3   9   39.48    2.18
  11   3  -9   38.70    2.03
 -11   3   9   40.77    1.79
 -10  -3   9   -0.08    0.23
 -10  -3   9   -0.04    0.40
  10  -3  -9    0.04    0.31
  10  -3  -9    0.42    0.26
  10   3  -9   -0.79    0.44
 -10   3   9    0.23    0.24
  -9  -3   9    5.18    0.78
   9  -3  -9    6.23    0.60
   9  -3  -9    5.30    0.81
  -9  -3   9    3.59    0.74
   9   3  -9    5.12    0.79
  -9   3   9    5.37    0.64
  -9   3   9    6.75    0.97
   8  -3  -9   12.02    0.97
  -8  -3   9   10.41    1.06
   8  -3  -9   10.61    0.66
  -8  -3   9   11.55    0.88
  -8   3   9   12.05    0.76
   8   3  -9   10.18    0.87
  -8   3   9    9.27    1.08
  -7  -3   9    0.53    0.31
   7  -3  -9   -0.02    0.15
  -7  -3   9    0.31    0.25
   7  -3  -9    0.40    0.22
   7  -3  -9    0.52    0.30
  -7   3   9    0.46    0.22
   7   3  -9    0.37    0.29
  -7   3   9    0.26    0.37
   6  -3  -9    9.37    0.76
  -6  -3   9   10.04    0.75
   6  -3  -9    7.36    0.84
   6  -3  -9    7.83    0.43
  -6  -3   9    7.96    0.65
   6  -3  -9    7.36    0.37
  -6  -3   9   10.54    0.73
  -6   3   9   10.04    0.90
  -6   3   9    7.40    0.78
  -6   3   9    8.14    0.55
   6   3  -9    8.87    0.54
   5  -3  -9    0.50    0.33
  -5  -3   9    0.09    0.19
   5  -3  -9   -0.03    0.15
  -5  -3   9    0.05    0.10
  -5  -3   9    0.13    0.18
  -5   3   9    0.18    0.14
  -5   3   9    0.10    0.28
   5   3  -9    0.03    0.11
  -5   3   9    0.05    0.24
   4  -3  -9   59.15    2.06
  -4  -3   9   58.11    1.90
  -4  -3   9   55.15    1.90
  -4  -3   9   59.18    1.89
   4  -3  -9   63.26    2.11
   4   3  -9   59.97    1.66
  -4   3   9   59.48    1.99
  -4   3   9   58.98    1.85
  -4   3   9   58.65    2.21
   3  -3  -9   54.69    1.84
  -3  -3   9   55.47    1.72
  -3  -3   9   56.78    1.73
   3  -3  -9   56.67    1.90
  -3  -3   9   55.46    1.75
  -3   3   9   53.45    1.68
  -3   3   9   54.31    1.99
  -2  -3   9   19.34    0.74
  -2  -3   9   17.94    0.76
   2  -3  -9   17.63    0.86
   2  -3  -9   18.19    0.73
  -2  -3   9   18.34    0.77
   2  -3  -9   17.87    0.81
  -2   3   9   18.33    0.68
  -1  -3   9    5.93    0.36
  -1  -3   9    5.63    0.38
  -1   3   9    5.50    0.29
   0  -3   9   -0.21    0.08
   0  -3  -9   -0.27    0.06
   0   3  -9   -0.28    0.06
   0   3   9   -0.17    0.09
  -1  -3  -9    6.59    0.41
   1  -3   9    6.43    0.40
   1   3   9    6.03    0.31
   2  -3   9   18.66    0.80
   2   3   9   19.06    0.69
  -2   3  -9   18.68    0.56
   3  -3   9   54.29    1.77
  -3  -3  -9   54.37    1.87
  -3   3  -9   55.58    1.58
   3   3   9   55.28    1.68
   4  -3   9   61.28    1.98
  -4  -3  -9   56.25    1.90
  -4  -3  -9   60.23    1.73
  -4  -3  -9   58.88    2.06
   4  -3   9   58.00    2.06
  -4   3  -9   58.63    1.77
   4   3   9   60.00    1.87
  -5  -3  -9    0.11    0.22
  -5  -3  -9    0.12    0.16
   5  -3   9   -0.23    0.13
  -5   3  -9    0.45    0.33
   5   3   9    0.12    0.27
  -5   3  -9    0.03    0.11
  -6  -3  -9    8.19    0.58
   6  -3   9    9.97    0.75
  -6  -3  -9    8.49    0.88
  -6   3  -9    7.60    0.95
  -6   3  -9    9.93    0.56
   6   3   9    6.44    0.69
  -7  -3  -9    0.64    0.38
   7  -3   9    0.64    0.30
  -7  -3  -9    0.27    0.24
   7   3   9    0.44    0.38
  -7   3  -9    0.31    0.18
  -7   3  -9    0.30    0.50
  -8  -3  -9   10.35    1.14
   8  -3   9    9.81    0.99
  -8  -3  -9   11.85    1.19
  -8  -3  -9    9.69    0.76
   8  -3   9   11.60    0.46
  -8   3  -9   11.01    0.71
   8   3   9   11.16    1.03
  -8   3  -9   12.50    1.45
   9  -3   9    5.39    0.37
  -9  -3  -9    4.36    0.78
  -9  -3  -9    5.94    0.93
   9  -3   9    6.19    0.84
  -9   3  -9    6.56    0.71
   9   3   9    4.72    0.75
  -9   3  -9    5.57    1.09
 -10  -3  -9    0.09    0.31
  10  -3   9    0.19    0.14
  10  -3   9    0.40    0.34
 -10  -3  -9   -0.18    0.36
 -10   3  -9   -0.44    0.57
  10   3   9    0.10    0.41
 -10   3  -9   -0.04    0.19
 -10   3  -9    0.34    0.24
 -11  -3  -9   35.95    2.08
  11  -3   9   39.56    1.43
 -11  -3  -9   40.07    2.25
  11  -3   9   39.46    2.05
 -11   3  -9   39.97    1.73
 -11   3  -9   36.85    1.67
  11   3   9   39.63    1.94
 -11   3  -9   32.74    2.52
  12  -3   9    0.55    0.43
 -12  -3  -9    0.92    0.51
 -12  -3  -9    0.35    0.43
  12  -3   9    0.40    0.20
  12   3   9    1.43    0.53
 -12   3  -9    0.28    0.27
 -13  -3  -9    4.50    1.02
  13  -3   9    3.61    0.45
 -13  -3  -9    3.08    0.80
  13   3   9    3.91    0.79
 -13   3  -9    3.05    0.59
 -14  -3  -9   -0.09    0.50
 -14  -3  -9   -0.37    0.38
 -14   3  -9   -0.12    0.30
 -14   3  -9   -0.06    0.26
  14   3   9    0.80    0.50
 -14  -4   9    0.08    0.55
 -14  -4   9    0.26    0.49
 -14   4   9    0.06    0.31
 -13  -4   9    0.98    0.52
 -13  -4   9    0.66    0.62
 -13   4   9    0.82    0.42
 -12  -4   9    0.34    0.45
  12  -4  -9   -0.46    0.23
 -12  -4   9    0.03    0.52
 -12   4   9    0.22    0.29
  11  -4  -9    0.89    0.47
 -11  -4   9    0.04    0.32
 -11  -4   9    0.83    0.55
 -11   4   9    0.68    0.32
 -10  -4   9    1.08    0.57
  10  -4  -9    1.99    0.59
 -10  -4   9    0.49    0.41
 -10   4   9    1.35    0.38
  -9  -4   9   28.20    1.65
  -9  -4   9   28.37    1.61
  -9   4   9   30.98    1.42
  -8  -4   9    4.95    0.75
   8  -4  -9    5.78    0.83
  -8  -4   9    5.50    0.81
  -8   4   9    5.55    0.63
  -8   4   9    5.43    0.92
  -7  -4   9    0.98    0.37
   7  -4  -9    0.41    0.29
  -7  -4   9    0.69    0.36
  -7   4   9    0.62    0.24
  -7   4   9    1.30    0.49
   6  -4  -9    3.62    0.53
  -6  -4   9    2.97    0.49
   6  -4  -9    2.64    0.51
  -6  -4   9    2.34    0.48
  -6   4   9    2.95    0.41
  -6   4   9    2.75    0.64
  -5  -4   9    0.29    0.19
   5  -4  -9    0.32    0.23
   5  -4  -9    0.50    0.24
  -5  -4   9    0.79    0.28
  -5  -4   9    0.40    0.22
  -5   4   9    0.26    0.34
  -5   4   9    0.60    0.19
  -4  -4   9   24.37    1.02
  -4  -4   9   23.99    1.03
   4  -4  -9   23.70    1.16
   4  -4  -9   24.11    1.13
  -4  -4   9   23.48    1.12
  -4   4   9   24.00    1.28
  -4   4   9   24.43    0.93
  -3  -4   9  267.45    6.86
  -3  -4   9  269.82    6.82
   3  -4  -9  273.93    7.11
  -3   4   9  283.64    7.70
  -3   4   9  275.58    7.15
  -2  -4   9   45.98    1.48
   2  -4  -9   48.15    1.68
   2  -4  -9   48.37    1.62
  -2  -4   9   47.62    1.45
  -2   4   9   49.97    1.40
  -2   4   9   49.08    1.75
   1  -4  -9   57.71    1.76
  -1  -4   9   55.53    1.59
  -1  -4   9   53.67    1.63
   0  -4  -9    0.08    0.11
   0  -4   9    0.02    0.08
  -1  -4  -9   55.56    1.67
   1  -4   9   53.19    1.62
   2  -4   9   50.91    1.58
  -2  -4  -9   47.35    1.55
  -3  -4  -9  267.69    7.18
   3  -4   9  281.98    7.19
  -3  -4  -9  275.69    7.03
   3  -4   9  272.37    7.06
   3   4   9  277.30    7.16
  -3   4  -9  300.17    7.12
   4  -4   9   24.95    1.10
  -4  -4  -9   24.02    1.16
  -4  -4  -9   23.97    1.05
   4  -4   9   20.98    1.10
   4   4   9   25.54    0.94
  -4   4  -9   25.39    0.85
  -5  -4  -9   -0.02    0.08
  -5  -4  -9    0.00    0.21
   5  -4   9    0.51    0.30
   5  -4   9    0.44    0.23
   5   4   9    0.42    0.30
  -5   4  -9   -0.03    0.30
  -5   4  -9    0.36    0.16
  -6  -4  -9    2.28    0.50
   6  -4   9    3.33    0.54
  -6   4  -9    3.78    0.73
  -6   4  -9    2.61    0.35
   6   4   9    2.63    0.49
   7  -4   9    0.35    0.26
  -7  -4  -9    0.48    0.37
  -7   4  -9    0.38    0.19
   7   4   9    0.77    0.44
  -8  -4  -9    5.29    0.82
   8  -4   9    4.75    0.71
   8   4   9    5.33    0.78
  -8   4  -9    6.03    0.53
  -9  -4  -9   30.90    1.77
   9  -4   9   27.50    1.60
   9   4   9   31.57    1.74
  -9   4  -9   31.19    1.38
  10  -4   9    1.15    0.47
 -10  -4  -9    1.22    0.53
 -10   4  -9    1.56    0.40
 -11  -4  -9    1.00    0.53
  11  -4   9    0.43    0.38
 -11  -4  -9   -0.13    0.34
 -11   4  -9    0.19    0.27
  11   4   9    1.13    0.58
  12  -4   9    0.47    0.44
 -12  -4  -9   -0.55    0.30
 -12  -4  -9   -0.14    0.35
  12   4   9    1.16    0.52
 -12   4  -9   -0.05    0.23
 -12   4  -9    0.09    0.28
  13  -4   9    0.17    0.46
 -13  -4  -9    1.33    0.64
 -13  -4  -9    0.20    0.53
 -13   4  -9    0.75    0.37
  13   4   9    1.33    0.53
 -13   4  -9    0.34    0.36
 -14  -4  -9    0.86    0.62
 -14  -4  -9   -0.49    0.42
  14   4   9    1.33    0.59
 -14   4  -9   -0.04    0.26
 -13  -5   9    3.04    0.96
  13  -5  -9    1.40    0.60
 -13  -5   9    1.14    0.69
 -13   5   9    2.31    0.59
 -12  -5   9    2.70    0.78
 -12  -5   9    3.73    0.91
  12  -5  -9    2.66    0.73
 -12   5   9    5.14    0.78
  11  -5  -9    1.45    0.60
 -11  -5   9    1.61    0.64
 -11  -5   9    0.59    0.54
 -11   5   9    1.17    0.42
 -10  -5   9   -0.22    0.27
  10  -5  -9    0.87    0.46
 -10  -5   9    0.58    0.48
 -10   5   9    0.32    0.31
  -9  -5   9    0.68    0.49
   9  -5  -9    0.31    0.37
  -9  -5   9    0.20    0.39
  -9   5   9    1.01    0.33
  -8  -5   9    0.02    0.27
   8  -5  -9    0.09    0.27
  -8  -5   9    0.16    0.33
  -8   5   9    0.10    0.23
  -7  -5   9    0.84    0.34
   7  -5  -9    0.67    0.36
  -7  -5   9    0.28    0.31
  -7   5   9    0.74    0.27
   6  -5  -9    2.54    0.50
  -6  -5   9    2.74    0.57
  -6  -5   9    2.97    0.49
  -5  -5   9   18.37    0.96
  -5  -5   9   19.42    0.97
   5  -5  -9   20.88    1.15
   4  -5  -9   21.87    1.12
  -4  -5   9   22.19    0.95
  -4  -5   9   21.29    0.95
  -4   5   9   20.25    1.20
  -3  -5   9   40.32    1.32
   3  -5  -9   41.60    1.59
  -3  -5   9   39.18    1.34
   3  -5  -9   37.40    1.48
  -3   5   9   38.28    1.63
   2  -5  -9    2.23    0.38
  -2  -5   9    2.53    0.30
   2  -5  -9    2.14    0.34
  -2  -5   9    2.32    0.27
  -2   5   9    2.07    0.39
  -1  -5   9    1.06    0.19
  -1  -5   9    1.00    0.17
   1  -5  -9    1.39    0.25
  -1   5   9    0.64    0.23
   0  -5   9    0.00    0.09
   0  -5  -9    0.02    0.11
   1  -5   9    1.12    0.21
  -1  -5  -9    0.80    0.19
   2  -5   9    2.25    0.31
  -2  -5  -9    2.33    0.32
   3  -5   9   39.58    1.46
  -3  -5  -9   43.20    1.47
   3  -5   9   40.50    1.55
  -3  -5  -9   42.82    1.59
   4  -5   9   23.97    1.08
  -4  -5  -9   21.07    1.10
  -4  -5  -9   22.27    1.01
   4  -5   9   21.03    1.11
   5  -5   9   19.83    1.06
  -5  -5  -9   19.30    1.11
  -6  -5  -9    2.74    0.56
   6  -5   9    2.44    0.50
  -7  -5  -9    1.13    0.46
   7  -5   9    1.16    0.38
  -8  -5  -9    0.04    0.31
   8  -5   9   -0.08    0.24
  -9  -5  -9    0.48    0.39
   9  -5   9    0.35    0.34
 -10  -5  -9    0.96    0.52
  10  -5   9    0.89    0.44
  11  -5   9    1.89    0.62
 -11  -5  -9    1.36    0.62
 -11   5  -9    1.30    0.42
  12  -5   9    2.45    0.69
 -12  -5  -9    4.12    0.95
 -12   5  -9    4.45    0.76
 -13  -5  -9    1.76    0.78
  13  -5   9    2.00    0.72
 -13   5  -9    1.35    0.51
 -13   5  -9    2.48    0.57
  12  -6  -9   -0.26    0.41
 -12  -6   9    0.83    0.63
 -12  -6   9    0.47    0.49
 -11  -6   9    1.20    0.64
  11  -6  -9    0.45    0.38
 -11  -6   9    0.15    0.45
  10  -6  -9    0.81    0.44
 -10  -6   9    0.17    0.39
 -10  -6   9   -0.25    0.44
  -9  -6   9    3.65    0.73
   9  -6  -9    3.58    0.75
  -9  -6   9    3.14    0.78
  -8  -6   9   -0.01    0.33
   8  -6  -9    0.25    0.34
   7  -6  -9    4.69    0.74
  -7  -6   9    4.07    0.63
   6  -6  -9    1.69    0.43
   5  -6  -9    2.16    0.48
  -5  -6   9    2.85    0.45
  -4  -6   9    0.04    0.14
  -4  -6   9   -0.04    0.14
   4  -6  -9   -0.15    0.18
  -3  -6   9    2.30    0.29
   3  -6  -9    2.66    0.43
  -3  -6   9    2.21    0.30
  -2  -6   9    2.55    0.28
   2  -6  -9    2.13    0.36
  -2  -6   9    1.97    0.27
   2  -6  -9    2.85    0.44
  -1  -6   9    0.31    0.12
   1  -6  -9    0.16    0.14
  -1  -6   9    0.19    0.12
   0  -6   9    2.51    0.27
   0  -6  -9    2.91    0.37
   0   6   9    2.63    0.37
  -1  -6  -9    0.19    0.13
   1  -6   9    0.32    0.15
   2  -6   9    2.30    0.32
  -2  -6  -9    2.70    0.36
   3  -6   9    2.67    0.41
  -3  -6  -9    2.57    0.36
   3  -6   9    2.64    0.37
  -3  -6  -9    3.45    0.47
   4  -6   9   -0.14    0.15
  -4  -6  -9   -0.21    0.18
  -5  -6  -9    2.30    0.47
   5  -6   9    2.47    0.45
   6  -6   9    1.88    0.45
  -7  -6  -9    4.72    0.77
   7  -6   9    3.42    0.60
  -8  -6  -9    0.17    0.34
   8  -6   9   -0.17    0.24
   9  -6   9    4.69    0.81
  -9  -6  -9    3.97    0.80
  10  -6   9    0.15    0.35
 -10  -6  -9    0.21    0.42
  11  -6   9    0.53    0.43
 -11  -6  -9    1.04    0.57
 -12  -6  -9    0.15    0.51
  12  -6   9    0.43    0.48
  11  -7  -9   -0.23    0.36
 -11  -7   9   -0.07    0.45
  10  -7  -9    3.13    0.78
 -10  -7   9    2.81    0.74
  -9  -7   9    6.23    0.94
   9  -7  -9   10.27    1.23
  -8  -7   9   -0.06    0.33
   8  -7  -9   -0.07    0.28
   7  -7  -9    1.08    0.43
  -7  -7   9    0.61    0.39
  -6  -7   9    0.38    0.28
   6  -7  -9    0.48    0.33
  -5  -7   9    1.89    0.38
   5  -7  -9    1.64    0.46
   4  -7  -9   17.28    1.06
  -4  -7   9   15.75    0.80
   3  -7  -9    1.91    0.41
  -3  -7   9    1.65    0.28
  -3  -7   9    2.23    0.30
  -2  -7   9    0.43    0.16
  -2  -7   9    0.25    0.13
   2  -7  -9    0.22    0.22
  -1  -7   9    7.21    0.40
   0  -7   9   -0.03    0.10
   1  -7   9    7.04    0.45
   2  -7   9    0.26    0.17
   2  -7   9    0.25    0.19
   3  -7   9    1.78    0.34
   4  -7   9   17.11    0.96
  -4  -7  -9   18.93    1.06
  -5  -7  -9    1.33    0.39
   5  -7   9    3.40    0.54
  -6  -7  -9    0.72    0.33
   6  -7   9    0.05    0.23
   7  -7   9    0.41    0.33
  -7  -7  -9    0.71    0.38
  -8  -7  -9   -0.18    0.30
   8  -7   9   -0.13    0.30
  -9  -7  -9   10.40    1.25
   9  -7   9    9.01    1.09
 -10  -7  -9    3.77    0.85
  10  -7   9    3.42    0.71
  11  -7   9    0.11    0.38
 -11  -7  -9    0.42    0.48
 -10  -8   9    0.24    0.48
  10  -8  -9    0.76    0.47
  -9  -8   9    3.20    0.73
   9  -8  -9    3.86    0.83
   8  -8  -9    0.45    0.37
  -8  -8   9    0.54    0.44
  -7  -8   9    0.12    0.32
   7  -8  -9    0.71    0.40
  -6  -8   9    2.95    0.52
   6  -8  -9    2.68    0.58
   5  -8  -9    0.02    0.26
  -5  -8   9   -0.01    0.20
   4  -8  -9    2.08    0.47
  -4  -8   9    1.83    0.33
   3  -8  -9    5.62    0.68
  -3  -8   9    5.76    0.42
  -2  -8   9    0.40    0.16
  -2  -8   9    0.37    0.14
   2  -8  -9    0.31    0.25
  -1  -8   9   11.85    0.53
   0  -8   9   -0.05    0.11
   1  -8   9   11.86    0.61
   2  -8   9    0.59    0.21
   3  -8   9    5.09    0.56
   4  -8   9    1.43    0.36
   5  -8   9    0.18    0.26
  -5  -8  -9    0.41    0.31
   6  -8   9    2.54    0.53
  -6  -8  -9    1.58    0.46
   7  -8   9    0.47    0.37
  -7  -8  -9    0.75    0.41
  -8  -8  -9    0.81    0.44
   8  -8   9    0.97    0.41
  -9  -8  -9    2.75    0.69
   9  -8   9    2.86    0.67
 -10  -8  -9    0.92    0.55
  10  -8   9    1.00    0.49
   8  -9  -9    1.03    0.51
  -8  -9   9    1.33    0.54
   7  -9  -9    1.72    0.53
  -7  -9   9    1.61    0.51
  -6  -9   9   -0.05    0.28
   6  -9  -9    0.20    0.29
  -5  -9   9    6.91    0.68
   5  -9  -9    5.90    0.80
   4  -9  -9    0.46    0.32
  -4  -9   9    1.59    0.33
  -3  -9   9    4.25    0.42
   3  -9  -9    5.10    0.65
   2  -9  -9    0.27    0.24
  -2  -9   9   -0.02    0.13
  -1  -9   9    9.66    0.48
   1  -9  -9    8.70    0.71
   0  -9   9    0.08    0.12
   1  -9   9    9.45    0.56
   2  -9   9    0.03    0.14
   3  -9   9    3.87    0.49
   4  -9   9    1.42    0.37
   5  -9   9    5.93    0.72
  -6  -9  -9    0.79    0.39
   6  -9   9    0.22    0.26
  -7  -9  -9    1.79    0.55
   7  -9   9    1.62    0.49
  -8  -9  -9    1.60    0.53
   8  -9   9    1.06    0.47
   6 -10  -9    0.08    0.32
  -6 -10   9   -0.20    0.30
   5 -10  -9    0.08    0.31
  -5 -10   9    0.16    0.29
   4 -10  -9    0.45    0.29
  -4 -10   9    0.09    0.22
   3 -10  -9    0.23    0.26
  -3 -10   9   -0.40    0.15
   2 -10  -9   -0.35    0.17
  -2 -10   9    0.01    0.13
   1 -10  -9    1.79    0.40
  -1 -10   9    1.87    0.24
   0 -10  -9    0.01    0.19
   0 -10   9   -0.12    0.12
   1 -10   9    1.78    0.30
   2 -10   9   -0.12    0.17
   3 -10   9    0.21    0.20
   4 -10   9    0.50    0.29
   5 -10   9    0.36    0.27
   6 -10   9    0.00    0.25
   0 -11  -9    0.12    0.24
  15   0 -10    1.01    0.56
 -15   0  10    0.34    0.26
  14   0 -10    7.22    1.09
 -14   0  10    7.02    0.73
 -13   0  10   -0.13    0.20
  13   0 -10   -0.05    0.51
 -12   0  10    7.41    0.64
  12   0 -10    6.47    0.99
 -12   0  10    7.40    0.74
 -11   0  10   11.54    0.77
 -11   0  10    7.40    1.11
  11   0 -10   13.98    1.34
 -10   0  10   55.60    1.96
 -10   0  10   57.16    2.52
  10   0 -10   49.92    2.28
  -9   0  10    4.38    0.80
  -9   0  10    5.92    0.52
   9   0 -10    5.29    0.85
  -8   0  10    3.57    0.69
   8   0 -10    3.95    0.66
   8   0 -10    2.93    0.54
  -8   0  10    2.21    0.36
  -7   0  10   22.82    0.97
   7   0 -10   21.96    1.23
  -7   0  10   22.41    1.29
  -6   0  10   27.38    1.09
   6   0 -10   26.67    1.26
   6   0 -10   26.68    1.28
  -6   0  10   30.83    1.39
   5   0 -10  129.06    3.72
  -5   0  10  135.14    3.62
   5   0 -10  119.45    3.69
  -5   0  10  128.14    3.75
   4   0 -10    2.73    0.38
   4   0 -10    2.70    0.39
  -4   0  10    3.18    0.33
  -4   0  10    2.80    0.42
  -3   0  10    0.21    0.12
  -3   0  10    0.27    0.17
   3   0 -10    0.41    0.18
   3   0 -10    0.05    0.14
  -2   0  10   98.58    2.69
   2   0 -10   94.00    2.74
   2   0 -10   95.82    2.70
  -2   0  10   95.76    2.71
  -1   0  10    3.97    0.27
   1   0 -10    3.81    0.27
  -1   0  10    3.63    0.38
   1   0 -10    3.63    0.40
   0   0  10  532.02   12.72
   0   0  10  523.30   13.64
   0   0 -10  533.48   13.77
  -1   0 -10    3.62    0.25
   1   0  10    3.73    0.37
   1   0  10    3.89    0.28
  -2   0 -10   97.05    2.67
   2   0  10   98.62    2.70
   2   0  10   93.16    2.71
   3   0  10    0.48    0.17
  -3   0 -10    0.53    0.14
  -3   0 -10    0.32    0.14
   3   0  10    0.37    0.16
  -3   0 -10    0.55    0.28
   4   0  10    1.89    0.32
  -4   0 -10    2.89    0.37
   4   0  10    2.70    0.36
  -4   0 -10    3.42    0.57
  -4   0 -10    3.07    0.33
  -4   0 -10    2.52    0.42
  -5   0 -10  131.49    3.68
  -5   0 -10  136.00    4.35
  -5   0 -10  135.24    3.94
   5   0  10  133.24    3.77
  -5   0 -10  130.25    3.50
   5   0  10  127.08    3.79
  -6   0 -10   27.73    1.15
   6   0  10   27.74    1.18
   6   0  10   27.01    1.24
  -6   0 -10   27.12    1.05
  -6   0 -10   27.70    1.39
  -6   0 -10   24.56    1.51
  -7   0 -10   24.59    1.36
  -7   0 -10   24.92    1.58
  -7   0 -10   23.69    1.12
   7   0  10   23.92    1.21
  -7   0 -10   21.93    0.97
   7   0  10   22.03    1.11
   8   0  10    3.25    0.55
  -8   0 -10    3.23    0.42
  -8   0 -10    2.87    0.49
   8   0  10    2.94    0.51
  -8   0 -10    3.49    0.80
  -8   0 -10    2.67    0.58
   9   0  10    5.07    0.74
  -9   0 -10    6.64    1.08
  -9   0 -10    7.26    0.99
  -9   0 -10    6.43    0.53
   9   0  10    7.38    0.80
  -9   0 -10    6.46    0.79
 -10   0 -10   51.97    2.50
 -10   0 -10   54.68    1.95
 -10   0 -10   54.45    2.17
 -10   0 -10   50.74    2.68
  10   0  10   55.38    2.17
 -11   0 -10   11.03    1.14
 -11   0 -10   11.56    1.44
 -11   0 -10   11.87    0.79
  11   0  10   13.07    1.00
 -12   0 -10    6.07    0.68
  12   0  10    6.86    0.86
 -12   0 -10    6.71    0.94
 -12   0 -10    5.44    1.12
 -13   0 -10   -0.23    0.19
 -13   0 -10   -0.08    0.29
  13   0  10    0.11    0.34
 -13   0 -10   -0.04    0.56
  14   0  10    8.18    1.01
 -14   0 -10    8.50    1.20
 -14   0 -10    8.18    0.83
 -15   0 -10    0.26    0.41
  15   0  10    1.51    0.49
 -15   0 -10   -0.25    0.22
  15  -1 -10    2.15    0.65
 -15  -1  10    0.43    0.42
  15   1 -10    1.66    0.71
 -14  -1  10    4.66    0.50
  14  -1 -10    5.54    0.90
 -14  -1  10    4.63    0.87
 -14   1  10    5.05    0.71
  14   1 -10    4.06    0.91
 -14   1  10    3.98    0.64
 -13  -1  10    0.85    0.27
  13  -1 -10    1.37    0.57
  13   1 -10    1.77    0.71
 -13   1  10    1.03    0.38
 -12  -1  10    5.07    0.99
 -12  -1  10    5.34    0.54
  12  -1 -10    6.09    0.91
  12   1 -10    5.03    0.92
 -12   1  10    6.26    0.72
  11  -1 -10    2.64    0.67
 -11  -1  10    2.33    0.36
 -11  -1  10    2.74    0.75
  11   1 -10    2.65    0.75
 -11   1  10    3.26    0.52
  10  -1 -10   20.56    1.33
 -10  -1  10   18.54    0.88
 -10  -1  10   18.85    1.44
 -10   1  10   20.70    1.09
  10   1 -10   21.36    1.43
   9  -1 -10    6.73    0.90
   9  -1 -10    7.09    0.91
  -9  -1  10    6.51    0.47
  -9  -1  10    8.57    1.03
  -9  -1  10    6.34    0.47
  -9   1  10    6.92    0.98
  -9   1  10    5.70    0.62
   9   1 -10    6.11    0.90
  -8  -1  10    0.76    0.19
   8  -1 -10    0.17    0.24
  -8  -1  10    0.44    0.18
   8  -1 -10    0.50    0.46
  -8  -1  10    0.06    0.33
  -8   1  10    0.68    0.44
   8   1 -10    1.04    0.51
  -8   1  10    0.37    0.22
  -7  -1  10   10.03    0.54
   7  -1 -10   10.91    0.85
   7  -1 -10   10.33    1.13
  -7  -1  10   11.52    0.90
   7  -1 -10   10.78    0.87
   7   1 -10   10.89    0.87
  -7   1  10    9.58    0.63
  -7   1  10   11.34    0.90
   7   1 -10   10.02    0.75
   6  -1 -10   16.33    1.12
   6  -1 -10   15.67    0.95
  -6  -1  10   16.85    0.70
  -6  -1  10   15.92    0.67
   6  -1 -10   15.03    0.92
  -6  -1  10   15.55    0.97
  -6   1  10   15.99    0.78
   6   1 -10   15.09    0.90
  -6   1  10   14.12    0.98
   5  -1 -10   19.42    1.12
  -5  -1  10   17.10    0.95
   5  -1 -10   19.55    1.02
  -5  -1  10   18.05    0.70
  -5  -1  10   17.67    0.69
   5  -1 -10   18.78    0.95
   5   1 -10   17.41    0.92
  -5   1  10   18.17    1.00
   5   1 -10   18.82    0.87
  -5   1  10   18.50    0.82
  -4  -1  10   13.46    0.54
   4  -1 -10   15.00    0.89
   4  -1 -10   13.66    0.79
  -4  -1  10   13.31    0.76
   4  -1 -10   12.87    0.73
  -4  -1  10   12.69    0.51
  -4   1  10   12.10    0.76
   4   1 -10   12.81    0.63
  -4   1  10   12.54    0.62
   4   1 -10   12.79    0.72
   3  -1 -10    0.18    0.16
   3  -1 -10   -0.21    0.19
  -3  -1  10    0.06    0.14
  -3  -1  10    0.00    0.07
  -3  -1  10   -0.01    0.07
  -3   1  10   -0.06    0.10
   3   1 -10   -0.08    0.10
  -3   1  10   -0.08    0.13
   3   1 -10    0.02    0.13
  -2  -1  10   22.21    0.89
   2  -1 -10   22.45    0.97
  -2  -1  10   21.61    0.70
   2  -1 -10   23.28    0.88
  -2  -1  10   21.33    0.71
   2   1 -10   22.21    0.90
   2   1 -10   22.22    0.77
  -2   1  10   22.27    0.83
  -2   1  10   20.71    0.90
  -1  -1  10    9.62    0.37
  -1  -1  10    9.28    0.35
   1  -1 -10    9.21    0.47
  -1  -1  10    9.19    0.49
   1   1 -10    9.80    0.53
  -1   1  10    9.79    0.53
  -1   1  10    8.20    0.43
   1   1 -10    9.26    0.41
   0  -1 -10   -0.04    0.09
   0  -1  10    0.06    0.11
   0  -1  10   -0.09    0.05
   0  -1  10   -0.05    0.05
   0   1  10   -0.03    0.10
   0   1  10   -0.13    0.08
   0   1 -10    0.00    0.07
   1  -1  10    9.42    0.38
   1  -1  10    9.49    0.51
   1  -1  10    9.26    0.38
   1  -1  10    9.37    0.29
  -1  -1 -10    9.89    0.50
   1  -1  10    9.14    0.39
  -1  -1 -10    9.60    0.43
   1   1  10    8.67    0.46
   1   1  10    9.49    0.50
  -1   1 -10    9.46    0.41
   2  -1  10   22.52    0.91
  -2  -1 -10   22.94    1.09
   2  -1  10   21.89    0.75
  -2  -1 -10   22.36    0.78
   2  -1  10   22.07    0.77
   2   1  10   22.64    0.89
  -2   1 -10   23.34    0.80
   2   1  10   22.45    0.86
  -3  -1 -10   -0.29    0.24
   3  -1  10   -0.17    0.09
   3  -1  10   -0.05    0.10
  -3  -1 -10   -0.03    0.07
   3   1  10    0.04    0.13
   3   1  10   -0.23    0.13
  -3   1 -10    0.00    0.09
  -3   1 -10    0.05    0.09
   4  -1  10   13.57    0.63
  -4  -1 -10   14.07    0.95
  -4  -1 -10   12.54    0.81
   4  -1  10   14.65    0.77
  -4  -1 -10   13.76    0.59
  -4   1 -10   13.39    0.95
  -4   1 -10   13.54    0.62
   4   1  10   13.80    0.72
  -4   1 -10   13.10    0.58
   4   1  10   13.66    0.71
   5  -1  10   17.77    0.94
  -5  -1 -10   19.07    0.95
  -5  -1 -10   18.25    1.17
  -5  -1 -10   18.52    0.75
  -5  -1 -10   18.10    1.04
   5  -1  10   17.74    0.80
  -5   1 -10   18.67    0.78
   5   1  10   17.46    0.89
   5   1  10   18.43    0.91
  -5   1 -10   20.30    1.07
  -5   1 -10   19.10    0.80
  -5   1 -10   16.62    1.17
  -6  -1 -10   15.87    1.03
   6  -1  10   16.97    0.96
  -6  -1 -10   16.38    1.18
   6  -1  10   15.79    0.80
  -6  -1 -10   14.62    0.69
  -6  -1 -10   16.43    0.94
  -6   1 -10   16.53    0.78
  -6   1 -10   16.35    1.03
   6   1  10   16.89    0.92
   6   1  10   15.03    0.89
  -6   1 -10   17.10    1.25
  -6   1 -10   16.38    0.77
   7  -1  10    9.34    0.75
   7  -1  10   10.31    0.69
  -7  -1 -10   10.28    1.13
  -7  -1 -10   10.85    1.06
  -7  -1 -10   11.18    0.81
  -7  -1 -10   10.70    0.57
  -7   1 -10   10.93    0.88
   7   1  10    8.52    0.77
  -7   1 -10   10.17    0.62
  -7   1 -10   10.62    0.67
   7   1  10    8.72    0.70
  -7   1 -10   12.24    1.32
   8  -1  10    0.31    0.26
  -8  -1 -10   -0.04    0.21
  -8  -1 -10    0.72    0.42
  -8  -1 -10    0.60    0.19
  -8  -1 -10    0.97    0.52
   8  -1  10    0.57    0.32
   8   1  10    0.38    0.38
  -8   1 -10    0.57    0.21
   8   1  10    0.20    0.25
  -8   1 -10    0.88    0.41
  -8   1 -10    0.84    0.27
  -8   1 -10    0.52    0.57
  -9  -1 -10    5.48    0.77
  -9  -1 -10    6.56    1.03
   9  -1  10    6.36    0.81
  -9  -1 -10    7.17    0.97
   9  -1  10    5.50    0.67
  -9  -1 -10    6.53    0.50
  -9   1 -10    4.41    0.60
  -9   1 -10    6.06    0.53
  -9   1 -10    6.51    0.91
  -9   1 -10    6.48    1.11
   9   1  10    6.32    0.81
 -10  -1 -10   18.58    1.43
 -10  -1 -10   19.42    1.53
 -10  -1 -10   19.91    0.95
  10  -1  10   20.57    1.14
 -10  -1 -10   19.40    1.27
  10  -1  10   21.33    1.37
 -10   1 -10   19.99    1.16
 -10   1 -10   19.49    1.03
 -10   1 -10   20.31    1.71
  10   1  10   18.71    1.23
  11  -1  10    2.22    0.49
 -11  -1 -10    2.49    0.75
 -11  -1 -10    2.22    0.57
 -11  -1 -10    2.74    0.43
 -11  -1 -10    1.67    0.61
  11   1  10    2.22    0.57
 -11   1 -10    2.70    0.46
 -11   1 -10    1.94    0.49
 -11   1 -10    2.90    0.90
  12  -1  10    5.61    0.75
 -12  -1 -10    5.75    0.94
 -12  -1 -10    5.20    1.02
 -12  -1 -10    5.14    0.58
 -12   1 -10    5.36    0.71
 -12   1 -10    4.60    0.79
 -12   1 -10    5.68    1.24
  12   1  10    5.20    0.79
  13  -1  10    1.43    0.45
 -13  -1 -10    0.59    0.59
 -13  -1 -10    0.80    0.28
 -13  -1 -10    1.20    0.54
 -13   1 -10    0.99    0.36
  13   1  10    1.54    0.53
 -13   1 -10    1.17    0.47
 -13   1 -10    1.13    0.78
  14  -1  10    5.35    0.78
 -14  -1 -10    4.80    0.58
 -14  -1 -10    3.36    0.81
 -14   1 -10    4.71    0.68
  14   1  10    5.96    0.92
 -14   1 -10    4.70    0.84
 -15  -1 -10    0.30    0.25
  15  -1  10    0.93    0.39
 -15  -1 -10    0.76    0.54
 -15   1 -10    0.31    0.33
  15   1  10    2.01    0.57
 -15   1 -10    0.07    0.39
 -15  -2  10    0.05    0.42
 -15   2  10    0.49    0.36
  15   2 -10    0.40    0.66
 -15   2  10    0.39    0.31
 -14  -2  10    1.81    0.64
  14  -2 -10    2.26    0.54
 -14   2  10    1.37    0.45
  14   2 -10    0.74    0.66
  13  -2 -10    0.82    0.42
 -13  -2  10    0.62    0.46
 -13  -2  10    0.62    0.61
  13   2 -10    0.65    0.65
 -13   2  10    0.55    0.36
 -12  -2  10    3.95    0.90
 -12  -2  10    5.06    0.88
  12  -2 -10    6.53    0.83
  12   2 -10    5.98    1.00
 -12   2  10    6.53    0.79
  11  -2 -10   21.01    1.29
 -11  -2  10   20.42    1.35
 -11  -2  10   19.67    1.50
  11   2 -10   20.58    1.49
 -11   2  10   21.06    1.18
 -10  -2  10    0.30    0.40
  10  -2 -10    0.86    0.43
  10  -2 -10    0.27    0.32
 -10  -2  10    0.64    0.33
  10   2 -10    0.88    0.58
 -10   2  10    0.28    0.26
   9  -2 -10   -0.08    0.27
  -9  -2  10    0.04    0.38
   9  -2 -10    0.58    0.44
  -9   2  10    0.47    0.26
   9   2 -10    0.08    0.50
   8  -2 -10   16.15    1.04
  -8  -2  10   16.82    1.20
   8  -2 -10   16.69    1.14
   8   2 -10   17.23    1.11
  -8   2  10   17.72    0.94
  -8   2  10   16.44    1.27
   7  -2 -10    2.30    0.49
  -7  -2  10    3.27    0.59
   7  -2 -10    3.42    0.72
   7  -2 -10    1.77    0.43
  -7   2  10    2.54    0.40
  -7   2  10    2.43    0.54
   7   2 -10    2.12    0.47
   6  -2 -10   -0.01    0.19
   6  -2 -10    0.29    0.36
  -6  -2  10    0.74    0.33
   6  -2 -10    0.89    0.35
  -6   2  10    0.41    0.30
  -6   2  10    0.11    0.16
   6   2 -10    0.25    0.19
   6   2 -10    0.20    0.23
   5  -2 -10    4.89    0.67
   5  -2 -10    5.94    0.67
   5  -2 -10    5.62    0.56
  -5  -2  10    5.87    0.61
   5   2 -10    5.65    0.55
  -5   2  10    5.90    0.44
   5   2 -10    5.60    0.43
  -5   2  10    5.27    0.64
   4  -2 -10  153.50    4.13
   4  -2 -10  155.55    4.23
   4  -2 -10  153.46    4.31
  -4  -2  10  147.97    4.16
   4  -2 -10  153.35    4.62
  -4   2  10  149.23    4.23
   4   2 -10  153.49    4.13
  -4   2  10  156.08    4.27
   3  -2 -10   31.04    1.07
  -3  -2  10   30.58    1.18
   3  -2 -10   28.85    1.28
   3  -2 -10   30.30    0.99
   3  -2 -10   28.56    1.23
  -3  -2  10   32.25    1.17
  -3   2  10   30.29    1.21
  -3   2  10   30.26    1.08
   3   2 -10   30.20    0.97
   2  -2 -10    7.53    0.54
  -2  -2  10    7.91    0.39
   2  -2 -10    7.28    0.34
  -2  -2  10    7.12    0.45
   2  -2 -10    7.27    0.42
  -2   2  10    7.60    0.51
  -2   2  10    7.51    0.42
   2   2 -10    7.39    0.33
  -1  -2  10    2.87    0.31
  -1  -2  10    2.30    0.18
   1  -2 -10    2.60    0.24
  -1   2  10    2.64    0.27
  -1   2  10    2.21    0.30
   1   2 -10    2.44    0.16
   0  -2  10   31.70    1.10
   0  -2 -10   33.63    0.92
   0  -2 -10   31.98    0.91
   0   2  10   33.50    1.13
   0   2 -10   33.04    0.96
   0   2  10   33.43    1.08
   1  -2  10    2.37    0.29
  -1  -2 -10    2.66    0.38
   1   2  10    2.04    0.27
  -1   2 -10    2.22    0.17
  -1   2 -10    2.40    0.18
   1   2  10    2.31    0.27
   2  -2  10    7.82    0.49
  -2  -2 -10    7.37    0.59
  -2  -2 -10    7.25    0.27
   2   2  10    7.75    0.45
  -2   2 -10    8.00    0.37
   2   2  10    7.79    0.46
  -3  -2 -10   29.24    0.89
  -3  -2 -10   29.46    1.26
   3  -2  10   28.68    1.15
  -3  -2 -10   29.33    1.28
  -3  -2 -10   30.74    0.88
   3   2  10   29.82    1.11
   3   2  10   31.35    1.12
  -3   2 -10   31.42    1.02
   4  -2  10  150.32    4.24
  -4  -2 -10  157.25    4.39
  -4  -2 -10  160.04    4.04
   4  -2  10  155.10    4.06
  -4  -2 -10  150.09    4.60
   4   2  10  153.42    4.13
   4   2  10  154.03    4.33
  -4   2 -10  154.26    4.22
  -4   2 -10  158.25    4.84
   5  -2  10    5.68    0.32
   5  -2  10    6.29    0.66
  -5  -2 -10    5.38    0.30
  -5  -2 -10    5.63    0.67
  -5  -2 -10    4.64    0.63
   5  -2  10    5.50    0.34
   5   2  10    5.50    0.54
  -5   2 -10    4.89    0.39
  -5   2 -10    6.02    0.42
  -5   2 -10    6.44    0.82
   5   2  10    5.47    0.58
  -6  -2 -10    0.15    0.23
   6  -2  10    0.23    0.15
  -6  -2 -10    0.77    0.34
  -6  -2 -10    0.41    0.12
   6  -2  10    0.09    0.18
   6  -2  10    0.36    0.13
  -6  -2 -10    0.23    0.20
  -6  -2 -10    0.51    0.38
   6   2  10    0.19    0.16
  -6   2 -10    0.55    0.19
   6   2  10    0.29    0.31
  -6   2 -10    0.22    0.23
  -6   2 -10    0.22    0.39
  -6   2 -10    0.39    0.18
  -7  -2 -10    2.46    0.51
  -7  -2 -10    2.39    0.55
  -7  -2 -10    2.21    0.34
   7  -2  10    2.78    0.37
  -7  -2 -10    2.84    0.30
   7  -2  10    2.53    0.48
  -7  -2 -10    2.56    0.58
  -7   2 -10    2.82    0.42
  -7   2 -10    1.51    0.42
  -7   2 -10    2.58    0.38
  -7   2 -10    3.91    0.86
   7   2  10    3.62    0.60
  -8  -2 -10   16.75    0.70
   8  -2  10   17.10    1.11
   8  -2  10   17.23    0.85
  -8  -2 -10   16.55    1.11
  -8  -2 -10   17.40    1.25
  -8  -2 -10   16.79    1.20
  -8   2 -10   15.01    0.85
   8   2  10   15.92    1.08
  -8   2 -10   14.97    1.54
  -8   2 -10   15.92    0.87
  -9  -2 -10    0.29    0.14
  -9  -2 -10    1.02    0.47
  -9  -2 -10   -0.10    0.37
   9  -2  10   -0.07    0.17
   9  -2  10    0.32    0.29
  -9  -2 -10    0.41    0.31
   9   2  10    0.21    0.41
  -9   2 -10   -0.13    0.58
  -9   2 -10    0.40    0.21
  10  -2  10    0.26    0.32
 -10  -2 -10    0.74    0.47
 -10  -2 -10    0.52    0.41
  10  -2  10    0.85    0.28
 -10  -2 -10    0.13    0.34
 -10  -2 -10    0.68    0.18
  10   2  10    0.59    0.43
 -10   2 -10    0.10    0.60
 -10   2 -10    0.72    0.28
 -11  -2 -10   19.39    1.44
  11  -2  10   20.20    1.08
 -11  -2 -10   21.95    1.51
 -11  -2 -10   20.18    1.58
 -11  -2 -10   20.45    0.86
  11  -2  10   23.23    1.52
 -11   2 -10   20.95    1.23
 -11   2 -10   18.46    1.98
 -11   2 -10   19.92    1.12
  11   2  10   21.51    1.38
 -12  -2 -10    5.96    1.02
  12  -2  10    7.25    0.76
 -12  -2 -10    5.54    0.41
 -12  -2 -10    7.17    1.18
 -12  -2 -10    6.07    0.91
 -12   2 -10    5.33    0.72
 -12   2 -10    6.06    0.83
 -12   2 -10    6.16    1.28
  12   2  10    7.48    1.02
 -13  -2 -10    0.40    0.44
  13  -2  10    0.91    0.32
 -13   2 -10    1.10    0.49
 -13   2 -10   -0.62    0.63
 -13   2 -10    0.33    0.28
  13   2  10    1.48    0.53
  14  -2  10    1.26    0.37
 -14  -2 -10    1.00    0.58
  14   2  10    1.47    0.56
 -14   2 -10    0.84    0.47
 -14   2 -10    1.61    0.46
 -14   2 -10   -0.74    0.61
  15  -2  10    0.89    0.31
 -15  -2 -10    0.63    0.54
 -15   2 -10    0.23    0.31
  15   2  10    1.13    0.50
 -15   2 -10    0.65    0.50
 -14  -3  10    1.08    0.56
  14  -3 -10    2.31    0.39
 -14  -3  10   -0.29    0.57
  14   3 -10    0.90    0.70
 -14   3  10    0.61    0.40
 -13  -3  10    0.37    0.60
 -13  -3  10    0.15    0.35
  13  -3 -10    0.94    0.29
 -13   3  10    0.02    0.28
  13   3 -10   -0.45    0.59
  12  -3 -10    2.10    0.42
 -12  -3  10    1.32    0.49
 -12  -3  10    0.08    0.55
  12   3 -10    1.93    0.80
 -12   3  10    1.79    0.49
  11  -3 -10    2.40    0.63
 -11  -3  10    1.54    0.60
 -11  -3  10    1.74    0.57
  11  -3 -10    2.70    0.46
 -11   3  10    2.51    0.50
  11   3 -10    1.78    0.72
 -10  -3  10    0.87    0.43
  10  -3 -10    0.73    0.41
  10  -3 -10    0.93    0.31
 -10  -3  10    0.61    0.49
  10   3 -10    0.22    0.52
 -10   3  10    1.01    0.34
  -9  -3  10    5.82    0.85
  -9  -3  10    5.71    0.82
   9  -3 -10    8.41    1.05
   9  -3 -10    6.86    0.66
  -9   3  10    6.92    0.76
   9   3 -10    8.38    0.92
  -8  -3  10    0.15    0.26
   8  -3 -10    0.00    0.25
  -8  -3  10    0.31    0.33
   8  -3 -10   -0.18    0.23
  -8   3  10    0.29    0.21
   8   3 -10   -0.09    0.34
   7  -3 -10    1.12    0.30
  -7  -3  10    1.32    0.37
  -7  -3  10    2.18    0.48
   7  -3 -10    1.42    0.40
   7   3 -10    1.16    0.35
  -7   3  10    1.96    0.39
   6  -3 -10    0.22    0.06
   6  -3 -10   -0.15    0.20
   6  -3 -10    0.57    0.20
  -6  -3  10    0.47    0.26
  -6  -3  10    0.72    0.30
   6  -3 -10    0.59    0.29
  -6   3  10    0.50    0.20
   6   3 -10    0.66    0.23
  -6   3  10    0.61    0.32
  -5  -3  10    4.03    0.52
  -5  -3  10    4.39    0.54
  -5  -3  10    5.25    0.57
   5  -3 -10    4.37    0.26
   5  -3 -10    4.50    0.61
   5  -3 -10    4.53    0.63
   5  -3 -10    4.65    0.24
  -5   3  10    4.51    0.40
   5   3 -10    5.37    0.36
  -5   3  10    4.66    0.59
  -4  -3  10   21.54    0.96
   4  -3 -10   21.10    1.08
  -4  -3  10   21.41    0.97
   4  -3 -10   21.57    1.09
  -4   3  10   21.77    0.90
   4   3 -10   22.12    0.75
  -4   3  10   24.11    1.09
  -3  -3  10    1.18    0.25
  -3  -3  10    1.32    0.26
   3  -3 -10    1.09    0.31
   3  -3 -10    0.95    0.26
  -3  -3  10    1.43    0.28
   3   3 -10    1.14    0.12
  -3   3  10    0.89    0.19
   2  -3 -10   10.74    0.65
  -2  -3  10    8.67    0.50
  -2  -3  10    9.47    0.51
   2  -3 -10    9.74    0.56
   2  -3 -10    9.48    0.58
  -2  -3  10    9.71    0.55
  -2   3  10    8.76    0.45
  -1  -3  10    4.42    0.35
   1  -3 -10    3.34    0.38
   1  -3 -10    4.89    0.31
  -1  -3  10    4.98    0.35
   1  -3 -10    5.28    0.33
  -1   3  10    4.80    0.30
   0  -3  10   -0.03    0.09
   0  -3 -10   -0.04    0.04
   0   3  10   -0.02    0.10
   0   3 -10   -0.02    0.06
   1  -3  10    4.95    0.37
   1   3  10    4.42    0.32
   2  -3  10    9.53    0.55
  -2   3 -10    8.85    0.35
   2   3  10    9.14    0.48
  -3  -3 -10    0.95    0.23
   3  -3  10    1.35    0.27
  -3  -3 -10    1.13    0.18
  -3  -3 -10    0.63    0.25
   3  -3  10    0.40    0.17
  -3   3 -10    1.07    0.17
   3   3  10    0.71    0.23
  -4  -3 -10   21.69    1.10
  -4  -3 -10   22.79    0.88
  -4  -3 -10   22.84    1.01
   4  -3  10   23.85    1.06
   4   3  10   21.60    0.95
  -4   3 -10   20.87    0.82
  -5  -3 -10    4.97    0.45
   5  -3  10    4.51    0.55
  -5  -3 -10    4.41    0.61
  -5   3 -10    4.43    0.36
  -5   3 -10    4.75    0.71
   5   3  10    4.94    0.56
  -6  -3 -10    0.39    0.25
  -6  -3 -10    0.32    0.28
   6  -3  10    0.31    0.23
  -6   3 -10    0.62    0.45
  -6   3 -10    0.37    0.17
   6   3  10    1.03    0.39
  -7  -3 -10    1.49    0.48
   7  -3  10    1.33    0.38
  -7  -3 -10    1.36    0.37
  -7   3 -10    0.91    0.55
   7   3  10    1.32    0.46
  -7   3 -10    1.69    0.31
   8  -3  10    0.05    0.09
  -8  -3 -10   -0.23    0.19
   8  -3  10    0.45    0.31
  -8  -3 -10    0.30    0.27
  -8  -3 -10    0.01    0.32
   8   3  10    0.35    0.42
  -8   3 -10    0.00    0.17
  -8   3 -10    0.66    0.56
   9  -3  10    6.18    0.39
  -9  -3 -10    5.58    0.89
  -9  -3 -10    5.84    0.92
  -9  -3 -10    6.34    0.74
   9  -3  10    6.13    0.83
  -9   3 -10    6.69    0.70
  -9   3 -10    6.99    1.23
   9   3  10    5.76    0.80
  -9   3 -10    7.32    0.75
 -10  -3 -10    0.59    0.47
  10  -3  10    0.94    0.21
  10  -3  10    0.91    0.42
 -10  -3 -10    0.58    0.43
 -10   3 -10    0.38    0.24
 -10   3 -10    1.02    0.76
  10   3  10    0.31    0.41
 -10   3 -10    0.29    0.26
 -11  -3 -10    2.23    0.64
  11  -3  10    1.29    0.51
 -11  -3 -10    0.96    0.58
  11  -3  10    1.91    0.32
 -11   3 -10    2.31    0.49
 -11   3 -10    2.55    0.51
  11   3  10    2.79    0.64
  12  -3  10    1.98    0.34
  12  -3  10    1.40    0.54
 -12  -3 -10    1.75    0.62
 -12  -3 -10    1.80    0.70
  12   3  10    2.33    0.64
 -12   3 -10    1.57    0.46
 -13  -3 -10    0.39    0.52
 -13  -3 -10   -0.16    0.40
 -13   3 -10   -0.08    0.24
 -13   3 -10   -0.30    0.26
  13   3  10    0.83    0.48
 -14  -3 -10    0.49    0.55
 -14   3 -10    1.13    0.49
  14   3  10    1.66    0.59
 -14   3 -10    0.55    0.36
 -14  -4  10    0.00    0.60
 -14  -4  10    0.48    0.52
 -14   4  10    0.17    0.33
 -13  -4  10    1.98    0.79
 -13  -4  10    0.75    0.52
 -13   4  10    0.51    0.39
 -12  -4  10    0.65    0.61
 -12  -4  10    0.67    0.49
  12  -4 -10    0.58    0.47
 -12   4  10    0.56    0.35
 -11  -4  10    3.19    0.78
 -11  -4  10    1.75    0.58
  11  -4 -10    2.54    0.66
 -11   4  10    1.62    0.45
  10  -4 -10   -0.06    0.31
 -10  -4  10    0.17    0.46
 -10  -4  10    0.77    0.43
 -10   4  10    0.34    0.27
  -9  -4  10    3.51    0.67
   9  -4 -10    4.34    0.78
  -9  -4  10    3.23    0.71
  -9   4  10    3.20    0.51
  -8  -4  10   56.64    2.37
  -8  -4  10   57.41    2.34
   8  -4 -10   59.74    2.48
  -8   4  10   62.78    2.19
  -7  -4  10    1.89    0.47
  -7  -4  10    1.23    0.39
   7  -4 -10    1.83    0.46
  -7   4  10    2.34    0.61
  -7   4  10    2.26    0.39
   6  -4 -10    0.81    0.31
  -6  -4  10    1.06    0.35
   6  -4 -10    0.91    0.36
  -6  -4  10    0.73    0.30
  -6   4  10    0.71    0.41
  -6   4  10    0.50    0.22
  -5  -4  10    0.27    0.24
  -5  -4  10    0.16    0.18
   5  -4 -10   -0.26    0.14
  -5  -4  10    0.13    0.17
   5  -4 -10    0.20    0.22
  -5   4  10   -0.12    0.13
  -5   4  10   -0.32    0.25
   4  -4 -10   63.48    1.81
  -4  -4  10   59.74    2.07
  -4  -4  10   64.77    2.05
   4  -4 -10   60.72    2.19
  -4  -4  10   61.97    2.00
   4  -4 -10   65.97    2.19
  -4   4  10   63.58    2.37
  -4   4  10   61.13    1.95
  -3  -4  10    3.83    0.40
  -3  -4  10    3.02    0.37
   3  -4 -10    3.50    0.50
  -3   4  10    3.28    0.33
  -3   4  10    2.49    0.44
  -2  -4  10   22.02    0.86
   2  -4 -10   21.42    1.03
  -2  -4  10   23.33    0.91
   2  -4 -10   22.68    0.99
  -2   4  10   23.00    0.80
  -1  -4  10   27.02    0.99
   1  -4 -10   25.66    1.05
  -1  -4  10   27.46    0.95
  -1   4  10   27.10    0.84
   0  -4 -10    0.08    0.11
   0  -4  10    0.01    0.09
   1  -4  10   28.12    1.02
  -1  -4 -10   28.62    1.06
  -2  -4 -10   22.72    0.93
   2  -4  10   22.72    0.93
   2   4  10   22.48    0.73
  -3  -4 -10    2.96    0.45
   3  -4  10    2.49    0.37
  -3  -4 -10    3.09    0.39
   3  -4  10    3.25    0.46
  -3   4 -10    2.70    0.19
   3   4  10    2.83    0.32
  -4  -4 -10   58.19    2.00
  -4  -4 -10   60.97    2.16
   4  -4  10   61.02    2.06
  -4   4 -10   63.28    1.82
   4   4  10   63.23    1.93
  -5  -4 -10    0.03    0.11
  -5  -4 -10   -0.32    0.18
   5  -4  10    0.06    0.18
   5   4  10    0.18    0.30
  -5   4 -10   -0.12    0.27
[truncated: 565,524 more chars]
