# Supplementary material for: Crystal structure of pencycuron
Source: Acta Crystallogr E Crystallogr Commun. 2015 Jul 4;71(Pt 8):o532. doi: 10.1107/S2056989015012414 (PMC4571381; doi:10.1107/S2056989015012414)
Supplement: Supplementary file 2 [file e-71-0o532-Isup2.hkl]

#
# h,k,l, Fc-squared, Fo-squared, sigma(Fo-squared), status flag
#
data_I
_shelx_title ' JK659  Pbca'
_shelx_refln_list_code          4
_shelx_F_calc_maximum      234.82
_exptl_crystal_F_000      1392.00
_reflns_d_resolution_high  0.8107

loop_
 _space_group_symop_operation_xyz
 'x, y, z'
 '-x+1/2, -y, z+1/2'
 'x+1/2, -y+1/2, -z'
 '-x, y+1/2, -z+1/2'
 '-x, -y, -z'
 'x-1/2, y, -z-1/2'
 '-x-1/2, y-1/2, z'
 'x, -y-1/2, z-1/2'

_cell_length_a    12.1585
_cell_length_b     8.6721
_cell_length_c    32.6152
_cell_angle_alpha  90.000
_cell_angle_beta   90.000
_cell_angle_gamma  90.000

_shelx_F_squared_multiplier     1.000

loop_
 _refln_index_h
 _refln_index_k
 _refln_index_l
 _refln_F_squared_calc
 _refln_F_squared_meas
 _refln_F_squared_sigma
 _refln_observed_status
   2   0   0        230.11        251.28         5.87 o
   4   0   0      17222.35      16522.40       176.28 o
   6   0   0      17634.46      18177.13       198.62 o
   8   0   0       1550.20       1804.88        32.65 o
  10   0   0        784.08        822.06        30.50 o
  12   0   0       2933.76       3156.12        75.70 o
  14   0   0        226.49        222.92        21.60 o
   2   1   0       4592.74       4845.28        35.34 o
   4   1   0        626.27        583.87         8.35 o
   6   1   0        604.18        562.25        10.85 o
   8   1   0        402.69        432.01        12.14 o
  10   1   0        549.19        507.38        18.80 o
  12   1   0        137.98        158.22        16.52 o
  14   1   0        380.82        438.46        27.26 o
   2   2   0          9.64          9.63         2.39 o
   4   2   0        287.87        357.03        10.34 o
   6   2   0        863.16        837.65        14.71 o
   8   2   0        181.25        149.22         6.96 o
  10   2   0       1189.39       1014.14        23.21 o
  12   2   0         89.72         84.27        11.79 o
  14   2   0        108.72        159.69        21.33 o
   2   3   0        970.67        983.09        16.74 o
   4   3   0          0.12          0.00         2.26 o
   6   3   0        339.92        336.88        11.68 o
   8   3   0        614.67        624.65        17.89 o
  10   3   0        161.41        158.69        12.61 o
  12   3   0        147.10        182.20        15.33 o
  14   3   0         14.78         34.80         8.99 o
   2   4   0       7160.43       7329.76        91.12 o
   4   4   0        973.08       1009.92        17.98 o
   6   4   0       1105.67       1052.04        20.34 o
   8   4   0        950.00        857.56        36.84 o
  10   4   0         70.31         46.20        11.19 o
  12   4   0       1173.04       1157.89        43.07 o
   2   5   0          0.22          1.63         2.01 o
   4   5   0       1891.48       1882.73        41.84 o
   6   5   0         56.41         92.74        15.88 o
   8   5   0        625.79        636.67        40.57 o
  10   5   0        114.98        108.90        15.07 o
  12   5   0        273.13        264.12        25.06 o
   2   6   0       1004.31       1103.73        31.66 o
   4   6   0       1851.33       1791.82        34.23 o
   6   6   0       5054.89       4896.04       114.27 o
   8   6   0          5.39          0.00        11.22 o
  10   6   0        352.30        311.30        36.59 o
  12   6   0         67.03         72.44        23.30 o
   2   7   0       1282.25       1192.64        49.30 o
   4   7   0        941.49        994.73        27.27 o
   6   7   0        193.52        189.03        22.51 o
   8   7   0        695.21        673.87        46.57 o
  10   7   0         84.25         85.69        22.78 o
   0   8   0        497.80        499.76        21.97 o
   2   8   0          0.03          2.56         2.99 o
   4   8   0        290.09        333.15        26.20 o
   6   8   0       2521.41       2568.00        95.78 o
   8   8   0         81.66         85.99        20.27 o
   2   9   0        124.99        123.40         8.07 o
   4   9   0         91.84         98.22        14.21 o
   6   9   0         50.92         54.88        15.03 o
   8   9   0         62.42        113.30        21.89 o
   0  10   0          5.43          4.51         7.32 o
   2  10   0         68.58         43.95        15.21 o
   4  10   0        332.12        415.43        25.02 o
   1   1   1      13529.63      12716.06       181.84 o
   2   1   1        642.15        624.26         4.88 o
   3   1   1       8222.18       8126.01        39.95 o
   4   1   1       1270.17       1281.28         9.97 o
   5   1   1       2927.62       2863.16        19.62 o
   6   1   1        655.76        658.21         8.44 o
   7   1   1       1009.69       1107.96        12.45 o
   8   1   1        476.31        584.84         9.78 o
   9   1   1          9.27         14.69         3.64 o
  10   1   1        132.30        141.20         6.69 o
  11   1   1          3.50          3.53         3.31 o
  12   1   1        162.90        177.16         8.60 o
  13   1   1        302.81        313.37        12.55 o
  14   1   1        707.44        694.04        23.68 o
   1   2   1      16061.50      16109.58       191.63 o
   2   2   1        719.70        634.80         8.91 o
   3   2   1       1287.19       1255.72        11.57 o
   4   2   1       1192.89       1109.84        11.76 o
   5   2   1       1760.02       1708.00        15.82 o
   6   2   1       1734.47       1680.38        15.62 o
   7   2   1         42.79         56.32         3.04 o
   8   2   1        860.54        850.48        10.98 o
   9   2   1        875.65        834.45        12.91 o
  10   2   1        195.41        208.70         7.38 o
  11   2   1        570.88        530.12        11.31 o
  12   2   1        232.78        212.32        10.99 o
  13   2   1        148.34        177.98         9.84 o
  14   2   1          1.70         22.93        12.62 o
   1   3   1        655.76        696.35        16.50 o
   2   3   1        429.48        410.79         6.68 o
   3   3   1         13.18          5.45         1.74 o
   4   3   1         65.76         51.41         3.37 o
   5   3   1        789.02        748.23        14.26 o
   6   3   1         33.17         41.98         3.75 o
   7   3   1          5.69          7.44         2.02 o
   8   3   1        548.00        535.23        11.52 o
   9   3   1        247.65        258.54         9.56 o
  10   3   1        206.94        216.84         9.77 o
  11   3   1        127.20        137.59         8.35 o
  12   3   1          0.85          5.64         4.81 o
  13   3   1         41.48         78.35         9.44 o
  14   3   1        197.32        185.81        11.14 o
   1   4   1       8543.09       8903.37       124.04 o
   2   4   1          3.51          0.00         1.68 o
   3   4   1          5.12          0.00         1.80 o
   4   4   1        339.98        350.45         8.21 o
   5   4   1       1133.98       1075.86        15.65 o
   6   4   1        199.63        243.12         7.88 o
   7   4   1        792.83        773.36        16.75 o
   8   4   1        237.40        219.64        11.86 o
   9   4   1          0.07          0.00         4.61 o
  10   4   1         81.98        103.27        10.23 o
  11   4   1        151.49        163.03        13.29 o
  12   4   1        101.34        113.62        11.87 o
  13   4   1        105.46        114.91        12.30 o
   1   5   1         51.33         51.09         4.22 o
   2   5   1          3.03          5.56         2.12 o
   3   5   1        427.20        421.57         8.50 o
   4   5   1        321.33        296.25         8.68 o
   5   5   1        158.54        148.42         7.70 o
   6   5   1        688.98        667.43        27.17 o
   7   5   1        149.87        146.01        14.97 o
   8   5   1        790.60        796.64        27.98 o
   9   5   1         44.84         30.35         7.95 o
  10   5   1        396.82        393.69        18.63 o
  11   5   1        116.29        118.06        11.88 o
  12   5   1         26.44         40.54         9.13 o
  13   5   1        113.39        118.33        13.09 o
   1   6   1        127.14        127.95         7.85 o
   2   6   1        665.52        717.14        12.27 o
   3   6   1          6.86          8.76         2.70 o
   4   6   1         23.11         23.95         4.05 o
   5   6   1        213.45        211.95        11.09 o
   6   6   1         23.79         33.95         9.49 o
   7   6   1        508.57        484.19        25.82 o
   8   6   1         39.91         43.98        10.95 o
   9   6   1         62.84         53.10        13.06 o
  10   6   1          3.64          7.58        10.01 o
  11   6   1         24.15         31.20        12.99 o
  12   6   1         21.04         52.13        14.97 o
   1   7   1        137.81        151.36         7.63 o
   2   7   1         59.42         50.94         6.59 o
   3   7   1        196.53        183.86         6.83 o
   4   7   1        499.62        468.04        16.73 o
   5   7   1        545.74        562.40        25.86 o
   6   7   1       1301.72       1249.27        34.04 o
   7   7   1        591.33        671.43        39.85 o
   8   7   1        788.47        800.69        31.62 o
   9   7   1        272.19        259.26        22.20 o
  10   7   1         14.38         19.69        11.95 o
  11   7   1         12.08          2.01        11.06 o
   0   8   1        202.49        159.25        21.13 o
   1   8   1        926.60        884.86        20.76 o
   2   8   1          0.66          4.29         2.78 o
   3   8   1        277.27        236.03         8.57 o
   4   8   1        197.96        210.56        20.78 o
   5   8   1        801.97        807.58        25.42 o
   6   8   1        320.44        318.93        20.38 o
   7   8   1         67.13         64.96        11.82 o
   8   8   1         58.34         49.43        12.10 o
   9   8   1        132.04        152.00        24.64 o
   1   9   1          5.25          4.73         6.32 o
   2   9   1          6.35          5.87         4.16 o
   3   9   1         42.76         49.86         9.11 o
   4   9   1          5.20          0.00         5.72 o
   5   9   1          0.89          0.00         6.17 o
   6   9   1         19.98         24.36         8.45 o
   7   9   1         23.08         16.39         8.96 o
   8   9   1         70.50         78.27        13.66 o
   0  10   1        273.74        276.04        13.39 o
   1  10   1         25.91         25.06         7.54 o
   2  10   1          1.53          0.84         6.56 o
   3  10   1          0.49          7.71         7.61 o
   4  10   1          8.44         14.98         6.39 o
   5  10   1          9.07         10.11         7.08 o
   1   0   2      20944.80      20670.20       141.98 o
   2   0   2        551.56        510.89         5.75 o
   3   0   2      12875.77      12567.96       146.96 o
   4   0   2       5525.01       5337.94        43.30 o
   5   0   2        649.04        546.82         9.63 o
   6   0   2          3.91          0.00         2.70 o
   7   0   2       2547.04       2485.40        30.79 o
   8   0   2        177.88        167.49         8.51 o
   9   0   2        106.19        102.20         7.49 o
  10   0   2         58.50         42.09         7.87 o
  11   0   2         69.60         65.90         8.41 o
  12   0   2        235.47        218.31        14.75 o
  13   0   2        283.71        302.94        17.34 o
  14   0   2          2.03         17.75        10.04 o
   1   1   2       8892.72       8582.85        70.62 o
   2   1   2       5861.92       5750.77        31.36 o
   3   1   2        900.36        911.02         7.29 o
   4   1   2        352.63        321.97         4.72 o
   5   1   2        996.38       1070.30         9.93 o
   6   1   2       3759.83       3944.00        27.54 o
   7   1   2       5567.18       5493.81        37.25 o
   8   1   2       1282.49       1231.02        14.08 o
   9   1   2        176.24        182.91         7.42 o
  10   1   2         75.82         77.36         5.41 o
  11   1   2        285.45        260.99         9.63 o
  12   1   2         59.54         94.54         6.57 o
  13   1   2        162.01        170.33         9.68 o
  14   1   2        182.99        177.52         9.67 o
   0   2   2       8835.01       8590.03       237.49 o
   1   2   2      15730.12      14873.10       176.78 o
   2   2   2        172.57        176.87         4.79 o
   3   2   2       2450.27       2346.92        18.74 o
   4   2   2        485.80        480.51         6.24 o
   5   2   2       1096.78       1132.68        11.44 o
   6   2   2       2071.10       2094.63        17.67 o
   7   2   2         89.31         89.47         4.75 o
   8   2   2        200.19        200.27         5.48 o
   9   2   2        207.96        220.50         6.96 o
  10   2   2         58.49         71.39         5.01 o
  11   2   2        158.72        142.00         7.66 o
  12   2   2         47.03         40.05         6.14 o
  13   2   2        304.12        303.40        12.48 o
  14   2   2          0.18         24.65         8.79 o
   1   3   2       1615.09       1653.05        22.35 o
   2   3   2         55.75         64.45         2.96 o
   3   3   2        679.32        740.90        10.50 o
   4   3   2         23.18         23.04         2.61 o
   5   3   2         10.32          9.13         2.10 o
   6   3   2        536.01        613.23        10.05 o
   7   3   2          0.20          0.00         1.70 o
   8   3   2          0.93          0.00         2.83 o
   9   3   2        690.84        680.76        14.09 o
  10   3   2         15.93         10.63         5.02 o
  11   3   2        141.26        137.17         8.51 o
  12   3   2         32.95         39.41         6.16 o
  13   3   2          5.48         16.35         5.35 o
  14   3   2         35.16         49.34         7.48 o
   1   4   2        758.61        800.99        19.41 o
   2   4   2        865.70        881.33        10.89 o
   3   4   2        287.32        272.74         8.20 o
   4   4   2        181.13        182.53         5.44 o
   5   4   2        206.99        213.39         7.38 o
   6   4   2        182.82        173.63         6.77 o
   7   4   2         44.64         54.25         6.17 o
   8   4   2        102.61         93.51         8.23 o
   9   4   2         10.07          0.00         4.99 o
  10   4   2        181.31        170.25        12.62 o
  11   4   2         15.53         16.02         6.41 o
  12   4   2        378.03        367.56        20.31 o
  13   4   2        133.61        168.78        14.67 o
   1   5   2       2331.04       2381.83       230.44 o
   2   5   2        456.47        471.18         9.68 o
   3   5   2         92.09         77.15         5.69 o
   4   5   2         26.48         33.39         3.87 o
   5   5   2         74.65         84.81         6.38 o
   6   5   2        154.42        148.97        13.83 o
   7   5   2         16.29         14.87         8.11 o
   8   5   2         61.47         79.20        11.75 o
   9   5   2        362.15        364.89        19.91 o
  10   5   2         10.30         12.86         6.23 o
  11   5   2          1.45          0.65         5.97 o
  12   5   2        518.20        463.54        22.08 o
  13   5   2          1.74          3.46         7.80 o
   0   6   2       3156.38       3107.87        81.70 o
   1   6   2          8.40         10.35         3.98 o
   2   6   2         84.06         80.57         6.22 o
   3   6   2        798.21        777.81        12.11 o
   4   6   2        873.24        860.65        15.56 o
   5   6   2        944.03        930.66        20.33 o
   6   6   2       3448.54       3141.64       107.93 o
   7   6   2       2356.56       2353.34        64.73 o
   8   6   2        822.25        760.32        29.85 o
   9   6   2         73.75         52.24        12.64 o
  10   6   2         75.33         69.02        15.15 o
  11   6   2         17.83         16.57        11.79 o
  12   6   2        434.96        448.88        34.59 o
   1   7   2        226.49        205.68         6.11 o
   2   7   2         37.49         43.29         4.25 o
   3   7   2         11.06          2.13         2.55 o
   4   7   2          0.09          4.81         3.70 o
   5   7   2        116.42        118.39        11.53 o
   6   7   2         88.75         83.78        15.61 o
   7   7   2         20.19         15.34         8.33 o
   8   7   2        177.93        172.01        17.72 o
   9   7   2        109.26        106.43        15.85 o
  10   7   2        139.92        125.25        18.44 o
  11   7   2          4.74         11.78        11.82 o
   0   8   2        193.51        190.44        15.21 o
   1   8   2        215.21        210.19         8.14 o
   2   8   2         17.29         27.11         4.17 o
   3   8   2          0.19          0.00         2.94 o
   4   8   2         19.62         23.26         8.46 o
   5   8   2         13.80         13.96         7.23 o
   6   8   2        159.11        153.63        14.91 o
   7   8   2        660.14        613.21        46.46 o
   8   8   2         64.90         82.29        14.13 o
   9   8   2        102.34         95.89        18.10 o
   1   9   2         89.98         73.95         6.76 o
   2   9   2         50.89         55.44        11.55 o
   3   9   2        292.88        279.86        17.97 o
   4   9   2         27.93         39.86         7.65 o
   5   9   2          3.48         16.79         7.49 o
   6   9   2         46.91         55.57        10.61 o
   7   9   2          1.36          0.00         7.89 o
   8   9   2         26.43         12.07         9.31 o
   0  10   2        139.87        150.44        18.03 o
   1  10   2          2.85          5.79         5.77 o
   2  10   2          1.11          0.51         6.56 o
   3  10   2        283.86        296.09        17.99 o
   4  10   2        178.02        181.13        13.21 o
   5  10   2         12.46          9.90         7.02 o
   1   1   3       1487.34       1359.04        11.33 o
   2   1   3      31921.12      31681.32       160.34 o
   3   1   3        600.84        574.26         5.50 o
   4   1   3       2407.18       2426.97        15.94 o
   5   1   3        109.70        149.96         4.05 o
   6   1   3       1117.61       1198.94        11.85 o
   7   1   3       1624.93       1663.49        15.99 o
   8   1   3         70.45        104.66         5.04 o
   9   1   3        436.63        434.67         9.73 o
  10   1   3        249.44        262.94         8.70 o
  11   1   3         12.49          9.65         5.31 o
  12   1   3        905.99        865.92        16.77 o
  13   1   3        121.51        125.31        10.57 o
  14   1   3         28.24         50.86         7.85 o
   0   2   3       2209.52       2151.73        57.47 o
   1   2   3      22075.91      21508.32       194.77 o
   2   2   3      26930.74      26198.25       184.40 o
   3   2   3        473.48        496.82         6.96 o
   4   2   3       4065.64       4139.23        30.20 o
   5   2   3      12549.45      12852.45        76.21 o
   6   2   3       1288.25       1131.58        12.33 o
   7   2   3       1644.70       1570.24        14.74 o
   8   2   3        564.47        557.33         9.09 o
   9   2   3        388.27        397.01         9.07 o
  10   2   3        224.55        207.50         7.45 o
  11   2   3          5.12          1.06         2.87 o
  12   2   3        312.24        330.37        13.78 o
  13   2   3        238.96        250.23        12.99 o
  14   2   3        126.56        137.00        10.30 o
   1   3   3        874.04        768.87        13.24 o
   2   3   3       5360.78       5537.22        48.31 o
   3   3   3       2155.65       2491.93        24.93 o
   4   3   3          4.13          9.28         1.96 o
   5   3   3        130.28        161.17         5.63 o
   6   3   3       2228.54       2215.04        21.36 o
   7   3   3         99.23        102.22         6.36 o
   8   3   3        890.64        866.93        14.17 o
   9   3   3        128.83        180.09         8.28 o
  10   3   3        207.84        223.15        10.58 o
  11   3   3        169.20        186.55         9.54 o
  12   3   3        191.44        221.46        10.82 o
  13   3   3         10.83         30.43         8.73 o
  14   3   3        144.99        183.52        12.46 o
   0   4   3       4041.01       3829.06        97.47 o
   1   4   3        980.62       1223.81        18.82 o
   2   4   3       2602.55       2580.67        24.68 o
   3   4   3        902.57        926.33        13.40 o
   4   4   3        687.97        682.23        10.17 o
   5   4   3        353.03        312.57         7.50 o
   6   4   3        469.65        456.47        13.78 o
   7   4   3        913.38        931.42        18.54 o
   8   4   3        302.17        268.62        12.52 o
   9   4   3        387.37        390.65        17.17 o
  10   4   3         93.29         84.17         9.56 o
  11   4   3          2.48          1.14         5.86 o
  12   4   3          0.40          5.35         6.44 o
  13   4   3         45.43         68.86        10.23 o
   1   5   3       1185.80       1279.52        29.52 o
   2   5   3         11.84          4.70         2.34 o
   3   5   3        111.29         97.74         4.90 o
   4   5   3        692.70        703.57        16.22 o
   5   5   3          4.63          8.77         3.68 o
   6   5   3        853.53        885.34        27.29 o
   7   5   3       2258.66       2153.94        49.86 o
   8   5   3        959.51        939.98        30.34 o
   9   5   3        711.27        677.88        31.03 o
  10   5   3         28.16         34.32         8.06 o
  11   5   3        129.74        134.78        12.27 o
  12   5   3         69.21         69.77        10.68 o
  13   5   3        171.31        183.99        19.62 o
   0   6   3       1920.19       2085.25        60.85 o
   1   6   3        591.25        657.25        15.80 o
   2   6   3         33.96         33.78         3.80 o
   3   6   3        187.85        239.22         7.00 o
   4   6   3         31.38         29.13         4.45 o
   5   6   3        578.30        557.97        18.58 o
   6   6   3        666.85        663.70        24.57 o
   7   6   3        193.67        155.51        15.68 o
   8   6   3         76.49         80.99        13.17 o
   9   6   3         22.02         22.44        11.06 o
  10   6   3          1.61          2.40         9.69 o
  11   6   3        111.95        113.77        18.39 o
  12   6   3        158.45        169.34        27.19 o
   1   7   3        150.74        160.04         6.64 o
   2   7   3         13.56         12.30         3.27 o
   3   7   3        178.02        165.13         7.09 o
   4   7   3       1086.32       1004.52        19.53 o
   5   7   3        195.16        200.64        21.47 o
   6   7   3       1153.44       1138.48        37.55 o
   7   7   3        473.86        388.70        26.69 o
   8   7   3        572.67        553.90        35.62 o
   9   7   3        573.04        752.80        78.41 o
  10   7   3        380.02        397.70        29.94 o
  11   7   3         17.22          9.57        11.77 o
   0   8   3        799.58        756.68        32.12 o
   1   8   3        235.10        182.90         7.91 o
   2   8   3        935.49        944.92        22.15 o
   3   8   3        733.01        720.98        14.47 o
   4   8   3          4.40          0.00         4.98 o
   5   8   3         49.77         49.51         9.24 o
   6   8   3        228.80        223.01        17.40 o
   7   8   3         63.29         71.78        12.48 o
   8   8   3          2.25          0.00         8.54 o
   9   8   3         79.30         93.18        15.28 o
   1   9   3         50.41         48.55        10.99 o
   2   9   3          0.63          5.95         6.23 o
   3   9   3        100.25         93.20         8.54 o
   4   9   3          3.72          4.52         9.11 o
   5   9   3        395.47        370.50        43.66 o
   6   9   3        246.12        251.41        32.69 o
   7   9   3          3.49          0.00         7.46 o
   8   9   3          5.42         25.45        10.72 o
   0  10   3         28.13         37.19        11.83 o
   1  10   3        155.48        153.05        13.64 o
   2  10   3         12.57         24.00        19.72 o
   3  10   3          2.77          7.04         5.80 o
   4  10   3        111.78        148.25        21.53 o
   5  10   3          3.55          9.95         6.92 o
   0   0   4        655.77        608.35        13.29 o
   1   0   4      21048.37      20423.40       157.79 o
   2   0   4      55141.14      53731.39       405.95 o
   3   0   4      47818.00      46707.06       336.21 o
   4   0   4       7788.55       7937.26        66.69 o
   5   0   4         50.34         90.57         5.28 o
   6   0   4       1241.86       1225.75        18.87 o
   7   0   4       6254.66       6115.44        63.05 o
   8   0   4          7.66          0.00         3.75 o
   9   0   4       2386.01       2417.98        32.57 o
  10   0   4         24.57         33.68         5.88 o
  11   0   4        807.16        834.95        22.14 o
  12   0   4        322.64        346.85        18.36 o
  13   0   4          1.33         14.76         9.62 o
  14   0   4        562.83        576.07        45.10 o
   1   1   4        356.37        282.89         3.23 o
   2   1   4       3155.71       2936.06        16.95 o
   3   1   4      12375.67      12575.35        63.75 o
   4   1   4       4389.23       4559.97        26.64 o
   5   1   4       1389.11       1352.91        11.69 o
   6   1   4        432.31        414.51         8.95 o
   7   1   4         40.67         27.34         3.54 o
   8   1   4        685.65        670.01        10.03 o
   9   1   4        267.07        268.77         8.07 o
  10   1   4         31.61         35.27         4.80 o
  11   1   4          0.23          6.47         3.94 o
  12   1   4         31.37         40.44         5.92 o
  13   1   4        242.70        234.04        10.39 o
  14   1   4         33.57         42.09         5.87 o
   0   2   4         11.27         21.44         2.02 o
   1   2   4       1029.88       1082.54        12.52 o
   2   2   4       3683.81       3646.32        30.95 o
   3   2   4        167.04        130.13         4.05 o
   4   2   4         34.04         38.78         2.06 o
   5   2   4        454.30        458.90         6.73 o
   6   2   4       1431.68       1493.97        12.93 o
   7   2   4        174.71        147.01         4.63 o
   8   2   4        430.41        413.31         7.69 o
   9   2   4          0.64          2.18         2.54 o
  10   2   4        296.87        249.19         7.79 o
  11   2   4         97.12         97.97         6.43 o
  12   2   4        563.09        517.50        13.56 o
  13   2   4         96.49        132.23         9.63 o
  14   2   4          2.74         19.21         8.47 o
   1   3   4        923.98        933.39        13.67 o
   2   3   4          0.11          0.00         1.33 o
   3   3   4         21.29         20.15         2.03 o
   4   3   4        668.32        681.97        17.52 o
   5   3   4        428.92        439.99         8.45 o
   6   3   4          6.57          9.77         2.73 o
   7   3   4        434.66        444.51         9.59 o
   8   3   4         82.53         96.07         5.89 o
   9   3   4        998.73        913.60        15.93 o
  10   3   4        176.81        174.46         9.10 o
  11   3   4        166.00        185.30        16.47 o
  12   3   4        242.39        279.97        11.53 o
  13   3   4        201.04        218.62        12.10 o
  14   3   4          3.50          9.87         7.69 o
   0   4   4       2918.86       3102.80        83.95 o
   1   4   4       2127.06       2082.37        35.42 o
   2   4   4        966.37       1048.78        12.80 o
   3   4   4       1380.66       1357.22        17.44 o
   4   4   4        643.52        700.45        10.52 o
   5   4   4        422.77        392.31         8.50 o
   6   4   4        196.10        224.11         8.50 o
   7   4   4        169.27        198.21        11.96 o
   8   4   4         12.81          8.64         5.18 o
   9   4   4        476.66        443.48        17.69 o
  10   4   4         74.94         72.51         9.12 o
  11   4   4        300.01        315.71        21.72 o
  12   4   4        363.70        355.23        19.59 o
  13   4   4        194.11        196.56        16.22 o
   1   5   4       1667.46       1807.43        27.63 o
   2   5   4        276.42        312.19         7.06 o
   3   5   4        851.97        929.58        13.77 o
   4   5   4        475.95        460.96        10.39 o
   5   5   4         21.99         21.79         4.54 o
   6   5   4         86.14         81.43        13.01 o
   7   5   4       1109.11       1083.41        43.72 o
   8   5   4         94.90        120.74        13.77 o
   9   5   4          7.04          2.44         6.54 o
  10   5   4          8.01          3.53         6.49 o
  11   5   4         67.97         77.37        11.45 o
  12   5   4         11.06         22.10         7.69 o
  13   5   4        765.42        706.12        27.26 o
   0   6   4        728.04        754.99        30.43 o
   1   6   4        236.79        226.63         8.98 o
   2   6   4          6.52          4.81         2.65 o
   3   6   4        435.11        484.49        10.35 o
   4   6   4          6.93         12.55         3.71 o
   5   6   4        181.82        192.02        12.44 o
   6   6   4       1134.71       1047.35        33.59 o
   7   6   4        186.87        178.05        18.30 o
   8   6   4        757.30        722.18        31.52 o
   9   6   4         33.88         36.84        14.09 o
  10   6   4         44.29         59.35        14.08 o
  11   6   4        374.51        399.28        27.31 o
  12   6   4        158.85        132.04        24.81 o
   1   7   4          6.91          7.27         3.06 o
   2   7   4          0.23          3.84         2.85 o
   3   7   4        432.39        444.11        10.31 o
   4   7   4        217.86        252.28        12.55 o
   5   7   4        463.61        446.37        20.43 o
   6   7   4          0.00          6.88         7.36 o
   7   7   4         36.57         61.16        11.16 o
   8   7   4        195.53        208.66        19.98 o
   9   7   4          2.36          3.31         9.48 o
  10   7   4        125.69        146.58        19.52 o
  11   7   4         55.34         88.03        17.14 o
   0   8   4          0.34          3.94         6.20 o
   1   8   4         39.90         40.26         4.73 o
   2   8   4        420.49        399.43        13.56 o
   3   8   4        144.76        151.04         8.31 o
   4   8   4         31.45         47.39         9.13 o
   5   8   4        253.69        308.45        18.53 o
   6   8   4        152.04        179.39        15.60 o
   7   8   4        115.74        115.87        14.67 o
   8   8   4         23.32         34.85        11.01 o
   9   8   4         91.84        115.67        16.99 o
   1   9   4          0.93          0.00         4.73 o
   2   9   4         30.13         17.78        12.68 o
   3   9   4        451.24        422.32        20.26 o
   4   9   4         20.10         13.97        12.69 o
   5   9   4        106.92        114.84        13.09 o
   6   9   4        175.10        191.03        22.78 o
   7   9   4         37.39         50.04        11.60 o
   0  10   4        233.88        262.12        21.69 o
   1  10   4          2.67          6.87         6.48 o
   2  10   4         57.12         61.07        11.07 o
   3  10   4          3.60          0.00         5.47 o
   4  10   4          1.36          0.00         7.31 o
   5  10   4          6.28          6.12         6.84 o
   1   1   5       2256.42       2236.91        15.50 o
   2   1   5      19684.78      19249.93       105.86 o
   3   1   5        703.97        653.89         5.97 o
   4   1   5         22.54         27.57         1.90 o
   5   1   5        844.05        822.66         8.95 o
   6   1   5          0.03          0.00         1.61 o
   7   1   5         28.35         21.14         2.85 o
   8   1   5        167.03        171.93         6.01 o
   9   1   5        212.43        210.29         7.49 o
  10   1   5          3.57          0.00         3.29 o
  11   1   5         73.67         63.90         6.12 o
  12   1   5        119.49        135.30         7.87 o
  13   1   5        397.54        367.49        12.29 o
  14   1   5        251.78        284.05        16.46 o
   0   2   5       1124.97       1091.66        24.84 o
   1   2   5       1180.27       1058.33        13.13 o
   2   2   5       4723.87       4668.61        35.48 o
   3   2   5        160.59        171.09         3.56 o
   4   2   5         15.13         30.25         2.01 o
   5   2   5       2625.18       2615.03        19.75 o
   6   2   5        459.96        559.48         7.19 o
   7   2   5        528.90        516.99         8.82 o
   8   2   5        411.57        402.83        10.50 o
   9   2   5         46.12         50.70         4.06 o
  10   2   5        441.09        405.19         9.19 o
  11   2   5         24.54         16.23         4.14 o
  12   2   5         28.92         42.69         6.31 o
  13   2   5         21.34         31.59         6.79 o
  14   2   5          0.52         22.14         8.85 o
   1   3   5       6963.51       7473.49        71.17 o
   2   3   5        981.32       1039.47        12.70 o
   3   3   5       1835.58       1964.45        21.02 o
   4   3   5       5277.89       5302.67        47.22 o
   5   3   5         65.18         75.22         4.37 o
   6   3   5        280.71        272.52         7.96 o
   7   3   5        666.27        702.80        11.52 o
   8   3   5        718.93        746.29        13.36 o
   9   3   5        288.48        285.86         9.93 o
  10   3   5         54.83         43.49         6.09 o
  11   3   5        655.57        624.24        15.58 o
  12   3   5        248.44        271.45        11.42 o
  13   3   5         50.76         80.43        10.37 o
  14   3   5        107.10        115.04        12.07 o
   0   4   5       3842.86       3950.22        57.54 o
   1   4   5         69.87         93.19         3.33 o
   2   4   5       4668.65       4684.74        42.80 o
   3   4   5        450.78        407.67         8.89 o
   4   4   5       1169.35       1211.10        15.80 o
   5   4   5         44.21         34.85         3.35 o
   6   4   5       3491.32       3557.13        40.64 o
   7   4   5        132.47        125.66         8.09 o
   8   4   5        517.20        512.99        21.97 o
   9   4   5          0.00          5.34         5.03 o
  10   4   5        627.44        709.67        27.58 o
  11   4   5          0.08          0.00         5.62 o
  12   4   5        395.48        365.23        19.59 o
  13   4   5         18.45         16.52         8.70 o
   1   5   5          7.15          9.53         2.91 o
   2   5   5         33.57         39.95         2.96 o
   3   5   5        360.51        333.66         9.49 o
   4   5   5        196.91        221.70         8.74 o
   5   5   5        633.83        652.07        17.80 o
   6   5   5       1386.35       1426.98        35.97 o
   7   5   5         77.57         69.74        10.97 o
   8   5   5        535.82        565.49        22.77 o
   9   5   5         25.75         28.15         8.03 o
  10   5   5        469.16        477.57        21.08 o
  11   5   5         12.26         20.86         7.97 o
  12   5   5        368.56        406.73        22.09 o
  13   5   5         37.58         51.79        11.16 o
   0   6   5        542.24        515.54        25.35 o
   1   6   5        136.65        160.24         9.11 o
   2   6   5         61.76         80.97         4.88 o
   3   6   5         48.06         67.77         4.74 o
   4   6   5        311.70        320.65        14.24 o
   5   6   5         18.90         22.91         5.75 o
   6   6   5          3.89          0.00         6.88 o
   7   6   5        158.07        121.34        13.89 o
   8   6   5          2.12          0.00         7.38 o
   9   6   5         49.58         61.17        13.38 o
  10   6   5         12.81         22.57        14.80 o
  11   6   5         42.36         44.43        12.94 o
  12   6   5        116.54        123.01        17.99 o
   1   7   5        529.23        515.50        14.57 o
   2   7   5         12.28          4.89         2.10 o
   3   7   5         41.56         45.53         4.54 o
   4   7   5       1449.93       1398.88        31.25 o
   5   7   5        230.84        243.35        15.89 o
   6   7   5         97.73        102.45        12.55 o
   7   7   5         98.36        115.80        14.03 o
   8   7   5        780.95        797.73        33.92 o
   9   7   5        206.40        202.27        20.73 o
  10   7   5         40.70         23.53        18.09 o
  11   7   5        126.53        140.15        24.72 o
   0   8   5        979.55        916.49        24.50 o
   1   8   5          5.61         10.77         3.91 o
   2   8   5        572.61        608.17        12.40 o
   3   8   5         70.36         71.70         6.40 o
   4   8   5          8.68          8.43         5.65 o
   5   8   5          8.09          1.13         6.22 o
   6   8   5         27.72         28.43         9.31 o
   7   8   5          8.74          0.00         9.27 o
   8   8   5         91.81        128.43        22.77 o
   9   8   5        113.25        108.67        26.41 o
   1   9   5          5.08          2.73         5.37 o
   2   9   5         14.97          7.94         6.49 o
   3   9   5          0.84          0.00         5.22 o
   4   9   5        418.94        382.82        18.16 o
   5   9   5        223.99        214.52        18.87 o
   6   9   5        109.82        103.48        12.85 o
   7   9   5         45.31         45.81        11.33 o
   0  10   5        200.39        179.84        11.81 o
   1  10   5        165.72        180.37        14.69 o
   2  10   5         17.41         44.46        10.27 o
   3  10   5        184.28        188.00        13.40 o
   4  10   5          0.37          4.08         7.43 o
   0   0   6        408.10        364.23        10.56 o
   1   0   6       1865.14       1834.84        19.91 o
   2   0   6        892.08        941.41        11.68 o
   3   0   6        679.63        819.75        18.31 o
   4   0   6      12541.68      12176.63        93.35 o
   5   0   6       1918.71       1749.04        23.68 o
   6   0   6        922.22        975.39        16.41 o
   7   0   6         36.01         35.66         4.89 o
   8   0   6        934.09        964.49        18.18 o
   9   0   6        267.94        316.24        16.85 o
  10   0   6        415.28        399.27        14.04 o
  11   0   6        865.81        850.22        21.00 o
  12   0   6        192.59        229.67        15.46 o
  13   0   6        106.06        129.91        15.12 o
  14   0   6        308.80        303.14        19.24 o
   1   1   6      22509.62      22334.21       130.44 o
   2   1   6      10327.46      10501.42        57.94 o
   3   1   6       1858.44       1838.22        12.78 o
   4   1   6         68.97         55.37         2.62 o
   5   1   6       4786.35       5007.38        31.82 o
   6   1   6         70.27         95.80         3.73 o
   7   1   6        557.56        645.51         8.88 o
   8   1   6       1426.25       1327.66        14.65 o
   9   1   6        763.00        782.18        14.49 o
  10   1   6       1238.81       1158.62        17.73 o
  11   1   6        824.05        818.46        16.57 o
  12   1   6         27.37         41.30         5.59 o
  13   1   6        152.39        151.47         8.37 o
  14   1   6          7.34         40.57         9.78 o
   0   2   6      10092.98      10644.15       263.68 o
   1   2   6      27498.79      27365.15       220.72 o
   2   2   6      25034.77      25036.16       160.07 o
   3   2   6       6592.43       6549.44        46.32 o
   4   2   6          0.22          3.96         1.29 o
   5   2   6       1002.26       1000.79        10.37 o
   6   2   6          0.29          9.23         1.88 o
   7   2   6        989.29        954.92        11.71 o
   8   2   6       1057.09       1063.50        13.82 o
   9   2   6        870.94        859.33        14.14 o
  10   2   6          8.69          5.49         3.18 o
  11   2   6         96.79         96.60         6.27 o
  12   2   6        109.87         90.89         8.81 o
  13   2   6         94.11        116.99        10.08 o
  14   2   6         46.40         51.22         8.19 o
   1   3   6       4707.69       4785.83        48.41 o
   2   3   6          7.87         18.28         2.24 o
   3   3   6         49.63         93.05         3.66 o
   4   3   6       3185.15       3210.78        28.22 o
   5   3   6       3502.79       3635.04        32.02 o
   6   3   6         53.62         61.86         3.39 o
   7   3   6        561.95        625.25        17.74 o
   8   3   6        313.46        323.12         9.45 o
   9   3   6        525.17        531.54        14.68 o
  10   3   6        115.52        115.21         8.93 o
  11   3   6        594.32        548.04        14.97 o
  12   3   6          0.41         18.72         5.28 o
  13   3   6         25.91         40.66         7.43 o
  14   3   6         10.02         29.28         9.85 o
   0   4   6          9.12         11.42         2.96 o
   1   4   6       5024.42       5261.58        56.24 o
   2   4   6        832.44        890.81        12.59 o
   3   4   6       1450.93       1465.54        17.71 o
   4   4   6        180.37        171.53         6.59 o
   5   4   6        214.43        249.29         7.58 o
   6   4   6       3104.15       2983.46        31.82 o
   7   4   6        632.02        628.34        14.91 o
   8   4   6        144.41        141.56        10.26 o
   9   4   6       1127.30       1120.43        26.43 o
  10   4   6        354.04        358.28        17.37 o
  11   4   6        171.44        186.36        14.12 o
  12   4   6        139.07        158.67        13.82 o
  13   4   6          9.92          6.78         6.66 o
   1   5   6        414.96        446.36         8.29 o
   2   5   6       3907.31       4306.28        40.67 o
   3   5   6        147.08        147.53         6.56 o
   4   5   6         18.06         21.80         3.88 o
   5   5   6       1176.51       1134.40        23.14 o
   6   5   6         27.47         26.26         7.23 o
   7   5   6        405.92        421.71        21.88 o
   8   5   6          3.14          7.68         6.21 o
   9   5   6        156.47        156.89        13.88 o
  10   5   6        466.79        461.64        21.68 o
  11   5   6         28.00          9.67         7.64 o
  12   5   6          6.08         22.12         8.55 o
  13   5   6        358.45        409.17        23.66 o
   0   6   6       1167.56       1262.08        29.64 o
   1   6   6        654.63        621.77        13.67 o
   2   6   6        406.04        402.70         8.11 o
   3   6   6        630.44        695.73        13.06 o
   4   6   6       1457.98       1467.87        25.36 o
   5   6   6        141.64        139.77        12.44 o
   6   6   6        410.96        475.17        24.20 o
   7   6   6        187.44        161.44        15.73 o
   8   6   6        218.92        193.44        18.86 o
   9   6   6        708.39        709.73        34.28 o
  10   6   6         76.78         85.00        13.96 o
  11   6   6         49.79         52.00        13.18 o
  12   6   6        300.65        254.96        24.23 o
   1   7   6          1.83          4.66         3.50 o
   2   7   6         53.37         49.33         4.09 o
   3   7   6         26.06         27.81         4.16 o
   4   7   6          5.06          6.82         4.51 o
   5   7   6         70.53         48.02         8.75 o
   6   7   6          0.24          0.00         6.32 o
   7   7   6         39.89         33.78        10.10 o
   8   7   6          1.19          0.00         7.58 o
   9   7   6          2.71          3.10         9.84 o
  10   7   6         61.24         65.76        15.30 o
  11   7   6         17.24          2.85        12.06 o
   0   8   6          0.46          2.82         5.07 o
   1   8   6          2.58          8.33         3.22 o
   2   8   6         50.49         52.81         5.06 o
   3   8   6       1086.63       1075.13        23.44 o
   4   8   6        545.81        536.30        20.01 o
   5   8   6         32.08         25.86         8.06 o
   6   8   6        199.12        169.79        15.51 o
   7   8   6          2.21          0.00        10.08 o
   8   8   6         74.76         77.47        14.02 o
   9   8   6         16.90          6.06        10.98 o
   1   9   6          0.00          1.02         5.11 o
   2   9   6        106.84         93.86         6.57 o
   3   9   6         45.88         52.31         8.30 o
   4   9   6        795.73        772.59        27.15 o
   5   9   6        374.01        359.31        20.44 o
   6   9   6          7.75         21.17         8.45 o
   7   9   6         64.12         81.01        13.15 o
   0  10   6         49.61         53.18         8.45 o
   1  10   6         97.07         93.56        14.37 o
   2  10   6          9.85          8.14        10.42 o
   3  10   6        444.75        442.39        38.00 o
   4  10   6        167.49        167.14        17.48 o
   1   1   7        446.19        386.06         4.33 o
   2   1   7      11495.84      11231.85        60.45 o
   3   1   7       4321.63       4303.35        25.50 o
   4   1   7        132.14        145.52         3.92 o
   5   1   7          0.33          0.00         1.58 o
   6   1   7       1198.93       1347.96        13.22 o
   7   1   7        638.10        621.02         9.45 o
   8   1   7         83.85         80.27         4.88 o
   9   1   7         12.12         11.04         3.67 o
  10   1   7          9.45          9.52         3.98 o
  11   1   7          0.31          4.38         4.49 o
  12   1   7        135.05        125.82         7.96 o
  13   1   7          2.86          8.85         5.84 o
  14   1   7         28.61         42.22         5.78 o
   0   2   7       7290.01       7199.13        82.40 o
   1   2   7        883.42        954.92        11.42 o
   2   2   7      18373.18      17994.04       116.15 o
   3   2   7        476.52        393.93         5.67 o
   4   2   7       6267.96       6099.13        38.87 o
   5   2   7       7179.75       7168.12        43.42 o
   6   2   7       4033.62       4010.10        28.62 o
   7   2   7       2868.92       2773.85        24.94 o
   8   2   7        616.26        597.18        12.14 o
   9   2   7        653.20        661.68        13.12 o
  10   2   7        130.74        122.32         6.81 o
  11   2   7         42.54         48.89         5.47 o
  12   2   7        402.41        378.11        13.55 o
  13   2   7          0.08          4.25         5.56 o
  14   2   7          1.68         12.41         6.80 o
   1   3   7       1313.33       1365.93        20.87 o
   2   3   7          0.01          0.00         1.27 o
   3   3   7        472.66        467.74         7.43 o
   4   3   7       2368.97       2387.46        22.22 o
   5   3   7       2107.12       2240.27        22.62 o
   6   3   7        117.59        113.20         4.60 o
   7   3   7        678.02        697.63        13.19 o
   8   3   7        972.56        960.50        15.16 o
   9   3   7       2082.10       2028.91        25.19 o
  10   3   7        204.52        209.78         9.39 o
  11   3   7        736.83        821.66        16.94 o
  12   3   7        255.21        240.81        10.98 o
  13   3   7          1.41         15.89         7.18 o
  14   3   7         27.90         60.69         9.07 o
   0   4   7         13.74          9.18         3.41 o
   1   4   7        142.48        109.91         5.30 o
   2   4   7        230.53        238.35         9.13 o
   3   4   7       6124.00       6392.91        56.45 o
   4   4   7        128.94        170.76         5.86 o
   5   4   7        587.94        526.41        11.33 o
   6   4   7        902.28        840.36        14.74 o
   7   4   7         67.85         68.16         6.57 o
   8   4   7          0.25          6.39         5.16 o
   9   4   7        991.10        968.49        23.61 o
  10   4   7        126.14        154.75        11.93 o
  11   4   7        152.60        124.63        14.39 o
  12   4   7          7.24          8.29         6.69 o
  13   4   7         45.54         35.25         8.43 o
   1   5   7          6.58          8.37         2.30 o
   2   5   7        751.09        818.02        12.58 o
   3   5   7          7.69          8.40         2.71 o
   4   5   7         80.23         70.05         5.54 o
   5   5   7        283.41        252.12        17.04 o
   6   5   7         28.24          9.39         5.80 o
   7   5   7         66.24         75.34        10.68 o
   8   5   7        403.88        430.53        20.38 o
   9   5   7          0.27          4.24         6.37 o
  10   5   7        445.53        446.63        23.69 o
  11   5   7          5.94          0.00         6.67 o
  12   5   7          8.67          7.53         8.02 o
  13   5   7        174.25        171.11        16.07 o
   0   6   7        206.64        203.37        11.34 o
   1   6   7        123.55        131.17         8.24 o
   2   6   7          0.41          0.74         2.24 o
   3   6   7        874.80        920.54        15.85 o
   4   6   7          0.82          0.00         3.45 o
   5   6   7          0.09          0.00         5.49 o
   6   6   7        629.07        578.67        24.63 o
   7   6   7        263.06        278.79        20.30 o
   8   6   7          1.75          0.19         8.12 o
   9   6   7        175.07        124.69        17.03 o
  10   6   7         38.78         55.99        12.83 o
  11   6   7        100.02         87.40        15.75 o
  12   6   7         27.10         31.80        14.56 o
   1   7   7          1.34          1.24         2.25 o
   2   7   7        617.95        638.61        13.04 o
   3   7   7        521.98        546.02        14.93 o
   4   7   7         52.01         44.79         6.33 o
   5   7   7        302.26        276.39        17.31 o
   6   7   7         10.11         11.48         7.36 o
   7   7   7          0.36          0.00         7.12 o
   8   7   7        322.47        333.62        31.07 o
   9   7   7         86.33         97.52        15.98 o
  10   7   7        117.52        112.92        17.55 o
  11   7   7        161.52        180.28        22.96 o
   0   8   7          9.94          2.82         5.63 o
   1   8   7        357.67        320.16        14.88 o
   2   8   7        188.95        177.84         8.84 o
   3   8   7          1.61          3.65         3.90 o
   4   8   7         29.12         38.67         7.53 o
   5   8   7        270.36        321.68        21.06 o
   6   8   7          7.25          0.00         8.15 o
   7   8   7        291.28        302.60        21.81 o
   8   8   7         86.88        110.46        15.65 o
   9   8   7         11.51          4.58         9.86 o
   1   9   7         10.75         13.66         4.54 o
   2   9   7         14.41         13.89         6.04 o
   3   9   7        166.09        185.25        13.72 o
   4   9   7          9.00          2.99         6.85 o
   5   9   7        349.19        356.82        20.75 o
   6   9   7          3.20          0.32         7.45 o
   7   9   7        115.19        128.90        18.75 o
   0  10   7         97.46        112.96        11.34 o
   1  10   7        106.18        127.63        13.75 o
   2  10   7        117.73        117.96         9.56 o
   3  10   7         21.82         30.94         7.83 o
   4  10   7         60.15         67.34        11.39 o
   0   0   8       5801.23       5630.74        87.16 o
   1   0   8        770.85        739.62        11.51 o
   2   0   8      37873.51      36477.18       343.49 o
   3   0   8         82.24         83.70         4.68 o
   4   0   8       3805.14       3779.78        34.60 o
   5   0   8       6154.37       6110.13        52.81 o
   6   0   8        276.49        230.48         8.69 o
   7   0   8       2487.40       2371.58        31.49 o
   8   0   8       1268.60       1228.59        21.00 o
   9   0   8          2.68          0.00         4.02 o
  10   0   8        368.23        374.47        15.82 o
  11   0   8        745.22        734.72        22.23 o
  12   0   8         17.64          5.60         6.12 o
  13   0   8          6.97          1.66         6.67 o
  14   0   8          3.11          9.83        14.64 o
   1   1   8       2544.98       2346.44        17.46 o
   2   1   8         28.95         28.70         1.62 o
   3   1   8        144.05        116.40         3.01 o
   4   1   8        203.80        256.42         5.47 o
   5   1   8        318.58        367.24         7.51 o
   6   1   8        481.90        473.85         7.73 o
   7   1   8       3081.16       3076.97        24.30 o
   8   1   8        241.22        246.33         8.94 o
   9   1   8        222.71        201.82         7.86 o
  10   1   8        204.78        192.65         8.51 o
  11   1   8         31.62         49.70         5.95 o
  12   1   8        209.45        248.08        10.60 o
  13   1   8          6.38         15.59         4.69 o
  14   1   8         27.97         35.35         5.70 o
   0   2   8       5895.95       5887.00        79.50 o
   1   2   8         87.12         65.72         2.87 o
   2   2   8        952.23        994.49         9.37 o
   3   2   8        485.52        493.20         7.15 o
   4   2   8       6941.58       6959.60        47.74 o
   5   2   8         61.12         61.28         2.92 o
   6   2   8         10.75         13.87         2.29 o
   7   2   8         25.86         22.33         3.23 o
   8   2   8       1910.79       1896.87        25.02 o
   9   2   8        198.78        191.85         7.70 o
  10   2   8         73.58         83.79         6.08 o
  11   2   8        876.43        839.83        16.41 o
  12   2   8        207.88        199.49         9.94 o
  13   2   8          2.14          7.57         6.80 o
  14   2   8        111.86        130.42        14.84 o
   1   3   8        210.69        202.24         6.30 o
   2   3   8        298.94        282.64         5.87 o
   3   3   8        257.45        314.41         6.70 o
   4   3   8       2306.14       2429.68        22.16 o
   5   3   8       2161.84       2321.35        23.44 o
   6   3   8       1285.90       1227.81        14.19 o
   7   3   8        178.38        189.75         8.20 o
   8   3   8         21.35         25.90         3.97 o
   9   3   8        413.11        387.76        11.43 o
  10   3   8        321.10        333.09        12.90 o
  11   3   8       1083.05       1096.56        19.21 o
  12   3   8        105.86         97.24         7.94 o
  13   3   8          0.57          4.97         7.20 o
  14   3   8          0.02         13.10         9.89 o
   0   4   8        550.79        466.17        17.24 o
   1   4   8          0.43          0.81         2.00 o
   2   4   8       1822.43       1988.73        22.51 o
   3   4   8        961.09        959.91        14.95 o
   4   4   8       3899.66       3976.68        34.69 o
   5   4   8          1.21          0.00         1.98 o
   6   4   8        233.75        235.25         9.64 o
   7   4   8        805.97        841.50        17.00 o
   8   4   8        744.15        702.74        18.63 o
   9   4   8         16.11         22.47         6.47 o
  10   4   8        378.67        404.05        19.70 o
  11   4   8        821.05        788.60        25.86 o
  12   4   8        209.50        160.40        12.19 o
  13   4   8          0.81         15.02         8.76 o
   1   5   8       5094.28       5352.10        59.54 o
   2   5   8          0.00          0.00         2.15 o
   3   5   8         39.72         32.15         3.87 o
   4   5   8        743.67        784.59        15.99 o
   5   5   8       1208.94       1226.49        27.55 o
   6   5   8        542.45        563.79        31.35 o
   7   5   8        125.10         88.99        11.18 o
   8   5   8          1.41          0.00         5.46 o
   9   5   8        349.66        361.32        20.33 o
  10   5   8        894.40        825.92        30.64 o
  11   5   8          7.63          9.54         7.20 o
  12   5   8         30.22         12.84        10.93 o
   0   6   8        391.54        416.71        16.65 o
   1   6   8        236.90        229.60         8.99 o
   2   6   8        956.12        963.21        16.18 o
   3   6   8         11.11         17.05         3.73 o
   4   6   8        114.68         96.32         8.24 o
   5   6   8       1614.82       1590.47        37.24 o
   6   6   8        408.04        394.74        23.91 o
   7   6   8        408.31        401.60        23.97 o
   8   6   8         24.84         21.80        10.54 o
   9   6   8        121.89        115.17        15.69 o
  10   6   8          5.02          0.00         9.14 o
  11   6   8         31.86         39.21        12.49 o
  12   6   8        216.46        216.64        22.87 o
   1   7   8        643.89        644.84        14.90 o
   2   7   8          2.23          0.54         2.93 o
   3   7   8        130.80        157.43        10.17 o
   4   7   8        355.20        382.27        17.43 o
   5   7   8        205.46        218.79        18.46 o
   6   7   8          8.87          6.70         7.13 o
   7   7   8         26.73         11.72         8.52 o
   8   7   8         86.97        106.29        16.57 o
   9   7   8        142.53        162.36        36.95 o
  10   7   8         43.49         58.65        14.53 o
   0   8   8        639.35        678.37        30.43 o
   1   8   8        154.88        179.70         9.36 o
   2   8   8         62.73         80.41         7.00 o
   3   8   8        467.72        488.82        19.92 o
   4   8   8       1144.11       1210.99        59.20 o
   5   8   8         55.87         39.59         8.97 o
   6   8   8          5.91          0.00         6.90 o
   7   8   8         33.85         33.30        10.59 o
   8   8   8         80.50         99.60        15.27 o
   9   8   8          0.46          5.50        10.18 o
   1   9   8        183.75        180.13        10.78 o
   2   9   8         10.99          2.74         4.92 o
   3   9   8         23.45         12.85         6.64 o
   4   9   8        130.85        141.19        14.26 o
   5   9   8         22.97          6.45        15.88 o
   6   9   8          0.00          8.34         7.87 o
   7   9   8         27.81         29.92        10.43 o
   0  10   8        293.72        298.60        22.82 o
   1  10   8         63.25         58.10         7.12 o
   2  10   8         32.74         27.16         7.60 o
   3  10   8        180.73        170.92        13.95 o
   4  10   8        183.56        176.83        16.37 o
   1   1   9       2634.58       2713.34        19.41 o
   2   1   9       3308.20       3331.93        22.38 o
   3   1   9       7080.24       6901.54        42.65 o
   4   1   9        174.53        167.50         4.17 o
   5   1   9        846.98        769.68         9.15 o
   6   1   9        354.02        339.96         6.68 o
   7   1   9         15.01         17.31         2.82 o
   8   1   9        257.99        228.21         6.89 o
   9   1   9        115.43        132.91         6.54 o
  10   1   9        186.19        171.84         8.13 o
  11   1   9          0.26          1.65         4.47 o
  12   1   9          0.21          0.00         4.84 o
  13   1   9        317.01        325.37        12.65 o
  14   1   9        109.78        125.34         8.43 o
   0   2   9       2390.21       2360.43        29.66 o
   1   2   9       7234.29       7245.73        50.77 o
   2   2   9       3490.91       3507.47        28.66 o
   3   2   9        179.89        140.36         4.36 o
   4   2   9       3171.05       3478.93        25.13 o
   5   2   9         16.33          3.31         1.67 o
   6   2   9         59.60         50.35         3.39 o
   7   2   9        690.94        687.55        10.92 o
   8   2   9        426.38        438.22        10.18 o
   9   2   9        203.61        199.29         8.59 o
  10   2   9        474.48        483.08        12.39 o
  11   2   9          1.93         24.87         4.77 o
  12   2   9          6.95          3.23         4.67 o
  13   2   9        189.17        207.22        13.88 o
  14   2   9         20.66         41.81         7.65 o
   1   3   9        300.26        336.51         8.36 o
   2   3   9        995.85       1040.72        12.92 o
   3   3   9       2931.73       3107.41        29.95 o
   4   3   9       2914.12       3330.52        27.02 o
   5   3   9          3.09          4.25         2.30 o
   6   3   9        339.56        479.79        14.53 o
   7   3   9         24.00         20.13         3.80 o
   8   3   9        654.20        623.33        12.51 o
   9   3   9        308.19        311.34        10.46 o
  10   3   9          1.08          3.90         3.94 o
  11   3   9       2289.26       2183.18        28.42 o
  12   3   9         17.15         27.89         5.88 o
  13   3   9        172.71        197.45        11.89 o
  14   3   9          1.23          0.86         7.02 o
   0   4   9         11.40          2.55         3.65 o
   1   4   9       3191.21       3104.29        41.60 o
   2   4   9       2621.91       2729.84        30.92 o
   3   4   9      15337.85      15603.76       120.89 o
   4   4   9       1204.06       1365.62        16.39 o
   5   4   9         28.32         17.04         2.94 o
   6   4   9        187.27        162.55         8.31 o
   7   4   9         40.22         33.95         5.54 o
   8   4   9        333.64        309.24        13.61 o
   9   4   9       1781.97       1687.91        34.87 o
  10   4   9         81.26         71.48         9.78 o
  11   4   9          4.49         26.70         7.80 o
  12   4   9          0.26          1.38         6.50 o
  13   4   9         18.06         39.36         8.77 o
   1   5   9         45.79         58.01         4.75 o
   2   5   9        125.25        129.38         6.88 o
   3   5   9       2227.47       2273.84        30.36 o
   4   5   9       1196.18       1230.43        21.02 o
   5   5   9       1093.70       1098.88        26.25 o
   6   5   9        183.82        151.97        13.12 o
   7   5   9         41.07         43.59         7.80 o
   8   5   9          3.76          2.85         6.17 o
   9   5   9         29.42         28.77         8.65 o
  10   5   9         25.82         26.32         9.51 o
  11   5   9        101.27         73.99        11.23 o
  12   5   9        225.06        214.04        19.61 o
   0   6   9        113.21        149.55        10.59 o
   1   6   9         10.76         13.14         3.29 o
   2   6   9         95.27        134.99         7.47 o
   3   6   9         70.97        145.52         7.67 o
   4   6   9          0.75          0.00         3.90 o
   5   6   9        151.05        139.99        13.01 o
   6   6   9          4.58        100.61        17.52 o
   7   6   9        238.52        236.01        18.98 o
   8   6   9          9.20          2.14         8.51 o
   9   6   9        239.95        216.91        19.46 o
  10   6   9         30.18         12.03        10.16 o
  11   6   9         44.67         34.62        11.80 o
   1   7   9        432.70        402.06        16.84 o
   2   7   9         27.31         16.08         4.19 o
   3   7   9        103.25        107.97         9.08 o
   4   7   9        998.92        963.88        27.28 o
   5   7   9        106.61        121.20        23.12 o
   6   7   9         14.51         21.00         7.97 o
   7   7   9         30.58         38.37        10.63 o
   8   7   9          0.13          0.00         8.48 o
   9   7   9        405.79        504.05        45.20 o
  10   7   9        180.49        185.62        21.55 o
   0   8   9          3.87          0.00         6.20 o
   1   8   9        698.61        667.91        22.54 o
   2   8   9         26.12         23.38         4.97 o
   3   8   9        289.00        312.93        16.97 o
   4   8   9        102.00         99.99        12.17 o
   5   8   9          5.42          7.23         6.99 o
   6   8   9        129.06        140.60        14.57 o
   7   8   9         30.62         27.47        10.41 o
   8   8   9         44.09         38.68        11.60 o
   9   8   9        122.60        177.77        20.36 o
   1   9   9        524.99        529.83        18.27 o
   2   9   9          0.02          3.51         4.99 o
   3   9   9        233.07        243.91        17.38 o
   4   9   9         59.67         69.32        17.53 o
   5   9   9        394.14        356.85        23.69 o
   6   9   9          2.15         14.19         8.31 o
   7   9   9         84.56         94.79        14.61 o
   0  10   9          1.66          0.00         5.72 o
   1  10   9         77.87        102.99         9.56 o
   2  10   9          0.49          0.00         5.02 o
   3  10   9          0.82          0.00        11.78 o
   4  10   9         21.98         18.15         8.45 o
   0   0  10      30792.27      29846.45       434.32 o
   1   0  10        189.77        212.89         6.43 o
   2   0  10       5399.88       5420.12        57.55 o
   3   0  10         21.47         19.30         2.91 o
   4   0  10        168.03        158.09         6.68 o
   5   0  10       7528.52       7352.24        69.73 o
   6   0  10       1509.19       1545.03        21.95 o
   7   0  10       1373.87       1295.39        21.90 o
   8   0  10        201.01        170.80         9.26 o
   9   0  10        371.06        347.26        16.26 o
  10   0  10       3105.90       3044.95        44.58 o
  11   0  10        784.83        661.68        30.01 o
  12   0  10        399.80        384.19        17.20 o
  13   0  10         10.35          0.00         6.29 o
  14   0  10        421.32        436.84        23.31 o
   1   1  10        560.05        526.12         5.55 o
   2   1  10       1326.69       1252.34        11.36 o
   3   1  10          2.47          0.00         1.39 o
   4   1  10        788.35        750.60         8.61 o
   5   1  10       1004.94       1033.44        10.72 o
   6   1  10        919.50        898.62        10.80 o
   7   1  10        589.50        582.73         9.45 o
   8   1  10         31.11         27.89         3.42 o
   9   1  10        338.04        355.44         9.06 o
  10   1  10       1134.83       1116.18        17.55 o
  11   1  10        136.51        141.47         8.17 o
  12   1  10        285.76        305.66        12.17 o
  13   1  10         56.56         61.98         6.88 o
  14   1  10        266.31        268.56        11.73 o
   0   2  10       1886.71       1853.10        23.12 o
   1   2  10        115.27        135.32         3.68 o
   2   2  10        497.41        423.76         6.09 o
   3   2  10       1528.91       1703.03        14.88 o
   4   2  10       8675.86       8671.01        58.43 o
   5   2  10        262.03        314.11         6.17 o
   6   2  10         26.46         17.54         2.41 o
   7   2  10        147.17        147.61         5.86 o
   8   2  10        943.54        934.69        14.40 o
   9   2  10          4.69         13.26         4.03 o
  10   2  10         42.02         29.94         4.73 o
  11   2  10       1122.55       1163.62        18.82 o
  12   2  10        367.15        340.65        11.99 o
  13   2  10         25.49         35.68         7.21 o
  14   2  10         45.35         69.76        10.26 o
   1   3  10        233.27        266.49         8.68 o
   2   3  10        499.64        523.67         8.86 o
   3   3  10         58.36         59.68         3.42 o
   4   3  10       1337.91       1243.88        14.91 o
   5   3  10        218.93        262.30         6.00 o
   6   3  10         25.16         22.48         3.13 o
   7   3  10         61.59         83.51         6.27 o
   8   3  10          4.38          5.50         3.29 o
   9   3  10        337.88        369.85        10.82 o
  10   3  10         26.42         38.42         5.22 o
  11   3  10        103.63        121.10         8.09 o
  12   3  10         89.71         96.88         8.62 o
  13   3  10          1.96          8.94         6.89 o
   0   4  10          9.11          2.34         3.92 o
   1   4  10       1482.30       1540.48        22.44 o
   2   4  10       1207.68       1272.61        17.58 o
   3   4  10        155.07        168.59         5.85 o
   4   4  10       3465.18       3505.91        31.72 o
   5   4  10          3.73          0.00         2.86 o
   6   4  10         41.01         45.47         5.37 o
   7   4  10        111.26        111.60         8.44 o
   8   4  10       3459.25       3320.70        46.04 o
   9   4  10        179.30        191.78        12.39 o
  10   4  10          9.86         10.98         6.63 o
  11   4  10        119.77        127.77        10.90 o
  12   4  10         19.62         35.12         7.98 o
  13   4  10         57.92         68.51        13.01 o
   1   5  10        304.27        341.80        10.48 o
   2   5  10        906.97        876.75        16.30 o
   3   5  10        492.93        527.34        11.90 o
   4   5  10         18.27          8.42         4.08 o
   5   5  10         68.57         78.17        16.35 o
   6   5  10        199.36        201.68        14.82 o
   7   5  10        125.84        122.70        11.10 o
   8   5  10         50.66         43.82         8.68 o
   9   5  10         39.60         38.52         9.29 o
  10   5  10         23.63         34.88         9.54 o
  11   5  10        164.40        133.46        14.32 o
  12   5  10         37.02         40.75        10.41 o
   0   6  10         51.02         59.59         8.66 o
   1   6  10          4.70          4.30         3.71 o
   2   6  10       3346.25       3308.55        46.76 o
   3   6  10        841.82        766.26        20.96 o
   4   6  10        196.40        188.85        14.77 o
   5   6  10       1364.67       1363.11        42.29 o
   6   6  10        953.45        905.29        35.62 o
   7   6  10        122.35        139.53        15.48 o
   8   6  10        195.22        207.05        19.59 o
   9   6  10         87.01         88.42        13.90 o
  10   6  10        413.08        442.70        28.38 o
  11   6  10        113.38         86.80        15.27 o
   1   7  10          5.80          4.12         6.20 o
   2   7  10        165.69        174.72        10.60 o
   3   7  10        215.44        240.06        13.57 o
   4   7  10         25.84         46.40         9.40 o
   5   7  10        240.74        241.11        17.23 o
   6   7  10        109.73        111.06        19.44 o
   7   7  10         51.71         42.70        10.83 o
   8   7  10          2.26          0.00         7.89 o
   9   7  10         37.86         46.52        16.83 o
  10   7  10          0.17          0.00        10.60 o
   0   8  10         29.50         19.72         9.01 o
   1   8  10         29.51         32.58         7.14 o
   2   8  10          2.19          0.00         4.26 o
   3   8  10        351.74        336.89        18.31 o
   4   8  10         24.90         19.55         8.18 o
   5   8  10        627.79        599.44        24.31 o
   6   8  10          0.05          0.00         6.88 o
   7   8  10          0.29          0.97         8.42 o
   8   8  10         56.49         58.33        12.85 o
   9   8  10          6.18         14.35        11.25 o
   1   9  10         55.01         54.21         8.08 o
   2   9  10         32.02         27.73         6.95 o
   3   9  10          0.09          0.00         5.22 o
   4   9  10        152.81        151.34        14.93 o
   5   9  10          6.00          4.66         8.12 o
   6   9  10         94.81         97.23        15.17 o
   7   9  10          0.35          0.00         8.31 o
   0  10  10        204.55        288.22        30.43 o
   1  10  10         95.37         99.99         9.94 o
   2  10  10        144.93        142.23        12.58 o
   3  10  10        151.98        147.58        16.34 o
   1   1  11        430.70        445.47         6.56 o
   2   1  11      12469.04      12713.13        80.47 o
   3   1  11        419.20        486.49         6.76 o
   4   1  11        610.90        606.21         8.11 o
   5   1  11         28.64         40.64         2.80 o
   6   1  11        544.67        556.14         8.75 o
   7   1  11          1.60          0.76         2.31 o
   8   1  11          4.72          5.16         2.93 o
   9   1  11        491.83        482.86        10.56 o
  10   1  11       3153.69       3135.19        32.84 o
  11   1  11         47.33         42.68         5.64 o
  12   1  11         27.50         25.22         5.70 o
  13   1  11         23.83         22.60         5.67 o
  14   1  11         19.30         25.69         5.97 o
   0   2  11          1.39          0.00         1.92 o
   1   2  11         33.30         65.04         2.79 o
   2   2  11        402.24        500.54         6.10 o
   3   2  11      23495.98      24349.59       140.97 o
   4   2  11       2124.01       2229.20        19.91 o
   5   2  11       3190.43       3256.80        25.14 o
   6   2  11       1222.02       1213.24        12.98 o
   7   2  11        533.85        489.51        10.02 o
   8   2  11         74.84         87.85         6.17 o
   9   2  11       6023.53       5919.23        54.97 o
  10   2  11         52.84         61.87         5.87 o
  11   2  11         17.02         23.05         4.85 o
  12   2  11         72.92         60.08         6.45 o
  13   2  11         24.26         19.41         6.49 o
  14   2  11          5.16          4.88         5.96 o
   1   3  11       1800.72       1906.39        17.79 o
   2   3  11         72.42         55.52         2.80 o
   3   3  11         21.11         11.92         2.07 o
   4   3  11        635.52        744.19        11.67 o
   5   3  11       1299.25       1329.18        14.71 o
   6   3  11         13.20         17.16         3.79 o
   7   3  11        792.71        748.21        14.50 o
   8   3  11        836.38        825.74        13.94 o
   9   3  11       1058.72       1074.89        16.63 o
  10   3  11          4.73          8.68         3.90 o
  11   3  11        367.56        362.30        13.29 o
  12   3  11          0.38          2.18         5.16 o
  13   3  11         36.84         30.01         8.39 o
   0   4  11        750.63        709.23        18.96 o
   1   4  11       1083.32       1081.31        17.77 o
   2   4  11        580.54        600.39        12.37 o
   3   4  11        573.65        655.54        10.90 o
   4   4  11        158.71        144.97         5.55 o
   5   4  11        365.34        356.53        10.57 o
   6   4  11       2586.10       2540.77        31.13 o
   7   4  11        513.77        490.06        16.49 o
   8   4  11         11.83         17.05         5.61 o
   9   4  11          0.10          3.75         5.51 o
  10   4  11         25.68         26.46         7.10 o
  11   4  11         78.17         88.52         9.91 o
  12   4  11         63.72         87.43        10.28 o
  13   4  11        203.15        214.81        18.34 o
   1   5  11          7.33         10.86         3.89 o
   2   5  11          0.49          0.00         2.83 o
   3   5  11        493.81        520.47        14.09 o
   4   5  11        542.92        528.84        17.22 o
   5   5  11        893.49        855.56        24.26 o
   6   5  11         80.61         80.93        10.27 o
   7   5  11         29.68         27.37         6.89 o
   8   5  11        189.43        207.66        15.06 o
   9   5  11          1.29          9.15         7.26 o
  10   5  11        271.77        258.29        18.95 o
  11   5  11        185.02        175.73        15.11 o
  12   5  11          0.01          0.00         6.80 o
   0   6  11        130.79        131.05        12.99 o
   1   6  11         37.59         43.53         6.63 o
   2   6  11        699.62        727.47        20.33 o
   3   6  11        417.77        466.41        17.05 o
   4   6  11        283.05        297.49        17.37 o
   5   6  11        374.40        343.46        20.12 o
   6   6  11        537.89        495.34        25.71 o
   7   6  11         22.53         12.39         8.41 o
   8   6  11        121.62        133.28        14.67 o
   9   6  11          5.02         14.60         8.92 o
  10   6  11         65.88         67.88        13.46 o
  11   6  11          0.55          0.00        12.18 o
   1   7  11        131.60        160.14        26.48 o
   2   7  11        418.44        437.29        16.26 o
   3   7  11          9.91         26.00         7.37 o
   4   7  11       2152.10       2071.43        49.63 o
   5   7  11          0.41          5.22         6.47 o
   6   7  11        139.67        130.05        14.54 o
   7   7  11         29.50         22.85         9.27 o
   8   7  11         43.70         56.78        12.63 o
   9   7  11          1.09          7.98         9.98 o
  10   7  11        191.43        201.75        22.58 o
   0   8  11        375.48        412.43        27.61 o
   1   8  11         45.67         55.03        11.27 o
   2   8  11          2.87          0.00         5.38 o
   3   8  11        444.21        402.21        30.43 o
   4   8  11       1202.42       1259.89        37.51 o
   5   8  11        116.29        104.82        14.50 o
   6   8  11        180.93        165.26        16.10 o
   7   8  11         91.59         98.28        13.76 o
   8   8  11        108.64        119.65        16.92 o
   9   8  11          9.19         11.48        11.59 o
   1   9  11          1.33          0.52         5.14 o
   2   9  11          0.22          2.18         5.01 o
   3   9  11         20.31         16.87         7.70 o
   4   9  11        216.61        240.06        25.77 o
   5   9  11        486.72        477.28        27.02 o
   6   9  11         20.81         22.71        10.61 o
   0  10  11          0.02          0.00         6.35 o
   1  10  11         41.40         37.64         7.84 o
   2  10  11         33.08         39.62         8.29 o
   3  10  11        598.02        628.11        25.63 o
   0   0  12         54.05         48.91         6.03 o
   1   0  12       3490.07       3197.24        37.32 o
   2   0  12        236.37        238.27         7.75 o
   3   0  12       8774.64       8894.25        87.10 o
   4   0  12       3070.18       2851.27        34.63 o
   5   0  12      14685.12      14856.82       125.49 o
   6   0  12       1692.31       1862.35        25.25 o
   7   0  12        947.17        845.45        16.86 o
   8   0  12        460.45        457.81        14.75 o
   9   0  12       2062.22       2159.93        33.16 o
  10   0  12       2366.36       2325.54        38.08 o
  11   0  12         26.42         16.89         7.13 o
  12   0  12        127.48        142.82        11.71 o
  13   0  12         39.84         36.19        11.44 o
  14   0  12          3.59         12.94         7.95 o
   1   1  12          0.32          1.08         1.14 o
   2   1  12       5071.94       5441.33        36.63 o
   3   1  12       1519.31       1697.53        15.47 o
   4   1  12        120.50        119.92         4.25 o
   5   1  12         41.77         49.39         3.09 o
   6   1  12         40.98         31.17         3.10 o
   7   1  12        781.84        752.97        11.33 o
   8   1  12         86.66         94.54         5.55 o
   9   1  12        237.74        229.61         8.02 o
  10   1  12       1640.28       1630.03        21.93 o
  11   1  12        575.60        553.79        13.85 o
  12   1  12          0.14          7.05         4.41 o
  13   1  12         57.35         83.51         7.79 o
  14   1  12          0.69          2.34         5.29 o
   0   2  12        293.29        314.79         8.10 o
   1   2  12       2663.58       2597.96        22.46 o
   2   2  12       1972.07       1957.04        17.85 o
   3   2  12         51.58         28.13         2.04 o
   4   2  12        806.33        838.53         9.34 o
   5   2  12        734.47        722.07        10.26 o
   6   2  12         12.19         17.92         2.61 o
   7   2  12        284.47        279.26         8.25 o
   8   2  12        252.47        243.07         8.72 o
   9   2  12       1192.34       1147.85        17.60 o
  10   2  12        832.45        814.20        15.64 o
  11   2  12         16.46         13.09         5.04 o
  12   2  12          0.28          3.96         4.38 o
  13   2  12         26.56         34.54         7.42 o
  14   2  12         59.38         74.72         9.32 o
   1   3  12       1850.47       1955.85        20.88 o
   2   3  12        400.68        547.61         8.57 o
   3   3  12        283.63        323.06         7.49 o
   4   3  12        677.21        746.45        12.04 o
   5   3  12          0.96          0.00         1.93 o
   6   3  12         92.66        109.71         5.88 o
   7   3  12        684.77        671.96        13.24 o
   8   3  12         45.41         37.44         4.34 o
   9   3  12          1.08         37.06         4.64 o
  10   3  12         83.85         86.28         6.78 o
  11   3  12         47.84         51.14         6.16 o
  12   3  12         15.18         35.14         5.73 o
  13   3  12        105.38        131.19        13.55 o
   0   4  12        131.35        122.47         9.53 o
   1   4  12        887.11        887.38        15.87 o
   2   4  12       2853.74       3005.30        35.47 o
   3   4  12          9.17          2.08         2.01 o
   4   4  12         16.68         19.02         2.99 o
   5   4  12         12.40         15.39         4.12 o
   6   4  12        978.49        971.00        18.43 o
   7   4  12        231.47        247.29        12.58 o
   8   4  12          1.86         18.41         5.81 o
   9   4  12        821.20        788.51        22.37 o
  10   4  12        179.07        181.47        12.01 o
  11   4  12        199.15        179.30        12.68 o
  12   4  12         24.52         14.21         7.83 o
  13   4  12         30.78         49.56        15.32 o
   1   5  12        905.69        906.06        21.97 o
   2   5  12        102.00         90.44         7.06 o
   3   5  12        259.20        281.81        13.87 o
   4   5  12       1151.36       1076.20        25.74 o
   5   5  12         14.23          4.84         5.59 o
   6   5  12        451.50        402.62        17.74 o
   7   5  12         13.56         12.27         4.96 o
   8   5  12         16.67          4.23         5.87 o
   9   5  12       1163.48       1081.93        30.72 o
  10   5  12        140.45        132.90        15.57 o
  11   5  12        118.10        155.04        14.52 o
  12   5  12          4.12          0.00         6.37 o
   0   6  12          0.17          0.00         6.76 o
   1   6  12        479.56        478.70        21.41 o
   2   6  12        624.75        610.06        18.82 o
   3   6  12        428.76        432.04        26.64 o
   4   6  12       3700.19       3745.98        74.80 o
   5   6  12       2560.95       2548.18        52.72 o
   6   6  12          0.18          4.11         6.81 o
   7   6  12        128.13        136.85        18.36 o
   8   6  12        244.36        262.44        19.86 o
   9   6  12         37.58         36.89        10.91 o
  10   6  12          4.16         18.91        10.78 o
  11   6  12          0.01          0.46         9.92 o
   1   7  12        298.91        323.27        17.88 o
   2   7  12         15.44         15.35         5.77 o
   3   7  12         44.18         41.27         8.91 o
   4   7  12          3.15          0.51         6.24 o
   5   7  12        397.75        318.98        22.68 o
   6   7  12         50.27         69.03        11.31 o
   7   7  12          0.03          0.00         7.50 o
   8   7  12         93.52        107.27        15.83 o
   9   7  12        113.43        137.41        18.52 o
  10   7  12         26.77         40.67        17.00 o
   0   8  12         56.18         74.94        14.65 o
   1   8  12        563.11        570.57        24.26 o
   2   8  12        142.85        142.12        12.93 o
   3   8  12        802.90        828.27        40.76 o
   4   8  12        102.60        104.98        13.12 o
   5   8  12          3.33          5.70         7.53 o
   6   8  12         29.82         21.70        14.81 o
   7   8  12         40.56         41.50        11.21 o
   8   8  12          1.88         20.68        10.82 o
   1   9  12         28.73         22.47         9.71 o
   2   9  12         54.45         61.99         9.52 o
   3   9  12         48.52         53.28         9.76 o
   4   9  12        261.90        270.53        21.10 o
   5   9  12         33.51         38.99        11.17 o
   6   9  12          3.07         10.09        10.09 o
   0  10  12         10.00          0.00        13.80 o
   1  10  12         11.32         13.46         9.71 o
   2  10  12         10.28          0.00         8.40 o
   1   1  13       1618.75       1649.89        14.37 o
   2   1  13        161.24        194.10         4.72 o
   3   1  13       1310.22       1275.71        13.30 o
   4   1  13       3548.74       3626.17        28.46 o
   5   1  13         26.53         48.30         3.25 o
   6   1  13        445.23        459.14         8.62 o
   7   1  13        182.23        193.28         6.66 o
   8   1  13        285.68        295.39         8.87 o
   9   1  13       2256.00       2076.04        22.92 o
  10   1  13       1728.50       1677.74        21.25 o
  11   1  13        321.18        311.46        11.61 o
  12   1  13        464.44        493.85        14.50 o
  13   1  13        254.08        276.37        12.54 o
  14   1  13        139.61        181.13        11.56 o
   0   2  13       6567.50       6506.47        73.08 o
   1   2  13        944.72        970.35        11.45 o
   2   2  13       3520.96       3419.07        28.52 o
   3   2  13        908.28        916.16         9.36 o
   4   2  13       1213.81       1180.32        12.04 o
   5   2  13       1316.92       1459.06        14.11 o
   6   2  13       2208.14       2221.31        20.14 o
   7   2  13         13.93          4.14         2.94 o
   8   2  13        901.42        896.55        14.82 o
   9   2  13         23.49         27.38         4.89 o
  10   2  13        628.90        662.33        14.60 o
  11   2  13        536.43        514.86        15.38 o
  12   2  13        181.66        182.24         9.63 o
  13   2  13          0.20          0.00         8.33 o
   1   3  13         39.78         43.22         3.23 o
   2   3  13        488.42        427.66        10.52 o
   3   3  13       4371.84       4569.87        40.37 o
   4   3  13          5.73          1.49         1.94 o
   5   3  13         28.91         20.30         2.61 o
   6   3  13        186.63        156.28         7.22 o
   7   3  13        177.18        187.89         8.38 o
   8   3  13         42.04         36.90         4.41 o
   9   3  13         17.00         18.64         4.45 o
  10   3  13         21.91         10.14         4.60 o
  11   3  13        481.31        487.76        14.05 o
  12   3  13         31.52         40.05         7.72 o
  13   3  13          4.48         12.45        11.12 o
   0   4  13       3014.08       3004.19        76.63 o
   1   4  13        396.53        359.38         9.93 o
   2   4  13         75.89         70.23         5.03 o
   3   4  13       2293.72       2161.35        26.62 o
   4   4  13        634.24        636.80        13.18 o
   5   4  13       1081.50       1118.64        19.52 o
   6   4  13       1322.32       1263.13        23.44 o
   7   4  13         55.18         63.43         7.38 o
   8   4  13          1.26          0.00         4.80 o
   9   4  13        177.83        179.70        11.22 o
  10   4  13        388.67        387.47        17.21 o
  11   4  13          2.46          8.63         6.01 o
  12   4  13         46.35         53.87        12.99 o
  13   4  13         23.70         31.20        11.09 o
   1   5  13        146.53        142.48        13.17 o
   2   5  13        303.76        324.79        13.57 o
   3   5  13          0.17          0.40         4.10 o
   4   5  13        425.89        399.87        31.70 o
   5   5  13        110.76        123.53        11.61 o
   6   5  13        310.65        310.56        16.34 o
   7   5  13         19.77         28.08         7.28 o
   8   5  13        363.23        353.49        19.71 o
   9   5  13          0.01          8.98         7.34 o
  10   5  13        243.07        233.87        18.35 o
  11   5  13          1.46          0.00         6.53 o
  12   5  13         47.91         44.65        11.46 o
   0   6  13        253.91        258.05        26.48 o
   1   6  13        116.04        108.93        12.75 o
   2   6  13          3.86          4.44         4.65 o
   3   6  13         59.65         60.65        10.33 o
   4   6  13         15.81         24.89         8.30 o
   5   6  13        150.59        159.43        14.57 o
   6   6  13        106.52         85.28        12.42 o
   7   6  13         54.32         42.30        10.07 o
   8   6  13        170.46        156.73        16.17 o
   9   6  13         60.11         51.18        12.54 o
  10   6  13        205.61        182.01        19.65 o
  11   6  13          1.09          2.50        12.58 o
   1   7  13        448.58        447.79        22.54 o
   2   7  13        195.50        200.26        15.19 o
   3   7  13        980.98       1027.58        32.21 o
   4   7  13         19.51         30.15         9.00 o
   5   7  13         18.94         21.62         9.15 o
   6   7  13         31.91         33.20         9.53 o
   7   7  13         44.35         40.45        11.20 o
   8   7  13         89.02         93.39        15.17 o
   9   7  13         75.29         84.04        15.98 o
  10   7  13          8.64          3.52        11.28 o
   0   8  13        159.26        169.59        21.97 o
   1   8  13         15.38          1.59         6.56 o
   2   8  13        362.58        424.32        21.13 o
   3   8  13        362.33        360.78        22.17 o
   4   8  13         21.40         10.60         7.64 o
   5   8  13        235.60        214.66        19.88 o
   6   8  13          2.99          3.04         8.45 o
   7   8  13          4.28         11.01         9.27 o
   8   8  13          8.66          2.98        15.29 o
   1   9  13          1.80          8.73         6.08 o
   2   9  13         75.49         83.11        11.40 o
   3   9  13          3.14         11.41         7.58 o
   4   9  13        204.51        211.09        18.63 o
   5   9  13          8.30          0.00         9.48 o
   6   9  13          0.94         12.81        10.19 o
   0  10  13         31.10         38.95        15.21 o
   1  10  13         19.80          9.26         6.19 o
   2  10  13        110.82        137.21        13.85 o
   0   0  14       6656.75       6777.33       108.97 o
   1   0  14      12021.84      11782.05       127.59 o
   2   0  14        415.53        445.61        11.56 o
   3   0  14       9869.21      10027.01       111.85 o
   4   0  14      15780.27      16856.38       158.58 o
   5   0  14        131.35        156.11         8.20 o
   6   0  14       2962.52       2838.25        36.49 o
   7   0  14       4508.79       4642.70        55.46 o
   8   0  14       4423.53       4118.85        47.49 o
   9   0  14       2402.44       2406.24        38.04 o
  10   0  14       2177.67       2090.73        37.80 o
  11   0  14       1189.40       1112.21        28.89 o
  12   0  14        635.94        695.34        21.87 o
  13   0  14         37.50         42.62         8.72 o
  14   0  14        422.94        448.92        22.88 o
   1   1  14          4.57          5.53         1.51 o
   2   1  14        236.55        240.30         4.99 o
   3   1  14       5953.96       6244.32        45.32 o
   4   1  14         81.27         77.75         3.75 o
   5   1  14        602.74        561.04         8.66 o
   6   1  14        133.57        132.35         5.50 o
   7   1  14        370.11        407.49        10.25 o
   8   1  14        211.01        221.71         8.18 o
   9   1  14        557.40        552.40        12.33 o
  10   1  14         60.18         52.57         5.45 o
  11   1  14         34.83         46.00         5.93 o
  12   1  14         46.44         50.28         6.48 o
  13   1  14        487.08        477.28        15.47 o
   0   2  14        547.37        546.46        11.40 o
   1   2  14        513.34        504.61         7.85 o
   2   2  14       1191.58       1331.23        14.10 o
   3   2  14        109.81        110.26         4.51 o
   4   2  14       3086.34       3288.81        25.45 o
   5   2  14        463.26        401.92         7.23 o
   6   2  14        461.18        438.15         8.98 o
   7   2  14         29.47         26.48         4.09 o
   8   2  14        165.81        180.39         8.25 o
   9   2  14         10.74          1.58         3.81 o
  10   2  14        731.86        739.75        15.85 o
  11   2  14          0.97          0.00         4.16 o
  12   2  14         39.78         27.21         5.97 o
  13   2  14         10.16         13.37         7.75 o
   1   3  14       1458.54       1587.39        20.05 o
   2   3  14        385.63        429.22         8.02 o
   3   3  14        277.79        286.24         6.98 o
   4   3  14        111.74        121.91         4.95 o
   5   3  14        172.33        176.00         7.09 o
   6   3  14        117.68        140.05         7.01 o
   7   3  14         54.68         57.93         5.70 o
   8   3  14        114.89        115.73         6.27 o
   9   3  14          0.61          0.35         3.46 o
  10   3  14          7.20          6.59         4.16 o
  11   3  14          0.29          9.17         4.87 o
  12   3  14         81.33         74.92        10.02 o
  13   3  14          8.06         18.29        10.96 o
   0   4  14          1.18          0.00         3.81 o
   1   4  14        207.51        171.88         7.27 o
   2   4  14        798.00        776.56         9.85 o
   3   4  14          6.67          3.56         2.61 o
   4   4  14        121.27        132.56         7.43 o
   5   4  14        367.91        390.19        12.68 o
   6   4  14        893.43        840.82        19.06 o
   7   4  14         20.47         21.23         6.36 o
   8   4  14         50.83         47.85         6.81 o
   9   4  14        305.81        325.16        17.09 o
  10   4  14        106.31        110.02         9.91 o
  11   4  14        225.79        222.66        15.65 o
  12   4  14         21.64         20.39         8.58 o
   1   5  14          1.77          6.95         5.94 o
   2   5  14          2.13          4.68         6.48 o
   3   5  14        147.21        155.37        12.72 o
   4   5  14        101.45        100.51        12.67 o
   5   5  14        102.78        120.81        11.17 o
   6   5  14          1.23          0.00         4.77 o
   7   5  14         11.57         14.75         6.23 o
   8   5  14        119.04         94.41        11.18 o
   9   5  14        193.69        147.48        14.25 o
  10   5  14        183.75        164.22        15.84 o
  11   5  14         80.27         94.05        10.96 o
  12   5  14         89.99         75.98        12.68 o
   0   6  14       1653.73       1522.95        61.98 o
   1   6  14       1807.65       1860.62        50.77 o
   2   6  14       6116.26       5888.51       102.37 o
   3   6  14        304.05        279.02        19.25 o
   4   6  14        169.19        153.67        23.27 o
   5   6  14        167.41        181.25        20.76 o
   6   6  14        230.00        212.30        19.76 o
   7   6  14        379.51        381.62        25.12 o
   8   6  14        144.16        128.43        15.36 o
   9   6  14        102.54        119.44        15.75 o
  10   6  14          4.87          1.85        12.41 o
  11   6  14        544.51        590.58        38.61 o
   1   7  14         75.49         84.20        12.15 o
   2   7  14        662.19        690.60        33.16 o
   3   7  14        497.44        501.16        23.97 o
   4   7  14        951.75        934.54        33.16 o
   5   7  14        592.10        580.24        28.82 o
   6   7  14          0.91          2.72         8.32 o
   7   7  14         51.76         45.43        11.26 o
   8   7  14        614.67        534.86        32.16 o
   9   7  14         11.40          7.45        10.67 o
  10   7  14        286.97        324.80        40.09 o
   0   8  14        209.73        278.33        29.30 o
   1   8  14         18.10         16.04         7.94 o
   2   8  14        969.34        924.13        30.47 o
   3   8  14        117.87        118.36        13.86 o
   4   8  14         10.64          5.84         8.18 o
   5   8  14         92.65         73.77        13.50 o
   6   8  14         98.63        105.33        23.10 o
   7   8  14         11.60          0.00        12.81 o
   8   8  14         29.90         62.79        14.11 o
   1   9  14          8.43         10.22         6.84 o
   2   9  14          4.57          2.40         6.44 o
   3   9  14        124.83        130.15        14.53 o
   4   9  14         49.49         34.98        10.15 o
   5   9  14        105.54        104.35        15.16 o
   6   9  14         93.13         94.59        16.10 o
   0  10  14         65.36         82.84        14.28 o
   1  10  14          0.42          4.07         6.46 o
   1   1  15         37.85         49.93         2.97 o
   2   1  15        219.38        249.62         5.38 o
   3   1  15        352.34        408.98         7.26 o
   4   1  15        908.89        988.14        11.95 o
   5   1  15       2041.48       2112.04        20.04 o
   6   1  15        105.62         95.92         5.07 o
   7   1  15       1770.31       1742.49        19.17 o
   8   1  15        267.68        268.39         9.01 o
   9   1  15        611.01        561.48        13.19 o
  10   1  15          9.57          2.66         3.56 o
  11   1  15        532.59        510.42        14.26 o
  12   1  15        762.14        721.20        17.29 o
  13   1  15         66.91         82.44        11.73 o
   0   2  15       5238.01       5138.66        56.64 o
   1   2  15         72.01         77.49         3.97 o
   2   2  15       6067.45       6131.68        43.91 o
   3   2  15       1384.71       1330.33        14.28 o
   4   2  15        696.81        617.26         8.58 o
   5   2  15          0.11          6.00         2.15 o
   6   2  15       1072.74       1032.93        14.30 o
   7   2  15         36.55         42.04         4.69 o
   8   2  15         94.50         99.14         6.70 o
   9   2  15        151.90        144.38         8.12 o
  10   2  15        255.58        271.93        10.93 o
  11   2  15          7.65          2.00         5.32 o
  12   2  15        112.44        114.83        11.08 o
  13   2  15          7.10         12.86         7.63 o
   1   3  15        671.74        695.40        11.75 o
   2   3  15        124.61        141.37         5.96 o
   3   3  15        517.83        494.27         7.95 o
   4   3  15        788.43        714.12        10.14 o
   5   3  15          4.09          0.23         2.70 o
   6   3  15        190.19        281.02         9.17 o
   7   3  15        341.45        353.57        11.49 o
   8   3  15        534.66        517.48        13.82 o
   9   3  15          3.54          2.35         3.93 o
  10   3  15         46.48         47.93         5.85 o
  11   3  15        211.82        238.78        13.13 o
  12   3  15        117.15        166.06        14.36 o
  13   3  15        103.00        126.52        16.03 o
   0   4  15       1269.65       1263.23        21.55 o
   1   4  15        801.94        770.27        13.15 o
   2   4  15        772.75        696.32        11.79 o
   3   4  15        355.17        380.91        11.27 o
   4   4  15        131.39        133.80         8.13 o
   5   4  15        519.86        519.88        14.72 o
   6   4  15         37.76         35.88         6.01 o
   7   4  15         67.28         78.86         7.68 o
   8   4  15        141.45        174.80        13.62 o
   9   4  15          5.54          0.00         4.61 o
  10   4  15          0.39          0.00         5.77 o
  11   4  15          1.33          3.30         6.61 o
  12   4  15         22.56         17.40         8.04 o
   1   5  15         83.50         91.99        12.33 o
   2   5  15        468.96        470.21        24.08 o
   3   5  15         42.02         49.33         9.44 o
   4   5  15        192.89        215.74        26.02 o
   5   5  15        136.90        184.31        13.50 o
   6   5  15        239.66        241.41        11.99 o
   7   5  15        248.63        228.73        15.37 o
   8   5  15         82.19         72.54        10.79 o
   9   5  15          0.92          0.20         6.83 o
  10   5  15        108.31        109.49        13.59 o
  11   5  15         10.72         10.89         7.13 o
  12   5  15        476.61        481.69        24.99 o
   0   6  15        364.84        387.64        30.43 o
   1   6  15        100.66        118.26        14.28 o
   2   6  15        180.71        170.16        14.91 o
   3   6  15        312.79        282.03        20.01 o
   4   6  15        458.55        380.12        24.15 o
   5   6  15        161.30        136.03        16.54 o
   6   6  15         58.71         59.82        12.65 o
   7   6  15        155.07        157.61        17.31 o
   8   6  15         44.13         50.39        11.08 o
   9   6  15          1.27          0.61         8.42 o
  10   6  15        132.47         87.23        15.21 o
  11   6  15         11.97          6.16        10.84 o
   1   7  15       1614.85       1576.08        47.41 o
   2   7  15          0.13          0.00         5.41 o
   3   7  15         14.19         23.07         8.04 o
   4   7  15          0.53          1.46         6.37 o
   5   7  15          0.82          0.00        12.36 o
   6   7  15        244.96        233.79        21.99 o
   7   7  15          1.25          4.00         9.73 o
   8   7  15          2.07          3.07         9.98 o
   9   7  15         38.15         35.59        12.94 o
   0   8  15        108.51         90.15        18.03 o
   1   8  15         14.78          8.87         9.86 o
   2   8  15        890.10        829.18        46.30 o
   3   8  15        120.32        148.94        15.72 o
   4   8  15          3.47          0.00         6.38 o
   5   8  15         19.33          5.32         8.27 o
   6   8  15          0.63          6.90         9.84 o
   7   8  15        697.36        625.95        38.19 o
   8   8  15         10.50          6.45        11.80 o
   1   9  15         96.22         81.02        11.39 o
   2   9  15          1.61          9.61         7.19 o
   3   9  15         25.63         28.30         9.25 o
   4   9  15         73.21         83.01        13.21 o
   5   9  15        168.64        136.38        17.44 o
   0   0  16        275.09        283.98        13.65 o
   1   0  16        789.53        781.84        16.08 o
   2   0  16       3146.81       3027.81        38.55 o
   3   0  16       1331.41       1181.99        20.53 o
   4   0  16       7520.33       7007.80        74.08 o
   5   0  16       3550.82       3452.44        43.36 o
   6   0  16       3665.92       3655.13        43.50 o
   7   0  16       1657.54       1583.37        25.99 o
   8   0  16       1158.01       1250.71        23.95 o
   9   0  16        225.14        205.06        12.65 o
  10   0  16         44.33         65.90         9.11 o
  11   0  16        401.54        393.40        20.42 o
  12   0  16        390.95        426.59        20.22 o
  13   0  16        648.36        682.87        22.79 o
   1   1  16        971.97       1099.25        12.77 o
   2   1  16        235.43        247.55         5.91 o
   3   1  16          0.07          0.00         1.65 o
   4   1  16          5.50          7.98         2.45 o
   5   1  16         46.20         35.07         3.38 o
   6   1  16        295.59        254.80         7.85 o
   7   1  16        299.45        299.07         8.74 o
   8   1  16       1232.06       1214.48        16.94 o
   9   1  16        444.60        405.02        11.65 o
  10   1  16         73.37         60.13         5.80 o
  11   1  16        320.67        316.92        12.09 o
  12   1  16         20.96         34.07         5.85 o
  13   1  16        153.58        150.45         9.93 o
   0   2  16        343.27        367.08        10.11 o
   1   2  16        879.38        913.02        12.02 o
   2   2  16       1723.11       1760.77        16.51 o
   3   2  16          0.64          0.00         1.49 o
   4   2  16         20.91         32.58         2.95 o
   5   2  16        217.53        179.66         5.86 o
   6   2  16        103.70        116.68         6.06 o
   7   2  16        113.50        120.49         6.73 o
   8   2  16        256.67        268.11        10.11 o
   9   2  16         70.23         57.00         5.96 o
  10   2  16         71.44         61.40         6.58 o
  11   2  16          2.92          0.84         4.59 o
  12   2  16          0.04          0.98         5.02 o
  13   2  16        107.18        103.55        11.63 o
   1   3  16        188.87        204.53         7.49 o
   2   3  16         68.50         64.96         4.28 o
   3   3  16        405.02        430.75         7.96 o
   4   3  16        553.29        560.21        10.50 o
   5   3  16        149.02        156.46         7.30 o
   6   3  16          0.09          0.00         3.26 o
   7   3  16          3.36          0.92         3.79 o
   8   3  16        187.92        150.87         8.46 o
   9   3  16         83.98         86.79         6.53 o
  10   3  16        377.33        365.33        12.61 o
  11   3  16        127.91        122.32        10.71 o
  12   3  16          7.56         13.72        12.84 o
  13   3  16         10.57         34.44        12.56 o
   0   4  16        212.39        235.82        15.21 o
   1   4  16        233.82        219.33         6.63 o
   2   4  16       2286.23       2329.37        30.24 o
   3   4  16        372.66        359.00        10.56 o
   4   4  16       1050.45       1007.72        17.71 o
   5   4  16        380.62        390.88        14.04 o
   6   4  16        511.33        514.92        14.01 o
   7   4  16          0.77          2.19         3.97 o
   8   4  16        264.61        277.03        11.90 o
   9   4  16         48.79         51.99         8.28 o
  10   4  16        162.93        168.82        13.33 o
  11   4  16        105.69         99.97        13.28 o
  12   4  16          0.56         18.46         8.30 o
   1   5  16         85.44        103.87        14.04 o
   2   5  16        177.99        190.61        18.50 o
   3   5  16        108.30        103.99        13.47 o
   4   5  16        223.64        229.26        21.92 o
   5   5  16       1672.89       1640.42        35.59 o
   6   5  16        126.37        148.30        13.32 o
   7   5  16        460.71        429.49        20.97 o
   8   5  16        847.09        844.16        27.73 o
   9   5  16         19.60          7.08         7.56 o
  10   5  16         18.62          0.00         7.75 o
  11   5  16          7.61          6.99         7.82 o
   0   6  16        519.71        482.29        34.93 o
   1   6  16        242.16        243.35        22.54 o
   2   6  16       1007.87        998.83        48.04 o
   3   6  16       2324.30       2251.57        61.06 o
   4   6  16          9.26         19.21         8.86 o
   5   6  16         81.35         59.16        12.16 o
   6   6  16        387.72        434.96        29.30 o
   7   6  16        991.99        939.85        39.73 o
   8   6  16         16.21         19.46         9.44 o
   9   6  16         33.81         30.14        10.68 o
  10   6  16          2.26          9.15        10.33 o
   1   7  16        315.80        279.83        22.49 o
   2   7  16          0.04          0.00         5.72 o
   3   7  16          5.41          0.00         6.78 o
   4   7  16        171.66        164.33        17.24 o
   5   7  16          9.10         19.66         9.55 o
   6   7  16         66.01         68.26        13.76 o
   7   7  16        420.09        424.27        31.47 o
   8   7  16        153.83        148.41        21.43 o
   9   7  16          5.12          9.10        11.11 o
   0   8  16        603.99        647.94        41.69 o
   1   8  16        105.79        111.73        15.12 o
   2   8  16        153.69        157.38        16.09 o
   3   8  16         40.15         34.74         9.14 o
   4   8  16          0.01          0.00         6.69 o
   5   8  16         21.78         11.55         9.19 o
   6   8  16        128.26        106.26        16.76 o
   7   8  16         84.08         56.76        14.68 o
   1   9  16          5.21          0.00         6.58 o
   2   9  16         33.95         31.94         9.53 o
   3   9  16          1.85          0.97         7.46 o
   4   9  16         48.44         51.59        11.82 o
   5   9  16         62.70         78.14        14.33 o
   1   1  17        640.25        714.64        10.62 o
   2   1  17       1475.87       1584.57        17.28 o
   3   1  17        597.54        695.91        10.57 o
   4   1  17        794.67        787.44        12.75 o
   5   1  17        738.85        689.77        11.30 o
   6   1  17         83.55         75.82         5.05 o
   7   1  17        826.60        780.15        13.80 o
   8   1  17       9909.25       9665.25        73.20 o
   9   1  17         32.12         25.31         5.32 o
  10   1  17          2.59          0.00         3.50 o
  11   1  17          1.45          0.00         5.56 o
  12   1  17        142.59        142.08         9.29 o
  13   1  17          1.49          1.68         5.62 o
   0   2  17       4583.38       4671.57        53.92 o
   1   2  17       3163.25       3131.83        26.83 o
   2   2  17        635.17        637.62         8.98 o
   3   2  17         78.38         61.40         4.23 o
   4   2  17        897.70        938.99        11.89 o
   5   2  17       2239.98       2189.55        22.24 o
   6   2  17       1574.45       1592.23        20.01 o
   7   2  17       1345.70       1322.08        19.20 o
   8   2  17       1163.90       1177.19        18.39 o
   9   2  17          5.78          2.54         4.15 o
  10   2  17         11.69          2.70         4.44 o
  11   2  17        378.96        409.80        14.70 o
  12   2  17          0.01         11.62         7.45 o
  13   2  17        140.96        149.01        12.86 o
   1   3  17          2.91          0.00         2.38 o
   2   3  17          7.05          6.05         2.29 o
   3   3  17        105.60        106.88         5.26 o
   4   3  17        118.45        117.93         6.76 o
   5   3  17        107.66        100.88         6.21 o
   6   3  17         17.40         15.80         4.16 o
   7   3  17        144.19        143.60         8.41 o
   8   3  17          7.79          6.18         4.95 o
   9   3  17        536.06        585.32        15.23 o
  10   3  17         45.56         43.38         7.23 o
  11   3  17         52.71         65.40         8.64 o
  12   3  17          3.74         22.01        13.18 o
   0   4  17        482.32        456.11        13.19 o
   1   4  17        889.68        847.73        13.88 o
   2   4  17        304.64        309.93         8.78 o
   3   4  17       1463.70       1406.00        19.40 o
   4   4  17        614.32        567.39        12.44 o
   5   4  17        471.71        509.86        13.39 o
   6   4  17        187.79        191.78         9.91 o
   7   4  17        245.39        251.50        12.27 o
   8   4  17        277.66        275.13        13.09 o
   9   4  17        209.53        207.40        12.13 o
  10   4  17          3.05         10.86         6.51 o
  11   4  17         30.75         42.98         9.17 o
  12   4  17          0.18          1.47         7.18 o
   1   5  17        370.29        360.84        46.48 o
   2   5  17        610.79        673.22        26.53 o
   3   5  17         62.94         73.62        11.57 o
   4   5  17        944.44        938.36        29.07 o
   5   5  17          0.70          0.00         5.02 o
   6   5  17         86.43        112.03        12.16 o
   7   5  17        560.10        547.46        24.66 o
   8   5  17        228.93        207.77        16.25 o
   9   5  17          0.05          1.25         7.35 o
  10   5  17         24.55          6.77         8.10 o
  11   5  17          0.83          0.00         6.73 o
   0   6  17        935.02        969.66        52.40 o
   1   6  17         67.90         51.24        11.71 o
   2   6  17         41.92         22.35         8.26 o
   3   6  17        431.47        351.51        23.77 o
   4   6  17        472.13        501.85        35.50 o
   5   6  17         50.84         35.89        10.61 o
   6   6  17          3.56         15.16        10.37 o
   7   6  17         36.09         20.13        11.54 o
   8   6  17        170.67        151.82        18.29 o
   9   6  17         79.37         79.54        14.09 o
  10   6  17        174.96        177.61        27.90 o
   1   7  17          2.10          4.80         7.54 o
   2   7  17       1464.07       1452.92        41.58 o
   3   7  17         56.27         59.32        11.54 o
   4   7  17        109.16         83.42        14.48 o
   5   7  17          7.89          4.22         9.50 o
   6   7  17         22.46         24.74        10.72 o
   7   7  17          0.28          1.06         9.55 o
   8   7  17        143.55        112.70        19.41 o
   9   7  17         45.60         44.82        16.21 o
   0   8  17         20.89         16.90        13.52 o
   1   8  17         52.11         45.73        11.31 o
   2   8  17         25.23         14.57         8.31 o
   3   8  17         40.07         47.35        10.76 o
   4   8  17          2.99         11.02         8.14 o
   5   8  17         37.04         72.93        15.61 o
   6   8  17        768.41        778.42        37.86 o
   7   8  17         62.05         71.78        15.58 o
   1   9  17          1.40         22.44         8.58 o
   2   9  17        319.13        321.95        22.73 o
   3   9  17          1.30          0.00         7.45 o
   4   9  17         93.17        108.56        15.07 o
   5   9  17         23.73         23.54        11.17 o
   0   0  18      27390.38      27045.46       399.61 o
   1   0  18        520.96        566.71        14.20 o
   2   0  18       3970.93       3862.13        47.78 o
   3   0  18       1033.91       1079.18        20.13 o
   4   0  18        306.95        233.11        14.19 o
   5   0  18       3540.21       3492.18        44.87 o
   6   0  18        859.05        881.14        22.60 o
   7   0  18       7014.52       6751.94        81.88 o
   8   0  18          5.11          0.00         4.76 o
   9   0  18         69.74         83.20         9.66 o
  10   0  18         33.16         27.53         7.63 o
  11   0  18        102.63         90.08        11.36 o
  12   0  18        320.77        327.80        19.17 o
  13   0  18         29.29         25.71         7.54 o
   1   1  18          6.37          6.49         2.18 o
   2   1  18       1854.50       1853.75        20.57 o
   3   1  18        313.92        322.03         7.77 o
   4   1  18          0.89          0.17         2.28 o
   5   1  18        561.76        519.42        10.08 o
   6   1  18        455.41        425.26        10.34 o
   7   1  18        585.38        570.19        15.49 o
   8   1  18        271.70        292.70        10.07 o
   9   1  18          8.12          6.85         4.09 o
  10   1  18         78.19         79.29         6.52 o
  11   1  18          1.01          0.00         4.89 o
  12   1  18        433.80        473.30        17.03 o
  13   1  18          7.35          0.68         6.03 o
   0   2  18         43.03         26.07         4.54 o
   1   2  18        353.27        358.93         7.03 o
   2   2  18       1059.35       1034.53        12.23 o
   3   2  18          0.56          0.25         1.79 o
   4   2  18        395.99        394.49         8.28 o
   5   2  18        136.23        140.91         6.77 o
   6   2  18       2670.61       2710.46        29.40 o
   7   2  18        786.39        805.19        15.04 o
   8   2  18        112.03        112.77         7.10 o
   9   2  18         69.31         56.89         5.96 o
  10   2  18        302.40        317.83        12.74 o
  11   2  18         46.94         51.07         7.20 o
  12   2  18          0.00          0.00        10.57 o
  13   2  18         60.46         64.58         9.68 o
   1   3  18        508.21        495.27         9.07 o
   2   3  18          1.05          2.72         2.35 o
   3   3  18         77.96        141.19         6.88 o
   4   3  18        510.75        530.40        13.39 o
   5   3  18        144.71        200.70         9.32 o
   6   3  18        532.78        574.47        14.36 o
   7   3  18         46.21         41.00         6.17 o
   8   3  18          6.18          4.85         4.84 o
   9   3  18         30.77         34.18         6.37 o
  10   3  18         48.20         55.08         7.52 o
  11   3  18         53.84         48.79         7.93 o
  12   3  18        221.38        258.01        17.81 o
   0   4  18          9.78          5.82         5.79 o
   1   4  18          5.56          3.52         3.32 o
   2   4  18         95.68        101.24         8.66 o
   3   4  18         91.09         91.49         6.61 o
   4   4  18         66.36         70.42         6.70 o
   5   4  18        166.08        167.20         9.87 o
   6   4  18        583.38        614.60        16.65 o
   7   4  18        157.81        140.22         9.96 o
   8   4  18         34.64         40.38         6.71 o
   9   4  18         34.88         34.98         6.73 o
  10   4  18        301.62        307.85        19.27 o
  11   4  18          5.91         19.41         7.94 o
  12   4  18         81.35         83.40        12.22 o
   1   5  18        658.28        656.60        40.85 o
   2   5  18        228.03        205.82        17.53 o
   3   5  18          1.59          2.70         6.91 o
   4   5  18        770.92        754.42        25.87 o
   5   5  18         25.84         23.98         7.30 o
   6   5  18         13.16          2.73         6.40 o
   7   5  18          3.66          7.29         6.91 o
   8   5  18        247.98        232.10        18.30 o
   9   5  18        143.87        111.91        13.33 o
  10   5  18         57.20         66.73        12.43 o
  11   5  18          2.19          5.90         8.07 o
   0   6  18       8430.83       8757.37       247.35 o
   1   6  18       1354.20       1312.98        45.41 o
   2   6  18        930.04       1005.91        34.30 o
   3   6  18        182.98        261.27        20.24 o
   4   6  18        390.14        369.42        26.14 o
   5   6  18         96.64         81.08        13.97 o
   6   6  18         40.81        124.94        16.98 o
   7   6  18        123.30        120.61        18.32 o
   8   6  18          6.88          3.64         8.74 o
   9   6  18         28.30         39.86        13.12 o
  10   6  18          3.21          0.00         9.22 o
   1   7  18         50.66         64.37        18.03 o
   2   7  18          3.64         12.08         7.39 o
   3   7  18         73.28         84.91        12.90 o
   4   7  18          0.02          4.56         8.35 o
   5   7  18        105.14        101.05        15.98 o
   6   7  18         81.62         54.03        13.72 o
   7   7  18        260.30        180.86        26.96 o
   8   7  18        150.42        106.66        19.33 o
   9   7  18         54.40         46.01        16.64 o
   0   8  18        139.44        130.15        24.23 o
   1   8  18        483.55        523.69        31.83 o
   2   8  18          8.54          0.00         6.82 o
   3   8  18         99.53         92.59        14.30 o
   4   8  18          4.29          7.32         8.91 o
   5   8  18         37.24          6.69         9.75 o
   6   8  18        577.80        550.62        44.45 o
   7   8  18         94.95         84.33        17.37 o
   1   9  18         29.32         33.89         9.31 o
   2   9  18         21.46         16.02         9.16 o
   3   9  18          2.29         18.26         9.55 o
   4   9  18          1.60          0.00         8.10 o
   1   1  19        180.83        189.04         7.04 o
   2   1  19        650.77        774.42        12.03 o
   3   1  19        975.20        940.47        13.11 o
   4   1  19          0.82          4.54         2.65 o
   5   1  19        189.01        184.89         7.39 o
   6   1  19         25.21         32.24         4.91 o
   7   1  19       1270.33       1332.53        18.53 o
   8   1  19        410.37        425.55        11.96 o
   9   1  19        475.54        449.86        14.13 o
  10   1  19          0.12          0.00         3.79 o
  11   1  19        232.11        223.97        11.23 o
  12   1  19        193.07        182.15        11.00 o
  13   1  19         19.55          9.49         6.78 o
   0   2  19         40.54         31.76         3.06 o
   1   2  19       8001.14       7895.91        61.82 o
   2   2  19        264.38        285.60        10.84 o
   3   2  19        217.90        192.41         6.27 o
   4   2  19        324.55        319.19         8.78 o
   5   2  19        438.91        426.35        10.71 o
   6   2  19          2.04          7.91         3.50 o
   7   2  19        221.50        225.59        10.12 o
   8   2  19        387.46        399.04        12.90 o
   9   2  19         58.94         67.59         7.23 o
  10   2  19         82.37         70.15         7.31 o
  11   2  19        345.62        338.40        14.44 o
  12   2  19         11.89         15.72         7.64 o
   1   3  19         69.25         58.37         4.22 o
   2   3  19        423.07        405.92         8.98 o
   3   3  19        502.48        459.70        11.14 o
   4   3  19        141.35        145.69         8.10 o
   5   3  19        231.04        244.67        11.35 o
   6   3  19        540.42        537.43        14.32 o
   7   3  19        669.32        656.17        16.38 o
   8   3  19        125.67        121.01         9.29 o
   9   3  19        595.29        579.21        17.37 o
  10   3  19          4.22          5.24         7.47 o
  11   3  19        354.41        385.18        17.92 o
  12   3  19         19.21         25.74        10.74 o
   0   4  19         99.85        133.00        12.12 o
   1   4  19       1399.01       1306.63        21.77 o
   2   4  19        255.85        267.29        11.21 o
   3   4  19        509.63        517.85        14.40 o
   4   4  19        308.87        329.76        13.66 o
   5   4  19        114.06        124.61         8.87 o
   6   4  19         40.39         42.81         6.72 o
   7   4  19         83.51        119.93         9.52 o
   8   4  19          2.35         13.87         5.79 o
   9   4  19          5.65          8.81         6.07 o
  10   4  19         32.93         60.32         9.36 o
  11   4  19        255.23        301.89        19.12 o
   1   5  19         28.26         31.87        10.34 o
   2   5  19        702.17        726.66        73.00 o
   3   5  19        238.29        226.11        19.94 o
   4   5  19        375.15        336.15        20.62 o
   5   5  19        112.41        129.62        12.45 o
   6   5  19          6.31          0.00         6.14 o
   7   5  19          5.64          7.61         7.24 o
   8   5  19         15.99          9.32        12.43 o
   9   5  19        113.81        159.83        16.67 o
  10   5  19        125.99         98.05        13.54 o
  11   5  19          0.16          0.00         7.29 o
   0   6  19        486.80        453.56        43.38 o
   1   6  19         11.62         16.64        10.11 o
   2   6  19         30.96         43.54        10.40 o
   3   6  19          0.58          0.00         6.87 o
   4   6  19        284.44        313.88        28.17 o
   5   6  19        180.18        175.80        19.60 o
   6   6  19         11.09          8.68         9.32 o
   7   6  19        402.21        359.48        30.33 o
   8   6  19          0.08          0.00        10.09 o
   9   6  19          1.25         19.38        13.63 o
  10   6  19         87.42         59.52        17.89 o
   1   7  19        223.96        246.17        24.51 o
   2   7  19         54.17         39.43        10.49 o
   3   7  19        280.85        284.94        25.59 o
   4   7  19        139.55        111.85        15.86 o
   5   7  19         80.37         51.30        13.06 o
   6   7  19        201.55        148.64        20.14 o
   7   7  19        313.88        277.94        27.93 o
   8   7  19         61.84         69.11        16.73 o
   0   8  19          7.01         24.23        14.09 o
   1   8  19        111.54         78.12        13.94 o
   2   8  19        115.18        112.06        15.03 o
   3   8  19         19.72          6.10         8.67 o
   4   8  19         10.97         16.83         9.49 o
   5   8  19         40.96         34.07        11.99 o
   6   8  19         13.53         10.31        10.55 o
   1   9  19          6.32         10.85         8.20 o
   2   9  19          5.56          0.00         7.77 o
   3   9  19         16.20          3.97         8.69 o
   0   0  20       7980.06       7985.56       132.39 o
   1   0  20        242.62        173.34        10.39 o
   2   0  20         69.41         52.76         5.76 o
   3   0  20       1139.93       1104.55        21.28 o
   4   0  20       1561.23       1533.05        40.07 o
   5   0  20       3519.16       3492.95        45.77 o
   6   0  20        117.24        104.44        10.59 o
   7   0  20       2219.23       2054.21        36.02 o
   8   0  20          0.38          0.00         5.09 o
   9   0  20         72.12         72.72        10.43 o
  10   0  20       1727.58       1618.39        36.20 o
  11   0  20         21.68         37.07         8.94 o
  12   0  20        137.45        159.16        15.20 o
  13   0  20         16.85         13.73         9.43 o
   1   1  20        234.94        251.68         7.50 o
   2   1  20        771.58        785.17        14.08 o
   3   1  20        260.61        266.67         7.84 o
   4   1  20        894.64        856.13        13.11 o
   5   1  20       1060.40       1013.14        15.07 o
   6   1  20        540.84        506.55        11.86 o
   7   1  20         29.97         18.49         4.46 o
   8   1  20         73.79         80.16         6.48 o
   9   1  20         18.75         20.20         4.98 o
  10   1  20         69.38         80.03         7.73 o
  11   1  20        218.39        235.03        12.36 o
  12   1  20         12.71         20.59         6.70 o
   0   2  20       3598.69       3391.08        38.55 o
   1   2  20       2457.13       2491.96        23.50 o
   2   2  20        188.35        180.79         6.67 o
   3   2  20         82.18         86.48         4.82 o
   4   2  20        128.52        142.50         6.82 o
   5   2  20        968.57        914.20        19.39 o
   6   2  20       2968.72       2862.38        34.60 o
   7   2  20       1209.29       1172.74        19.63 o
   8   2  20         48.39         56.42         8.55 o
   9   2  20         43.68         38.70         6.21 o
  10   2  20          0.06          7.84         5.46 o
  11   2  20         14.98         17.21         7.47 o
  12   2  20         58.46         55.31         9.71 o
   1   3  20       1146.27       1086.97        14.69 o
   2   3  20          4.60          1.21         2.83 o
   3   3  20        165.73        172.88         8.18 o
   4   3  20          6.48          5.04         3.84 o
   5   3  20        374.63        404.01        12.68 o
   6   3  20         20.64         19.92         5.20 o
   7   3  20        688.26        603.67        16.35 o
   8   3  20        202.95        207.65        11.63 o
   9   3  20        297.26        276.48        13.62 o
  10   3  20         19.51         22.81         7.00 o
  11   3  20          0.32          0.00         9.27 o
  12   3  20          0.71          3.17         8.53 o
   0   4  20        151.51        174.09        13.66 o
   1   4  20       2888.53       2893.17        37.84 o
   2   4  20       1131.40       1053.11        21.92 o
   3   4  20        531.21        509.83        14.29 o
   4   4  20        272.38        273.92        12.29 o
   5   4  20        556.61        535.36        16.03 o
   6   4  20        278.26        318.28        16.56 o
   7   4  20         21.09         12.20         5.80 o
   8   4  20        527.53        477.47        22.94 o
   9   4  20        131.60        131.70        10.85 o
  10   4  20         32.36         43.59         8.97 o
  11   4  20         79.87        109.16        14.95 o
   1   5  20        809.79        792.35        35.62 o
   2   5  20        818.80        799.48        31.37 o
   3   5  20         41.42         36.29         8.61 o
   4   5  20        231.25        240.20        14.53 o
   5   5  20         29.53         29.40         9.32 o
   6   5  20         71.91         42.71        11.54 o
   7   5  20       1306.30       1195.14        34.15 o
   8   5  20         43.83         34.69         9.71 o
   9   5  20        102.64        101.99        17.41 o
  10   5  20         16.73         15.53         9.65 o
   0   6  20       1176.69       1250.25        65.92 o
   1   6  20       2005.76       1872.59        59.36 o
   2   6  20         64.99         56.01        11.85 o
   3   6  20        222.88        262.03        22.16 o
   4   6  20          1.42          0.00         8.13 o
   5   6  20        111.17         76.50        14.57 o
   6   6  20        175.15        143.09        19.24 o
   7   6  20        214.11        222.59        24.04 o
   8   6  20         61.76         50.21        18.31 o
   9   6  20         19.64          0.00        11.57 o
   1   7  20         16.68         28.56        10.27 o
   2   7  20          5.99          3.99         7.52 o
   3   7  20         38.14         41.93        14.82 o
   4   7  20         11.50         16.43         9.91 o
   5   7  20         13.81         18.97        14.25 o
   6   7  20         73.86        104.17        17.43 o
   7   7  20          6.12         11.62        11.93 o
   8   7  20         11.35          0.00        10.69 o
   0   8  20        198.03        190.44        30.43 o
   1   8  20        230.23        231.34        50.99 o
   2   8  20         26.05         30.17        10.14 o
   3   8  20        204.39        197.49        19.86 o
   4   8  20         34.59         54.95        13.75 o
   5   8  20          7.86          0.00         8.70 o
   6   8  20         29.15         13.55        11.75 o
   1   9  20         49.93         35.54        10.45 o
   2   9  20         19.68          8.69         8.63 o
   3   9  20         40.62         22.90        10.94 o
   1   1  21        295.03        288.41         8.17 o
   2   1  21        725.40        794.97        12.39 o
   3   1  21        137.21        138.30         6.12 o
   4   1  21        538.65        549.70        11.19 o
   5   1  21       1324.27       1330.08        24.37 o
   6   1  21         76.92         83.52         6.37 o
   7   1  21        141.07        130.20         7.50 o
   8   1  21        103.27        110.08         7.74 o
   9   1  21        130.53        112.30         8.17 o
  10   1  21        142.34        152.99         9.81 o
  11   1  21         95.11         91.13        11.94 o
  12   1  21         56.41         81.15        13.60 o
   0   2  21         31.61         52.84         4.38 o
   1   2  21        924.21        900.50        11.05 o
   2   2  21        828.04        763.75        12.66 o
   3   2  21        438.30        442.96        10.58 o
   4   2  21       1270.82       1228.04        18.24 o
   5   2  21        914.58        894.19        16.29 o
   6   2  21        206.51        205.66         9.60 o
   7   2  21         91.62         84.98         6.91 o
   8   2  21         12.66          8.81         4.46 o
   9   2  21        147.34        148.43         9.67 o
  10   2  21          6.69          0.00         7.61 o
  11   2  21         16.04          9.20         6.32 o
  12   2  21         82.64         90.68        11.29 o
   1   3  21          0.54          4.35         3.41 o
   2   3  21        373.41        373.61         9.58 o
   3   3  21          0.81          2.91         3.15 o
   4   3  21         31.80         42.62         5.45 o
   5   3  21         72.92         84.15         7.15 o
   6   3  21        332.48        387.42        18.79 o
   7   3  21        116.60        128.30         9.06 o
   8   3  21        213.94        267.08        13.25 o
   9   3  21          9.41          9.88         6.24 o
  10   3  21        239.48        259.16        15.63 o
  11   3  21         37.87         35.05        11.00 o
  12   3  21          1.84          6.96        10.80 o
   0   4  21       2309.06       2292.49        47.43 o
   1   4  21       1454.31       1487.75        34.81 o
   2   4  21       1086.94       1113.30        25.61 o
   3   4  21         14.89         11.85         5.39 o
   4   4  21        635.70        636.68        16.59 o
   5   4  21       1242.54       1130.57        22.90 o
   6   4  21        742.46        705.57        18.87 o
   7   4  21        328.46        332.50        15.42 o
   8   4  21        684.73        637.57        20.35 o
   9   4  21         73.90         69.98         9.01 o
  10   4  21        115.34        110.23        11.14 o
  11   4  21         57.27         57.15        10.84 o
   1   5  21        589.07        614.43        32.67 o
   2   5  21        440.49        441.75        30.68 o
   3   5  21        183.40        167.43        11.48 o
   4   5  21        103.39        105.62        10.81 o
   5   5  21         20.23         25.68         8.79 o
   6   5  21         64.84         48.18        11.12 o
   7   5  21        237.10        183.74        18.25 o
   8   5  21         75.56         69.96        12.52 o
   9   5  21         15.61         11.99         9.24 o
  10   5  21         82.71         91.63        14.82 o
   0   6  21        584.36        484.55        47.89 o
   1   6  21        224.34        220.33        23.28 o
   2   6  21        147.69        118.46        15.84 o
   3   6  21          2.27          8.93         8.50 o
   4   6  21          3.44          0.00         9.36 o
   5   6  21         88.55         62.58        14.11 o
   6   6  21        101.77        128.02        18.22 o
   7   6  21         63.93         86.55        16.80 o
   8   6  21          1.73          0.00        12.40 o
   9   6  21          7.66         27.24        17.48 o
   1   7  21          4.44          0.00         6.96 o
   2   7  21         66.96         82.09        13.76 o
   3   7  21        226.80        174.24        18.80 o
   4   7  21       1124.75       1086.85        41.44 o
   5   7  21         71.57         49.58        13.71 o
   6   7  21          0.16          0.00         9.03 o
   7   7  21          0.01         80.08        16.64 o
   8   7  21          2.48          0.00        15.20 o
   0   8  21        105.59        138.60        27.04 o
   1   8  21          6.91          1.60         9.54 o
   2   8  21         58.29         83.75        17.97 o
   3   8  21          4.26          0.00         8.54 o
   4   8  21        141.16        140.88        23.40 o
   5   8  21         42.99         45.76        13.28 o
   6   8  21         58.59         63.09        15.68 o
   1   9  21        117.49         97.28        15.09 o
   2   9  21          0.57          0.00         8.11 o
   0   0  22        389.32        441.28        20.17 o
   1   0  22        538.88        495.73        14.33 o
   2   0  22        377.30        405.13        13.44 o
   3   0  22       2043.03       1917.23        31.14 o
   4   0  22          0.08          3.31         4.27 o
   5   0  22         84.49         92.04         8.68 o
   6   0  22       2729.39       2565.81        41.21 o
   7   0  22        102.93         92.09        10.50 o
   8   0  22         70.06         54.63         9.47 o
   9   0  22        459.36        468.66        22.58 o
  10   0  22        729.75        727.54        26.56 o
  11   0  22        105.11         84.99        12.53 o
  12   0  22          0.47          1.13         7.77 o
   1   1  22       1524.07       1486.65        18.55 o
   2   1  22        535.52        505.12        10.35 o
   3   1  22        204.77        218.45         9.30 o
   4   1  22         25.21         25.08         3.88 o
   5   1  22        177.04        183.80         7.92 o
   6   1  22         41.69         40.85         5.07 o
   7   1  22        988.42        948.01        17.69 o
   8   1  22         64.80         58.82         6.36 o
   9   1  22         54.30         59.95         6.86 o
  10   1  22        165.40        166.47        10.24 o
  11   1  22         68.41         73.63         8.12 o
  12   1  22         70.58         88.53        10.27 o
   0   2  22       1387.63       1455.59        26.80 o
   1   2  22        515.93        472.65         7.85 o
   2   2  22         57.16         63.64         3.53 o
   3   2  22       1514.60       1479.45        20.13 o
   4   2  22        563.37        552.84        13.98 o
   5   2  22         58.67         56.80         5.82 o
   6   2  22        125.07        139.00         8.53 o
   7   2  22        106.30        135.76         8.36 o
   8   2  22          4.98          0.00         4.64 o
   9   2  22        392.96        359.36        13.91 o
  10   2  22         59.82         49.46         8.63 o
  11   2  22          2.64          0.00         6.80 o
  12   2  22         88.57         93.01        11.26 o
   1   3  22        330.53        322.74        10.69 o
   2   3  22         74.68         79.12         5.53 o
   3   3  22         53.45         61.30         5.39 o
   4   3  22        152.73        166.30         8.05 o
   5   3  22         27.51         44.95         6.01 o
   6   3  22          7.27         11.94         5.31 o
   7   3  22         15.73         13.58         5.34 o
   8   3  22        213.51        227.25        12.20 o
   9   3  22          1.94          0.00         5.66 o
  10   3  22          4.59          4.30         6.87 o
  11   3  22        158.70        186.59        17.72 o
   0   4  22       2302.25       2449.57        58.33 o
   1   4  22         34.08         31.03         6.92 o
   2   4  22        171.46        178.51        12.43 o
   3   4  22         62.45         69.68         8.06 o
   4   4  22        343.35        365.86        15.66 o
   5   4  22          1.75          0.19         4.69 o
   6   4  22         46.28         57.84         7.64 o
   7   4  22         79.49         75.62         9.33 o
   8   4  22          3.29         12.01         6.04 o
   9   4  22        189.47        196.41        13.68 o
  10   4  22          2.18         13.61         7.30 o
  11   4  22          7.19         14.81         8.78 o
   1   5  22          0.12          0.00         8.56 o
   2   5  22         44.73         32.34         8.69 o
   3   5  22         17.27         19.90         6.78 o
   4   5  22       1039.08        974.22        31.67 o
   5   5  22         47.97         67.40        12.07 o
   6   5  22        495.51        450.20        27.09 o
   7   5  22          0.41          1.11         8.19 o
   8   5  22         94.55         94.18        15.32 o
   9   5  22         36.94         36.03        12.69 o
  10   5  22         11.35         14.17        11.52 o
   0   6  22       1186.74       1297.58        70.43 o
   1   6  22        659.14        639.74        34.23 o
   2   6  22        117.03         78.90        13.72 o
   3   6  22        453.78        442.82        29.97 o
   4   6  22        209.91        201.15        21.48 o
   5   6  22        786.35        813.30        39.10 o
   6   6  22          3.41          0.00         9.10 o
   7   6  22        125.70         95.87        18.82 o
   8   6  22         13.44          9.94        12.39 o
   9   6  22        140.84        136.65        22.55 o
   1   7  22         10.33          0.00        14.65 o
   2   7  22          1.80          0.00        11.62 o
   3   7  22         26.03         19.63        11.38 o
   4   7  22        304.40        295.84        26.28 o
   5   7  22        133.17        142.29        20.13 o
   6   7  22          2.27          2.06        11.64 o
   7   7  22          0.11          0.00        10.70 o
   0   8  22       1323.85       1541.54        79.44 o
   1   8  22          1.58          6.71         8.75 o
   2   8  22          6.13          3.66         8.38 o
   3   8  22          9.20          8.71         9.85 o
   4   8  22          4.97          0.00         8.94 o
   5   8  22         17.71         39.65        13.28 o
   1   1  23        168.09        165.71         6.90 o
   2   1  23        252.99        245.57         8.63 o
   3   1  23        172.36        186.65         7.70 o
   4   1  23        517.21        515.78        11.54 o
   5   1  23        582.40        625.89        13.06 o
   6   1  23        120.00        122.93         7.16 o
   7   1  23         32.01         29.66         5.08 o
   8   1  23        177.92        189.02         9.91 o
   9   1  23         21.10         30.61         5.91 o
  10   1  23         49.12         42.45         6.58 o
  11   1  23        202.63        198.17        11.86 o
  12   1  23         45.46         63.32         9.73 o
   0   2  23       6705.11       6568.92        80.51 o
   1   2  23       1246.71       1199.40        16.82 o
   2   2  23       2669.04       2575.36        27.97 o
   3   2  23        129.45        132.58         7.35 o
   4   2  23        852.25        826.60        15.67 o
   5   2  23         49.46         51.55         5.70 o
   6   2  23        437.82        417.87        13.34 o
   7   2  23        524.29        538.56        14.33 o
   8   2  23        727.82        702.83        17.87 o
   9   2  23        162.53        170.17        10.44 o
  10   2  23        348.13        356.09        15.24 o
  11   2  23        149.27        175.02        12.23 o
   1   3  23       2820.96       2803.02        34.72 o
   2   3  23        954.23        897.48        16.62 o
   3   3  23         40.24         36.94         4.93 o
   4   3  23        782.42        795.02        15.15 o
   5   3  23         92.10         88.52         6.69 o
   6   3  23       1542.72       1453.51        23.16 o
   7   3  23        775.96        767.79        20.61 o
   8   3  23          1.29          0.68         5.30 o
   9   3  23          0.40          0.00         6.04 o
  10   3  23        125.32        141.71        12.29 o
  11   3  23          1.17          0.45        12.43 o
   0   4  23          3.65          0.00         7.09 o
   1   4  23        358.84        349.78        16.93 o
   2   4  23        284.17        311.56        16.31 o
   3   4  23        806.86        818.52        21.04 o
   4   4  23        512.98        572.82        18.94 o
   5   4  23        831.52        764.67        21.49 o
   6   4  23          2.24          0.00         5.28 o
   7   4  23        228.57        233.19        13.75 o
   8   4  23        155.42        131.10        11.31 o
   9   4  23         20.34         25.61         7.43 o
  10   4  23        386.69        398.74        24.23 o
   1   5  23        279.03        262.58        29.86 o
   2   5  23         82.72         78.14        10.35 o
   3   5  23         80.24         79.28        10.06 o
   4   5  23         20.52         19.29         8.52 o
   5   5  23        137.32        123.13        14.78 o
   6   5  23          1.97          3.98         8.49 o
   7   5  23         36.13         18.90         9.68 o
   8   5  23        267.20        306.50        31.31 o
   9   5  23         11.49          1.55        10.52 o
  10   5  23         53.89         52.02        14.59 o
   0   6  23          5.91          0.56        13.52 o
   1   6  23          0.39          0.00        10.71 o
   2   6  23         37.12         29.49        11.20 o
   3   6  23          5.73          0.88         8.38 o
   4   6  23          2.64         11.36        10.11 o
   5   6  23          4.48          9.75        14.97 o
   6   6  23         16.66          9.84        11.02 o
   7   6  23         35.84         39.60        14.87 o
   8   6  23         11.06          8.63        12.76 o
   1   7  23         55.56         31.97        12.43 o
   2   7  23        398.18        388.81        68.93 o
   3   7  23         53.46         71.39        14.46 o
   4   7  23        120.39        110.26        17.33 o
   5   7  23         96.43         72.93        16.39 o
   6   7  23          4.90         17.72        17.59 o
   7   7  23          9.28          0.00        10.78 o
   0   8  23         18.59         64.23        20.85 o
   1   8  23         71.63         68.51        20.24 o
   2   8  23         20.96         12.59        16.51 o
   3   8  23          1.25          0.00         8.65 o
   4   8  23         25.77         31.48        12.63 o
   5   8  23          5.99          0.00        10.01 o
   0   0  24       2082.68       2080.17        49.71 o
   1   0  24       3010.78       3046.30        43.10 o
   2   0  24        431.97        371.09        14.18 o
   3   0  24       2356.82       2274.04        35.86 o
   4   0  24        374.10        379.11        15.33 o
   5   0  24          0.36          0.00         5.13 o
   6   0  24       1907.22       1905.74        35.04 o
   7   0  24         73.62         73.78        10.18 o
   8   0  24          1.82          0.00         7.22 o
   9   0  24        903.41        858.55        34.41 o
  10   0  24        109.01        102.84        13.25 o
  11   0  24        697.70        644.64        30.50 o
  12   0  24         21.97         46.10        11.24 o
   1   1  24         33.90         31.34         4.08 o
   2   1  24        852.03        867.70        14.27 o
   3   1  24        827.81        800.13        13.79 o
   4   1  24        212.01        213.84         8.73 o
   5   1  24        243.66        256.85         9.70 o
   6   1  24        419.23        370.75        12.12 o
   7   1  24         20.51         18.59         4.86 o
   8   1  24        203.21        219.12        11.03 o
   9   1  24         39.25         44.29         6.59 o
  10   1  24        202.78        210.10        11.62 o
  11   1  24         44.62         48.25         8.93 o
   0   2  24        564.59        596.70        16.80 o
   1   2  24       1381.43       1392.39        19.52 o
   2   2  24         71.10         74.61         4.97 o
   3   2  24       2028.95       1937.74        23.36 o
   4   2  24         17.97         15.06         4.31 o
   5   2  24         15.76         11.71         4.21 o
   6   2  24        162.59        149.39         8.66 o
   7   2  24        109.79         99.74         7.60 o
   8   2  24         69.26         57.47         7.25 o
   9   2  24          1.26          0.00         5.17 o
  10   2  24         51.69         60.69         8.39 o
  11   2  24        228.09        227.56        13.25 o
   1   3  24        183.47        191.62         9.57 o
   2   3  24        112.69        121.00         7.99 o
   3   3  24         40.85         59.88         6.37 o
   4   3  24        969.77        925.98        24.92 o
   5   3  24         24.19         15.95         5.17 o
   6   3  24        114.12        102.03         7.94 o
   7   3  24          1.25          4.53         5.68 o
   8   3  24        117.16        113.43         9.81 o
   9   3  24        202.36        202.23        13.03 o
  10   3  24         97.31         97.47        11.07 o
  11   3  24         40.19         50.22        14.29 o
   0   4  24        272.16        236.61        20.61 o
   1   4  24       2866.18       2796.41        58.90 o
   2   4  24        147.21        145.31        11.96 o
   3   4  24        336.62        338.39        18.19 o
   4   4  24         31.60         40.12         7.35 o
   5   4  24        409.60        386.53        17.21 o
   6   4  24          6.83          6.03         6.00 o
   7   4  24         15.68         17.22         7.28 o
   8   4  24          1.97         17.46         7.43 o
   9   4  24         16.32          9.17         8.63 o
  10   4  24          5.87          7.63         9.10 o
   1   5  24          1.53          0.89         6.16 o
   2   5  24        490.73        476.43        20.71 o
   3   5  24         71.90         65.83        10.25 o
   4   5  24         66.29         71.60        13.26 o
   5   5  24        263.07        216.38        19.48 o
   6   5  24         20.77         12.18         9.25 o
   7   5  24        142.38        105.36        16.00 o
   8   5  24          0.01          4.88         9.63 o
   9   5  24          1.60          0.00         8.56 o
   0   6  24        102.13        123.39        27.61 o
   1   6  24        375.37        400.62        45.92 o
   2   6  24        176.08        210.49        21.82 o
   3   6  24          1.71          0.00         8.08 o
   4   6  24        139.59        124.22        18.29 o
   5   6  24         11.33          0.00         9.53 o
   6   6  24         14.68          6.62        10.95 o
   7   6  24         41.00         25.29        13.28 o
   8   6  24          7.66          0.00        10.70 o
   1   7  24          1.46          5.22        20.00 o
   2   7  24          0.04          0.00         8.82 o
   3   7  24         15.64          8.02         9.95 o
   4   7  24          5.08          0.00         9.92 o
   5   7  24         12.68          9.08        11.58 o
   6   7  24          5.94         13.31        12.61 o
   0   8  24        268.43        258.05        38.88 o
   1   8  24         21.36         40.90        13.89 o
   2   8  24        103.37         79.35        17.29 o
   3   8  24         77.09        100.78        17.32 o
   4   8  24         15.78         31.28        15.07 o
   1   1  25         70.40         90.26         5.98 o
   2   1  25         38.06         39.20         4.46 o
   3   1  25        119.64        136.11         6.97 o
   4   1  25         15.46         17.34         4.10 o
   5   1  25         15.27          9.29         4.03 o
   6   1  25        351.99        339.71        12.73 o
   7   1  25        334.40        332.41        13.77 o
   8   1  25          5.27          1.40         4.59 o
   9   1  25        496.76        501.47        15.36 o
  10   1  25         92.11         72.68         9.39 o
  11   1  25          8.20          2.00         6.37 o
   0   2  25       1632.83       1620.04        31.02 o
   1   2  25       1037.71       1103.71        18.26 o
   2   2  25        386.26        387.66         9.77 o
   3   2  25        915.05        894.56        16.59 o
   4   2  25        102.96         91.45         7.02 o
   5   2  25        137.77        164.78         8.98 o
   6   2  25          1.78          2.05         4.15 o
   7   2  25         84.26         92.54         9.04 o
   8   2  25         55.52         49.01         6.94 o
   9   2  25        108.57        117.38         9.63 o
  10   2  25         18.05         12.30        10.30 o
  11   2  25         16.83         28.84         7.47 o
   1   3  25        244.12        218.91        10.48 o
   2   3  25          1.72          4.51         4.11 o
   3   3  25        146.70        155.43         8.92 o
   4   3  25        557.90        508.07        14.13 o
   5   3  25         39.31         38.95         6.27 o
   6   3  25         24.07         11.22         5.50 o
   7   3  25        257.19        319.68        15.51 o
   8   3  25         31.85         31.63         7.22 o
   9   3  25         49.03         52.06         8.73 o
  10   3  25         19.34         21.12         8.19 o
   0   4  25        310.77        307.20        23.11 o
   1   4  25        687.67        741.81        22.46 o
   2   4  25       1722.69       1782.72        36.65 o
   3   4  25         20.94         34.03         7.15 o
   4   4  25        443.25        399.33        17.35 o
   5   4  25        634.10        598.35        21.03 o
   6   4  25        148.20        131.64        11.78 o
   7   4  25        614.72        636.49        22.64 o
   8   4  25        223.04        204.04        15.15 o
   9   4  25         10.57         13.71        10.18 o
  10   4  25         68.57         62.95        14.69 o
   1   5  25         44.10         40.52         8.79 o
   2   5  25          4.14          3.50         6.35 o
   3   5  25         19.78         28.15         8.06 o
   4   5  25         49.00         41.72        11.01 o
   5   5  25        331.18        363.22        25.21 o
   6   5  25         15.17         10.26         9.10 o
   7   5  25         64.56         70.59        14.58 o
   8   5  25          4.88          9.62        10.60 o
   9   5  25         71.81         97.58        17.69 o
   0   6  25         32.61         33.24        18.59 o
   1   6  25         72.43         77.24        16.90 o
   2   6  25         58.53         26.95        11.15 o
   3   6  25         18.68         44.41        13.78 o
   4   6  25         42.76         23.26        11.92 o
   5   6  25          6.74          9.37        11.49 o
   6   6  25          6.69          8.32        12.58 o
   7   6  25         37.72         35.14        15.03 o
   8   6  25          3.78          4.10        13.24 o
   1   7  25        407.38        371.62        47.33 o
   2   7  25          6.46          0.62         9.58 o
   3   7  25         60.61         48.30        14.09 o
   4   7  25         16.14         14.65        11.68 o
   5   7  25         12.82          7.54        14.56 o
   6   7  25         46.01         21.58        13.31 o
   0   8  25        766.23        918.95        64.23 o
   1   8  25         17.18         24.32        11.68 o
   2   8  25         20.46         25.23        11.34 o
   3   8  25          2.84         10.14        10.75 o
   0   0  26        757.58        745.64        28.00 o
   1   0  26        728.90        690.47        18.43 o
   2   0  26       3033.02       2929.22        46.09 o
   3   0  26         38.36         31.09         6.64 o
   4   0  26        767.16        670.47        28.98 o
   5   0  26       3617.65       3472.64        51.77 o
   6   0  26       3312.31       3240.38        54.03 o
   7   0  26         86.07         68.79        10.67 o
   8   0  26        186.71        195.65        16.45 o
   9   0  26          1.64          0.00         6.60 o
  10   0  26          9.13          1.36         8.25 o
  11   0  26         73.19         58.83        13.94 o
   1   1  26         99.88        101.13         6.20 o
   2   1  26        618.94        586.22        16.24 o
   3   1  26        140.08        154.77         7.82 o
   4   1  26       1019.94       1018.33        17.63 o
   5   1  26        159.06        152.59         8.41 o
   6   1  26        153.01        152.76         9.21 o
   7   1  26          8.43          8.72         4.57 o
   8   1  26        222.61        243.19        14.41 o
   9   1  26         99.36         86.90         8.31 o
  10   1  26        426.07        441.14        16.35 o
  11   1  26          8.80          5.05        10.48 o
   0   2  26        168.60        177.83        11.85 o
   1   2  26          0.19          6.52         2.99 o
   2   2  26         17.26         26.23         3.60 o
   3   2  26        102.44        114.07         7.26 o
   4   2  26        138.06        163.69         8.80 o
   5   2  26         28.27         19.45         4.77 o
   6   2  26          2.44          0.00         4.03 o
   7   2  26         12.86         15.69         6.46 o
   8   2  26        430.36        428.95        14.91 o
   9   2  26          6.42          5.53         5.65 o
  10   2  26         18.39          7.21         6.26 o
  11   2  26        462.96        479.87        22.22 o
   1   3  26        174.40        146.38         8.97 o
   2   3  26        170.08        194.77        10.03 o
   3   3  26          0.07          0.00         4.34 o
   4   3  26          6.42          3.64         4.76 o
   5   3  26        270.37        292.62        12.40 o
   6   3  26        118.88        124.43        10.19 o
   7   3  26         45.08         24.02         6.77 o
   8   3  26          2.48          0.00         6.74 o
   9   3  26        100.75        133.56        12.22 o
  10   3  26         20.47         25.06         9.61 o
   0   4  26         22.28         14.06         9.74 o
   1   4  26         97.25         72.13         9.74 o
   2   4  26        167.73        170.30        13.32 o
   3   4  26        383.43        371.09        19.40 o
   4   4  26          7.24          7.72         6.21 o
   5   4  26        701.72        651.64        21.98 o
   6   4  26        463.65        499.43        21.80 o
   7   4  26        117.92        149.12        13.14 o
   8   4  26        383.75        352.43        19.41 o
   9   4  26         22.45         28.88        10.41 o
   1   5  26        187.96        202.11        13.62 o
   2   5  26          0.00          6.47         6.97 o
   3   5  26         46.36         65.03        14.22 o
   4   5  26          0.09          0.00         8.09 o
   5   5  26        208.08        182.75        19.24 o
   6   5  26          8.67          5.79         9.64 o
   7   5  26         30.22         16.13        13.99 o
   8   5  26        155.04        180.50        24.13 o
   9   5  26         12.95         26.67        13.09 o
   0   6  26         21.69         28.17        18.59 o
   1   6  26         41.17         53.61        15.52 o
   2   6  26       1021.98       1105.06        66.62 o
   3   6  26         73.00         55.88        14.67 o
   4   6  26        444.47        480.88        35.10 o
   5   6  26        456.29        420.09        42.02 o
   6   6  26         87.62        126.40        20.89 o
   7   6  26         64.11         70.86        18.30 o
   1   7  26          6.73         13.66        11.47 o
   2   7  26          6.60          4.68         9.98 o
   3   7  26          0.00          0.00         9.75 o
   4   7  26         26.65          0.00        16.58 o
   5   7  26          2.99          4.40        11.21 o
   0   8  26          1.36          3.94        17.47 o
   1   8  26         63.46         69.89        15.82 o
   2   8  26         54.64         38.87        14.46 o
   1   1  27         79.66         95.01         6.39 o
   2   1  27          0.27          8.40         3.66 o
   3   1  27        409.35        431.11        12.26 o
   4   1  27        354.01        354.38        12.20 o
   5   1  27         56.30         39.39         5.63 o
   6   1  27         16.31         17.66         4.74 o
   7   1  27         15.10         20.37         5.54 o
   8   1  27        241.87        204.66        11.11 o
   9   1  27         67.28         67.23         7.74 o
  10   1  27         22.39         22.68         7.25 o
  11   1  27         15.23         24.81         9.66 o
   0   2  27          0.54          2.86         4.41 o
   1   2  27       2966.47       2920.56        33.91 o
   2   2  27         80.25         92.21         5.84 o
   3   2  27       2721.20       2675.28        33.06 o
   4   2  27          0.65          0.00         3.76 o
   5   2  27        632.73        664.99        17.46 o
   6   2  27        440.95        428.88        13.76 o
   7   2  27       1077.64       1054.51        21.10 o
   8   2  27          3.72          0.00         5.21 o
   9   2  27        215.71        210.50        12.58 o
  10   2  27         44.91         54.03         8.25 o
   1   3  27        589.18        579.55        15.69 o
   2   3  27        175.33        175.76         9.84 o
   3   3  27         59.13         56.47         6.90 o
   4   3  27       1219.82       1199.52        23.01 o
   5   3  27         38.10         33.93         6.45 o
   6   3  27          2.89          4.40         5.70 o
   7   3  27          7.32          0.00         6.00 o
   8   3  27          1.80          8.88         7.10 o
   9   3  27        210.83        249.50        19.28 o
  10   3  27         11.44          0.37        13.73 o
   0   4  27        293.69        310.13        25.18 o
   1   4  27         70.69         92.23        10.74 o
   2   4  27        124.76        126.92        12.10 o
   3   4  27        439.44        484.31        19.95 o
   4   4  27         62.04         74.16         9.40 o
   5   4  27         34.80         26.11         7.44 o
   6   4  27          1.66          0.00         6.53 o
   7   4  27         35.77         19.98         8.05 o
   8   4  27         98.14         65.62        11.65 o
   9   4  27          0.21          1.99         8.43 o
   1   5  27         17.47         16.21         6.85 o
   2   5  27        308.41        308.09        16.42 o
   3   5  27        314.27        345.27        20.79 o
   4   5  27          4.83          7.47         8.93 o
   5   5  27        783.98        763.72        34.14 o
   6   5  27         15.12          0.57         9.46 o
   7   5  27        210.93        191.41        24.56 o
   8   5  27          0.57          0.00         9.49 o
   0   6  27         67.88         94.66        28.73 o
   1   6  27          0.09         11.91        17.18 o
   2   6  27          2.77          0.00        10.19 o
   3   6  27         10.37         25.77        12.83 o
   4   6  27         23.81          8.39        11.47 o
   5   6  27          0.18         12.98        12.45 o
   6   6  27          4.36          0.00        11.57 o
   7   6  27          0.00          0.00        19.21 o
   1   7  27          8.33          0.00         9.80 o
   2   7  27        435.60        404.74        31.85 o
   3   7  27         44.27         42.97        14.76 o
   4   7  27          0.03          0.00        11.50 o
   5   7  27        111.52        110.61        20.70 o
   0   0  28         73.97         92.63        13.07 o
   1   0  28         72.27         84.10         9.68 o
   2   0  28       5929.77       5926.36        79.06 o
   3   0  28         41.09         29.48         7.09 o
   4   0  28        307.36        338.30        17.72 o
   5   0  28        181.70        215.77        16.29 o
   6   0  28        540.49        507.94        21.98 o
   7   0  28         12.83         70.20        12.01 o
   8   0  28        654.99        675.71        26.36 o
   9   0  28        492.08        579.31        27.65 o
  10   0  28        640.88        725.66        29.29 o
   1   1  28        424.14        403.87        14.61 o
   2   1  28        464.64        463.79        12.44 o
   3   1  28          0.04          1.03         3.82 o
   4   1  28          4.45          3.08         4.11 o
   5   1  28         43.23         38.54         5.49 o
   6   1  28        228.72        257.53        11.36 o
   7   1  28         83.89         73.86         7.35 o
   8   1  28        109.27        126.77         9.16 o
   9   1  28          0.16          0.00         4.78 o
  10   1  28         22.38         19.71         7.55 o
   0   2  28        591.84        595.98        22.13 o
   1   2  28         31.57         28.98         4.24 o
   2   2  28          4.46          5.74         3.12 o
   3   2  28          7.88         26.00         4.81 o
   4   2  28        699.57        703.79        22.44 o
   5   2  28         19.28         23.19         5.51 o
   6   2  28        176.74        181.71        10.17 o
   7   2  28         27.63         43.40         6.84 o
   8   2  28         81.78         94.66         8.86 o
   9   2  28         22.38          9.22         6.11 o
  10   2  28         22.46         29.11         8.64 o
   1   3  28        190.03        218.72        11.32 o
   2   3  28         19.98         17.13         5.57 o
   3   3  28         27.16         23.32         5.70 o
   4   3  28         49.91         47.97         6.93 o
   5   3  28        273.77        242.92        11.94 o
   6   3  28        299.48        314.04        15.48 o
   7   3  28          0.62          2.15         6.74 o
   8   3  28         21.13          6.74         7.50 o
   9   3  28          0.03          0.00        10.71 o
   0   4  28          8.33          2.29         9.05 o
   1   4  28        235.86        253.98        16.53 o
   2   4  28          1.79          0.00         5.95 o
   3   4  28          0.20          3.15         6.06 o
   4   4  28        250.85        280.86        16.23 o
   5   4  28         23.60         36.43         8.49 o
   6   4  28          0.20          1.04         6.28 o
   7   4  28         21.34         21.05         9.44 o
   8   4  28         49.74         54.92        15.97 o
   9   4  28         23.54         34.79        10.68 o
   1   5  28         24.58         42.93         8.47 o
   2   5  28         38.84         48.66         8.40 o
   3   5  28          9.04         15.83         7.01 o
   4   5  28        116.55        104.41        12.15 o
   5   5  28        188.29        164.93        23.62 o
   6   5  28         24.38         24.84        11.70 o
   7   5  28         19.79         17.07        13.09 o
   8   5  28          2.00         18.64        12.35 o
   0   6  28        899.93        831.06        65.36 o
   1   6  28          1.86          0.00        11.93 o
   2   6  28        919.86        927.66        43.50 o
   3   6  28        115.45        100.34        30.27 o
   4   6  28          9.57         16.25        25.65 o
   5   6  28        163.38        185.71        34.48 o
   6   6  28         92.49        114.25        21.67 o
   1   7  28         22.43         21.78        12.47 o
   2   7  28        132.91        141.52        20.64 o
   3   7  28         55.92         54.54        16.10 o
   4   7  28        429.93        495.28        37.20 o
   1   1  29        508.23        534.68        13.62 o
   2   1  29        721.90        714.49        15.97 o
   3   1  29       1146.00       1155.38        20.09 o
   4   1  29        322.52        334.26        12.59 o
   5   1  29        623.54        611.22        15.30 o
   6   1  29          4.56         10.80         4.87 o
   7   1  29          2.31          1.93         5.51 o
   8   1  29         13.41         12.78         5.66 o
   9   1  29          5.28          8.83         7.00 o
  10   1  29        307.45        356.99        18.55 o
   0   2  29        119.07        116.81         9.58 o
   1   2  29         19.43         21.17         3.97 o
   2   2  29        166.52        164.08         7.14 o
   3   2  29        496.85        505.52        17.74 o
   4   2  29        176.99        181.08        10.02 o
   5   2  29         10.48          2.36         4.75 o
   6   2  29        540.92        502.75        15.60 o
   7   2  29        184.82        175.43        10.93 o
   8   2  29         79.84         87.64         9.45 o
   9   2  29        175.85        170.43        12.07 o
  10   2  29         13.27          5.12        11.63 o
   1   3  29        473.26        456.45        14.92 o
   2   3  29         96.54        107.58         9.14 o
   3   3  29          1.02          0.00         4.69 o
   4   3  29         62.93         49.48         7.09 o
   5   3  29         93.30        116.96         9.17 o
   6   3  29        362.61        385.84        18.30 o
   7   3  29         80.88         58.67         9.83 o
   8   3  29         50.00         64.85        10.51 o
   9   3  29         62.25         45.91        14.74 o
   0   4  29         56.59         46.73        13.14 o
   1   4  29        473.55        461.30        22.30 o
   2   4  29        176.71        163.46        14.08 o
   3   4  29        668.64        665.33        23.09 o
   4   4  29        302.88        301.70        17.30 o
   5   4  29         93.94        107.21        11.39 o
   6   4  29        115.58        138.77        13.01 o
   7   4  29        193.26        203.13        17.88 o
   8   4  29         10.80         23.13         9.71 o
   1   5  29         82.72         95.57        10.85 o
   2   5  29          3.27          0.14         6.76 o
   3   5  29        686.08        740.07        22.76 o
   4   5  29        244.75        268.98        17.04 o
   5   5  29          3.89          0.00        10.16 o
   6   5  29         19.97         30.30        10.77 o
   7   5  29          6.57         16.63        13.94 o
   0   6  29          4.49         27.04        19.72 o
   1   6  29          0.80          2.01        21.41 o
   2   6  29         11.31         22.04        12.54 o
   3   6  29        293.97        339.08        30.63 o
   4   6  29         32.15          7.13        12.63 o
   5   6  29          3.52         20.57        32.47 o
   6   6  29        190.82        195.33        26.28 o
   1   7  29        121.93        147.56        21.63 o
   2   7  29        186.18        247.13        26.87 o
   3   7  29        324.00        351.68        32.24 o
   0   0  30        877.71       1061.23        36.94 o
   1   0  30        184.69        164.32        12.35 o
   2   0  30       2612.16       2566.49        48.01 o
   3   0  30         35.25         53.30         9.18 o
   4   0  30       2978.85       3010.96        55.62 o
   5   0  30       5102.46       5080.98        82.01 o
   6   0  30         83.75        102.75        12.79 o
   7   0  30        148.63        160.00        15.53 o
   8   0  30        587.29        567.51        24.66 o
   9   0  30        115.39        134.38        15.94 o
   1   1  30         55.91         61.16         6.42 o
   2   1  30         18.24         28.13         5.38 o
   3   1  30        309.14        325.83        15.04 o
   4   1  30         96.38         90.22         7.43 o
   5   1  30         87.63         99.68         8.04 o
   6   1  30          8.07          3.58         4.87 o
   7   1  30         64.27         85.38         9.26 o
   8   1  30         45.05         46.42         7.15 o
   9   1  30        265.29        313.58        17.84 o
   0   2  30         66.54         63.98         8.00 o
   1   2  30       1259.80       1282.27        19.76 o
   2   2  30         28.40         21.37         5.00 o
   3   2  30         30.99         37.86         5.89 o
   4   2  30        104.78         89.11         7.86 o
   5   2  30        196.32        190.85        10.60 o
   6   2  30         37.30         31.11         6.42 o
   7   2  30         21.55         12.64         6.19 o
   8   2  30          1.36          0.00         6.23 o
   9   2  30         59.49         54.44        11.42 o
   1   3  30        315.47        311.00        14.47 o
   2   3  30         32.39         18.31         6.01 o
   3   3  30         90.72         92.95         9.03 o
   4   3  30         12.33         12.91         5.93 o
   5   3  30         54.53         69.78         8.48 o
   6   3  30         22.80         10.89         6.92 o
   7   3  30         18.71         12.06         7.85 o
   8   3  30         36.24         21.92         8.99 o
   9   3  30          0.02          0.00        12.29 o
   0   4  30         40.63         45.24        13.05 o
   1   4  30        238.41        260.41        17.46 o
   2   4  30          0.08          4.46         6.90 o
   3   4  30        359.71        349.01        18.69 o
   4   4  30         15.83         18.63         7.28 o
   5   4  30        115.74        132.00        13.01 o
   6   4  30        135.85        139.85        14.13 o
   7   4  30         91.79         97.63        14.03 o
   8   4  30         48.43         37.29        11.04 o
   1   5  30         53.65         59.28         9.85 o
   2   5  30          3.93          7.85         6.95 o
   3   5  30        382.50        366.31        18.51 o
   4   5  30         12.87          8.77         8.15 o
   5   5  30        192.10        176.37        14.50 o
   6   5  30         29.06         27.95        10.52 o
   7   5  30         73.27         82.67        14.54 o
   0   6  30         70.35         73.25        27.61 o
   1   6  30          0.40          1.76        10.57 o
   2   6  30        128.53        113.97        19.77 o
   3   6  30         52.69         54.98        20.24 o
   4   6  30        123.21         97.00        19.86 o
   5   6  30        139.04        182.29        25.03 o
   1   7  30         22.90         24.77        13.14 o
   1   1  31         42.52         44.56         6.02 o
   2   1  31        152.65        147.51         8.90 o
   3   1  31        289.34        355.74        12.89 o
   4   1  31        869.17        816.42        17.91 o
   5   1  31          0.01          2.99         4.63 o
   6   1  31         74.76         58.52         6.91 o
   7   1  31         59.07         40.00         6.76 o
   8   1  31        197.73        213.04        12.05 o
   9   1  31        205.22        183.58        13.98 o
   0   2  31        514.75        561.91        20.05 o
   1   2  31        144.18        162.36         9.21 o
   2   2  31        188.54        204.42        10.58 o
   3   2  31        558.99        639.55        16.24 o
   4   2  31       1175.17       1193.02        22.41 o
   5   2  31        340.25        321.50        13.16 o
   6   2  31        484.48        512.87        17.95 o
   7   2  31         80.70         68.72         9.53 o
   8   2  31        201.87        206.52        13.01 o
   9   2  31         92.44         74.05        16.17 o
   1   3  31         15.41          1.92         5.38 o
   2   3  31          3.09          0.00         5.34 o
   3   3  31         35.81         26.19         6.61 o
   4   3  31         43.11         41.70         7.30 o
   5   3  31         12.83         22.34         7.77 o
   6   3  31         30.23         39.18         9.00 o
   7   3  31          7.84          0.00         7.51 o
   8   3  31         75.92         91.13        12.98 o
   0   4  31        293.39        353.40        28.82 o
   1   4  31          7.88         15.32         8.28 o
   2   4  31          3.29          0.00         6.78 o
   3   4  31         89.64         95.12        17.51 o
   4   4  31         50.40         80.78        10.62 o
   5   4  31         21.39         12.27         7.91 o
   6   4  31        285.77        283.45        20.55 o
   7   4  31         19.35         34.40        11.43 o
   1   5  31          5.60         16.05         7.19 o
   2   5  31          4.34          1.27         7.10 o
   3   5  31         78.92         98.36        11.07 o
   4   5  31        220.04        223.22        16.79 o
   5   5  31         22.32         45.59         9.99 o
   6   5  31        359.79        369.05        26.26 o
   0   6  31        368.00        329.04        50.71 o
   1   6  31          0.56          0.00         9.60 o
   2   6  31         38.90         41.31        16.29 o
   3   6  31          0.27          0.01        11.92 o
   4   6  31         11.76         17.07        14.05 o
   0   0  32        405.01        545.08        58.88 o
   1   0  32        533.20        501.50        22.35 o
   2   0  32        530.91        535.20        22.89 o
   3   0  32        697.36        644.19        25.31 o
   4   0  32        311.92        347.90        20.27 o
   5   0  32        670.39        670.82        25.23 o
   6   0  32         38.31         28.66         9.37 o
   7   0  32        541.76        571.05        24.75 o
   8   0  32         80.76        107.46        16.51 o
   9   0  32         78.39         65.97        13.09 o
   1   1  32         86.28         88.44         7.77 o
   2   1  32        283.54        295.43        12.51 o
   3   1  32         40.69         49.52         7.53 o
   4   1  32        152.50        178.80        10.39 o
   5   1  32        222.38        247.48        11.84 o
   6   1  32          1.47          3.61         7.47 o
   7   1  32        106.36        107.96         9.37 o
   8   1  32          7.00          3.19         8.50 o
   0   2  32         38.47         39.12        10.38 o
   1   2  32        236.38        237.59        10.87 o
   2   2  32        199.93        194.95        10.35 o
   3   2  32       1303.34       1325.61        31.29 o
   4   2  32         19.44         15.84         7.33 o
   5   2  32         76.93         82.46         8.10 o
   6   2  32          4.37          5.11         5.97 o
   7   2  32        102.50         89.86         9.71 o
   8   2  32         24.29         15.26        14.11 o
   1   3  32          5.67          0.00         5.31 o
   2   3  32          8.85          3.09         5.52 o
   3   3  32         26.04         18.45         6.60 o
   4   3  32         51.88         40.52         7.82 o
   5   3  32          5.37          0.00         6.77 o
   6   3  32        133.89        118.85        12.60 o
   7   3  32         33.06         38.10         9.84 o
   8   3  32         14.03          3.58         8.90 o
   0   4  32         91.54        123.92        20.46 o
   1   4  32         16.23         38.28         8.93 o
   2   4  32         17.66         17.44         8.24 o
   3   4  32          0.11          4.12         6.67 o
   4   4  32         14.94         28.72         9.24 o
   5   4  32         96.17        109.22        14.28 o
   6   4  32          7.60         17.68         9.72 o
   7   4  32         76.35         73.01        13.09 o
   1   5  32         21.74         28.52         8.44 o
   2   5  32         17.78         19.04         8.09 o
   3   5  32          3.81          7.62         8.31 o
   4   5  32        204.56        193.78        15.92 o
   5   5  32        151.84        171.01        15.44 o
   0   6  32         20.73         32.12        26.48 o
   1   6  32        145.74        174.03        24.67 o
   2   6  32         35.30         15.89        13.59 o
   3   6  32         33.36         51.33        16.66 o
   1   1  33          0.01          0.00         4.68 o
   2   1  33          1.16          0.00         4.28 o
   3   1  33         13.26          5.63         5.01 o
   4   1  33         23.47         15.27         5.63 o
   5   1  33        189.25        157.92        15.72 o
   6   1  33         13.12          5.98         5.65 o
   7   1  33         44.78         48.30        10.47 o
   8   1  33         95.35         75.86        10.43 o
   0   2  33       1499.18       1551.26        42.62 o
   1   2  33        248.37        221.57        13.40 o
   2   2  33         54.84         60.91         7.57 o
   3   2  33          2.17          3.01         5.43 o
   4   2  33        134.17        167.34        10.40 o
   5   2  33          5.27          2.25         5.23 o
   6   2  33        319.64        296.43        17.28 o
   7   2  33        104.00         90.89        12.05 o
   8   2  33          0.14          0.00        11.31 o
   1   3  33         28.40         21.34         6.79 o
   2   3  33         27.62          8.85         7.93 o
   3   3  33          1.06          0.00         6.10 o
   4   3  33         69.32         83.60         9.85 o
   5   3  33          0.01          2.46         7.31 o
   6   3  33        354.60        330.62        18.86 o
   7   3  33         43.78         49.07        11.44 o
   0   4  33       1386.33       1483.82        53.64 o
   1   4  33         48.89         67.82        10.74 o
   2   4  33        222.38        243.03        19.64 o
   3   4  33        385.93        308.80        19.68 o
   4   4  33        353.25        387.53        22.18 o
   5   4  33          1.66         16.01         9.43 o
   6   4  33         91.63        127.20        14.86 o
   1   5  33          1.65          8.12         8.30 o
   2   5  33        160.49        182.22        16.01 o
   3   5  33          3.09          1.89         8.28 o
   4   5  33         83.32         74.20        13.46 o
   0   6  33         12.41          0.56        24.23 o
   1   6  33         28.86          8.23        13.87 o
   0   0  34        956.09        970.32        43.91 o
   1   0  34        989.08       1043.56        32.22 o
   2   0  34        184.48        160.37        18.62 o
   3   0  34       1825.58       2003.55        47.00 o
   4   0  34        244.24        211.23        16.56 o
   5   0  34        253.60        266.13        24.38 o
   6   0  34         58.49         79.73        12.48 o
   7   0  34        411.80        387.31        24.49 o
   8   0  34        129.86        114.90        15.34 o
   1   1  34        224.46        224.77        11.71 o
   2   1  34         11.00          4.37         5.42 o
   3   1  34         14.59         12.34         5.68 o
   4   1  34         15.98         17.44         6.03 o
   5   1  34         67.11         55.42         7.58 o
   6   1  34          1.90          6.59         5.65 o
   7   1  34        196.31        223.26        14.77 o
   0   2  34        514.59        496.90        27.76 o
   1   2  34        111.18        107.28        10.22 o
   2   2  34        137.06        144.44        11.39 o
   3   2  34         16.51         19.54         7.22 o
   4   2  34          9.23         10.82         6.85 o
   5   2  34         64.27         38.54         9.31 o
   6   2  34        194.22        203.65        15.09 o
   7   2  34         15.27          7.04        11.93 o
   1   3  34         34.91         28.41         8.27 o
   2   3  34          8.65          2.51         7.45 o
   3   3  34         33.11         17.21         7.66 o
   4   3  34        103.70        113.09        12.28 o
   5   3  34        188.48        221.53        15.93 o
   6   3  34          5.13         13.75         8.23 o
   0   4  34          6.39         17.23        14.99 o
   1   4  34        171.99        182.31        17.48 o
   2   4  34        155.26        156.76        15.18 o
   3   4  34         65.71         83.83        12.50 o
   4   4  34         78.99         93.82        13.66 o
   5   4  34        507.40        568.85        29.92 o
   1   5  34         18.88         19.99        10.30 o
   2   5  34         75.22         94.10        14.08 o
   3   5  34         14.57         31.08        10.71 o
   1   1  35        340.28        363.04        14.59 o
   2   1  35          6.07          0.00         5.20 o
   3   1  35         51.55         39.44         6.84 o
   4   1  35         97.32        108.02         9.39 o
   5   1  35         63.02         61.29        10.54 o
   6   1  35          0.61          0.00         9.82 o
   7   1  35         44.82         30.54        11.93 o
   0   2  35         28.24         30.38        11.02 o
   1   2  35          9.90          2.87         8.20 o
   2   2  35          0.05          0.00         6.53 o
   3   2  35        285.50        276.92        15.26 o
   4   2  35         38.43         30.80         9.14 o
   5   2  35        162.30        148.66        12.91 o
   6   2  35        435.79        414.16        23.90 o
   1   3  35        154.05        158.01        12.07 o
   2   3  35         48.87         35.57         8.27 o
   3   3  35         17.22          6.16         7.19 o
   4   3  35         11.73          0.00         7.44 o
   5   3  35          8.46          7.65         8.59 o
   6   3  35        163.41        184.81        17.64 o
   0   4  35          6.46         18.82        15.00 o
   1   4  35        101.99        124.93        15.86 o
   2   4  35         92.75        107.18        14.06 o
   3   4  35          0.86          0.00        10.75 o
   4   4  35        334.05        366.82        27.89 o
   1   5  35         31.73         53.30        12.48 o
   2   5  35          7.44          7.63         9.85 o
   0   0  36       1946.85       2085.16        74.37 o
   1   0  36        740.14        706.25        27.27 o
   2   0  36        299.47        320.34        21.26 o
   3   0  36        673.85        667.23        30.98 o
   4   0  36         63.80         52.62        11.40 o
   5   0  36        407.70        386.82        23.97 o
   6   0  36        217.74        220.53        22.93 o
   1   1  36         17.29         21.20         6.31 o
   2   1  36         19.79         15.36         6.31 o
   3   1  36         62.42         52.65         8.38 o
   4   1  36         84.29         74.58         8.82 o
   5   1  36         10.37          1.19         5.66 o
   6   1  36          1.35          0.00         7.48 o
   0   2  36         12.10         11.25        10.75 o
   1   2  36        416.92        406.15        18.71 o
   2   2  36        212.16        199.13        13.88 o
   3   2  36         82.14         87.94        11.10 o
   4   2  36         61.60         48.38        10.41 o
   5   2  36        169.98        168.72        15.10 o
   6   2  36        343.61        376.70        21.36 o
   1   3  36          2.67          1.45         7.02 o
   2   3  36         34.39         25.80         8.97 o
   3   3  36         20.73         33.47         9.35 o
   4   3  36          0.63          0.23         7.96 o
   5   3  36         31.76         16.37        10.00 o
   0   4  36          4.45         27.06        16.61 o
   1   4  36         28.90         47.79        13.20 o
   2   4  36         90.95        105.11        14.96 o
   3   4  36         49.46         69.31        12.94 o
   1   1  37        214.02        244.39        13.41 o
   2   1  37        105.05         74.44         8.59 o
   3   1  37         56.90         41.86         7.62 o
   4   1  37        196.90        224.81        14.80 o
   5   1  37          2.70          0.00        11.37 o
   0   2  37         81.90        115.67        29.20 o
   1   2  37        330.26        343.69        18.55 o
   2   2  37          0.02          0.00         7.32 o
   3   2  37        741.95        711.99        24.83 o
   4   2  37         46.45         26.29        14.31 o
   5   2  37         22.87          1.21         9.20 o
   1   3  37         90.08         77.99        10.40 o
   2   3  37          2.41          0.00         8.38 o
   3   3  37        181.99        242.13        17.04 o
   4   3  37        198.55        248.81        20.50 o
   0   4  37          0.30          0.00        13.27 o
   1   4  37        643.90        605.88        34.63 o
   0   0  38        888.88        948.27        45.80 o
   1   0  38          3.88          0.00         7.70 o
   2   0  38        793.67        819.44        45.68 o
   3   0  38          1.77          0.00         8.48 o
   4   0  38        200.90        221.50        20.92 o
   1   1  38         19.45         16.00        10.01 o
   2   1  38         63.95         77.45         9.13 o
   3   1  38         17.88         10.57         6.37 o
   4   1  38         87.55         76.26        12.83 o
   0   2  38         12.73          0.00        13.21 o
   1   2  38         70.16         46.78        10.73 o
   2   2  38          6.66          0.00         8.25 o
   3   2  38        115.99         87.20        12.56 o
   4   2  38          1.80          0.00         9.95 o
   1   3  38         27.91         11.12         8.33 o
   2   3  38        258.45        319.68        19.23 o
   1   1  39         34.01         30.46        10.70 o
   2   1  39        160.76        145.78        11.16 o
   3   1  39         45.58         36.34        10.33 o
   0   2  39        328.56        317.82        27.59 o
   1   2  39         97.99         91.84        15.33 o
   2   2  39        301.90        279.64        18.75 o
   0   0  40        205.96        238.05        80.01 o
   1   0  40        376.81        454.29        34.69 o
                                                
